# Supplementary material for: Testis- and ovary-expressed polo-like kinase transcripts and gene duplications affect male fertility when expressed in the Drosophila melanogaster germline
Source: G3 (Bethesda). 2024 Nov 20;15(1):jkae273. doi: 10.1093/g3journal/jkae273 (PMC11708218; doi:10.1093/g3journal/jkae273)
Supplement: jkae273_Supplementary_Data [file jkae273_supplementary_data.zip]

Archive with 9 entries (9 files):
- Supplemental_Figure_S1_G3-2024-405417.pdf
- Supplemental_File_S1_G3-2024-405417.txt
- Supplemental_File_S2_G3-2024-405417.pdf
- Supplemental_File_S3_G3-2024-405417.txt
- Supplemental_File_S4_G3-2024-405417.fas
- Supplemental_File_S5_G3-2024-405417.fas
- Supplemental_File_S6_G3-2024-405417.pdf
- Supplemental_Tables_S1-S3_G3-2024-405417.xlsx
- Supplemental_Table_S4_G3-2024-405417.tsv
