# Supplementary material for: Testis- and ovary-expressed polo-like kinase transcripts and gene duplications affect male fertility when expressed in the Drosophila melanogaster germline
Source: G3 (Bethesda). 2024 Nov 20;15(1):jkae273. doi: 10.1093/g3journal/jkae273 (PMC11708218; doi:10.1093/g3journal/jkae273)
Supplement: jkae273_Supplementary_Data [file jkae273_supplementary_data.zip › Supplemental_File_S1_G3-2024-405417.txt]

FBgnID	dpse_f_ac_R1	dpse_f_ac_R2	dpse_f_ac_R3	dpse_f_ac_R4	dpse_f_dg_R1	dpse_f_dg_R2	dpse_f_dg_R3	dpse_f_dg_R4	dpse_f_go_R1	dpse_f_go_R2	dpse_f_go_R3	dpse_f_go_R4	dpse_f_hd_R1	dpse_f_hd_R2	dpse_f_hd_R3	dpse_f_hd_R4	dpse_f_re_R1	dpse_f_re_R2	dpse_f_re_R3	dpse_f_re_R4	dpse_f_tx_R1	dpse_f_tx_R2	dpse_f_tx_R3	dpse_f_tx_R4	dpse_f_wb_R1	dpse_f_wb_R2	dpse_f_wb_R3	dpse_f_wb_R4	dpse_m_ac_R1	dpse_m_ac_R2	dpse_m_ac_R3	dpse_m_ac_R4	dpse_m_dg_R1	dpse_m_dg_R2	dpse_m_dg_R3	dpse_m_dg_R4	dpse_m_go_R1	dpse_m_go_R2	dpse_m_go_R3	dpse_m_go_R4	dpse_m_hd_R1	dpse_m_hd_R2	dpse_m_hd_R3	dpse_m_hd_R4	dpse_m_re_R1	dpse_m_re_R2	dpse_m_re_R3	dpse_m_re_R4	dpse_m_tx_R1
FBgn0011563	3.00067194562451	0	5.76408759724319	8.24930271630306	6.98167591938633	28.3168684043268	23.5159967042068	23.2105094531909	0	0	0	0	2.19317556858144	3.00722159823983	2.37939223500893	3.00442465317121	0.822991407483866	8.03195538796302	3.25106388966687	0	15.4302166417944	0.800360658786964	18.9854956571929	9.87726494590129	3.95920091980348	0.951310381494386	1.31949764653462	2.12195032769825	0	17.8422025330643	0	3.90831962263918	15.0080417741108	41.0731676597538	41.088034563523	37.722394191903	1.33798145913574	3.71324026937123	2.59973763955672	6.75284730213301	7.6303714451337	0	0	0.546288524147214	0	0	1.33820764735604	5.80182335096216	9.49966720113307
FBgn0012689	3.00067194562451	3.32677930379291	4.32306569793239	4.12465135815153	1.16361265323106	7.07921710108169	0	0	1.18317647814248	0.568208245881189	0	0	1.46211704572096	2.00481439882655	3.96565372501488	2.00294976878081	0	0	1.08368796322229	3.6905499748956	4.87269999214559	3.20144263514786	0	4.23311354824341	0.494900114975435	1.42696557224158	0.659748823267312	0.530487581924562	20.510973373415	1.78422025330643	12.9119720990352	21.4957579245155	1.7656519734248	2.2818426477641	0	3.97077833598979	0	0	0	0	7.6303714451337	5.26382087383157	1.57842898622536	3.82401966903049	0	4.59056368018902	4.01462294206812	2.90091167548108	2.37491680028327
FBgn0012690	1.50033597281226	0	2.8820437986216	2.06232567907576	0.581806326615528	0	0	2.11004631392645	58.764431747743	56.2526163422377	46.1185787561683	45.4443609948877	0	0	0	0	0	18.7412292385804	0	0	0.812116665357598	1.60072131757393	0.999236613536466	0.705518924707235	33.1583077033541	76.1048305195509	70.5931240896023	36.6036431527948	0	3.56844050661285	0	0.977079905659796	1.7656519734248	0	4.32505626984452	1.98538916799489	0	5.56986040405685	2.59973763955672	2.250949100711	0	0	1.57842898622536	0	0	0	2.67641529471208	0	1.18745840014163
FBgn0012691	555.124309940535	525.63112999928	561.998540731211	527.955373843396	2934.04930512211	4990.84805626259	3303.99753694106	4726.50374319524	5.12709807195073	0.568208245881189	3.13427234265222	3.24602578534912	312.161989261425	207.498290278548	187.971986565705	242.356922022477	264.180241802321	273.086483190743	341.361708415022	376.436097439351	1167.01164811887	289.730558480881	1304.00378066509	967.266445773619	330.593276803591	181.700282865428	163.617708170293	492.292476025994	564.840651360197	1368.49693428603	420.561376940004	685.910093773177	3269.98745478272	4504.35738668634	5542.55960980576	6738.41083617467	1.33798145913574	3.71324026937123	7.79921291867016	2.250949100711	792.468577230315	173.706088836442	195.725194291944	187.923252306641	184.455856242269	192.803674567939	96.350950609635	166.802421340162	958.278928914299
FBgn0012692	0	0	1.4410218993108	30.9348851861365	37.2356049033938	77.8713881118986	35.2739950563102	44.3109725924554	0	0	0	0	3.6552926143024	7.01685039589294	2.37939223500893	4.00589953756161	9.05290548232253	10.7092738506174	1.08368796322229	3.6905499748956	67.4056832246806	4.80216395272178	35.9725180873128	24.6931623647532	3.46430080482805	3.32958633523035	6.59748823267312	2.65243790962281	6.31106873028153	80.2899113987892	3.68913488543863	3.90831962263918	30.0160835482215	45.636852955282	60.5507877778233	117.137960911699	4.01394437740722	0.928310067342808	5.19947527911344	4.501898201422	20.7110082082201	1.50394882109473	3.15685797245071	2.18515409658885	0	3.06037578679268	0	23.2072934038486	26.1240848031159
FBgn0012694	336.075257909945	266.142344303433	255.060876178011	325.847457293971	163.487577778963	146.303820089022	184.20864084962	168.803705114116	49.2990199226032	57.3890328340001	52.3871234414728	54.7187203815994	57.0225647831174	67.1612823606896	68.2092440702559	87.128314941965	129.209650974967	61.5783246410498	178.808513931678	169.765298845198	61.7208665671774	42.4191149157091	43.9664109956045	57.8525518259932	69.7809162115364	51.3707606006968	86.4270958480178	75.3292366332878	149.887882344186	87.4267924120149	71.9381302660533	146.561985848969	128.009768073298	141.474244161374	97.3137660715018	112.505386186377	93.6587021395019	87.2611463302239	123.487537878944	100.16723498164	28.3413796533538	29.3270020113473	53.6665855316621	22.3978294900358	47.7608913484446	47.4358246952865	52.1900982468856	65.2705126983243	20.1867928024078
FBgn0012695	0	0	0	2.06232567907576	0	0	0	0	0.394392159380826	0	0	0	233.207668792493	204.491068680309	178.454417625669	204.300876415642	6.58393125987093	2.67731846265434	4.33475185288917	4.9207332998608	0	0	0	0.705518924707235	11.382702644435	3.32958633523035	9.89623234900967	10.0792640565667	0	0	25.8239441980704	0	0	0	0	0	2.67596291827148	1.85662013468562	6.4993440988918	2.250949100711	182.038861619618	163.178447088779	156.26446963631	189.015829354936	8.234636439387	4.59056368018902	1.33820764735604	0	0
FBgn0012696	33.0073914018696	39.9213516455149	41.7896350800131	53.6204676559699	43.053668169549	35.3960855054085	32.6611065336206	37.9808336506761	15.3812942158522	18.7508721140792	18.3578808641058	37.0974375468471	67.2573841031641	54.129988768317	69.7955055602618	70.1032419073282	35.3886305218062	21.4185477012347	30.3432629702242	46.7469663486776	90.1449498546933	74.4335412671876	69.9465629475526	94.5395359107694	28.2093065535998	38.5280704505226	20.4522135212867	24.9329163504544	52.0663170248226	74.9372506388699	75.627265151492	41.0373560377114	45.0241253223323	45.636852955282	36.7629782936785	45.6639508638826	4.01394437740722	6.49817047139965	11.6988193780052	7.87832185248851	80.6639267056992	73.6934922336419	72.6077333663664	104.887396636265	107.050273712031	78.0395825632133	93.6745353149229	47.8650426454378	81.9346296097727
FBgn0012698	12398.7764793205	11033.2635610292	11925.8972386962	19090.9488112044	7980.63738218519	8249.64766179386	9418.15668003483	13976.9467834488	3347.99504098383	3280.2662034721	3025.0205638512	3821.03606732525	9266.16677725657	8503.42027262283	9511.22389407568	11171.4523353749	10173.8197793156	8532.61394047938	11803.5292954172	15863.2139754263	24131.2345944357	26115.7682962186	26631.6542239739	51421.0413083621	6587.12053032304	7120.55820548548	6005.03378937907	5963.210908414	14998.2548375141	19433.7269990136	14435.5848067214	18288.0045942344	9421.51893019471	10195.27295021	12655.1146455651	11118.8411371607	377.310771476279	428.879251112377	566.742805423365	374.783025268382	8213.54983415464	9652.343533786	10008.818201655	9245.38698266744	7503.40072356943	9112.26890517521	4441.5111815747	8363.32836041196	24692.0099725451
FBgn0012699	4.50100791843677	4.99016895568936	33.1435036841483	10.3116283953788	0	2.3597390336939	0	0	0	0	0.447753191807459	0	195.192625603748	164.394780703778	213.3521704058	427.629775634702	492.148861675352	634.524475649079	314.269509334464	433.024530387751	1495.10678092334	1397.42971024204	890.319822660991	647.666372881242	86.1126200057257	17.123586866899	85.1075982014832	106.097516384912	11.0443702779927	185.558906343868	35.046781411667	15.6332784905567	0	0	147.051913174714	1.32359277866326	0	0	1.29986881977836	0	191.849339191933	97.7566733711577	108.91160004955	108.165127781148	2506.6233321494	1034.40701593593	580.782118952522	1504.12270373694	1575.75729698795
FBgn0012701	8722.95334593046	8170.56997011538	6405.3423424365	8465.84691260601	6365.54301950049	6177.79679021062	6277.46467576188	8452.84553358935	7241.04004623196	7174.19731249589	7325.68997116184	7808.54688564197	5698.60118569743	6716.12823606896	5812.0620993818	3599.30073449911	7618.43145907815	6243.50665490992	6066.48521811839	7388.481049741	7908.39208725228	8976.0447882958	6467.05936280801	4241.57977533989	7340.85340543063	7104.86158419082	8820.18201826069	7399.77128026572	14422.3698158759	13925.8390770567	14789.7417557235	15961.5773388584	10032.4345129997	13465.153464456	8258.69494726812	18585.8897979895	19229.4695306989	17778.0660996821	19343.3479071218	19676.6715638652	6904.39610478241	9584.66583683674	5971.19685489053	8687.62639951314	7752.08674403892	9482.57437537712	7944.93880235282	21833.7117255084	8427.39226580518
FBgn0012704	8719.95267398484	6294.26644277618	5994.65110113292	5737.39003918878	4057.51732181669	4981.40910012782	3951.99389056809	3698.91118831306	2765.47782157835	2970.59270946685	2237.87045265368	2767.00512302546	2688.10218855798	2937.0530942809	2667.29869544501	2440.59429325941	4564.31034590552	5536.69458076918	4890.6837780222	4891.20890006164	2394.1199294742	2272.22391029619	2044.43811129561	1786.37391735872	3099.06451997617	3163.58267365958	3662.26571795685	3565.40703811498	3862.3740629323	2951.10029896883	2680.15649427117	3040.67266641329	2603.45383481486	3461.55529665814	2891.30011639106	3015.80614618425	1182.77560987599	1129.7533519562	1198.47905183565	1046.69133183062	1599.10784428731	1850.60902435707	1733.11502687544	1819.68707393437	3081.40095561861	2504.91758148981	1960.4742033766	2667.38828560485	1555.57050418554
FBgn0012706	1179.26407463043	1437.16865923854	1773.89795805159	2476.85314056999	643.477797236774	1378.08759567724	709.399233910239	979.061489661872	23.2691374034687	24.4329545728911	20.1488936313357	38.0248734855182	773.459917186387	925.221845058455	1092.9341666141	1098.61794817627	3604.70236477933	6535.33436733924	3944.62418612914	5015.45741588312	7911.64055391371	10063.7349235873	8864.22799868199	14832.8298730449	638.421148318311	1598.67709610132	738.258933236122	654.62167609491	3594.15364189533	8112.84949178432	4284.93016943697	3623.98937009218	938.444023875279	1369.10558865846	2171.17824746195	1032.40236735735	26.7596291827148	29.7059221549698	50.694883971356	24.760440107821	558.107168558351	1185.8636454332	1108.0571483302	557.214294630158	1992.78201833165	4220.25820998711	2100.98600634899	2219.19743174303	8860.81458185687
FBgn0012707	0	0	0	0	0	0	0	0	1.18317647814248	0.568208245881189	1.79101276722984	1.39115390800676	3.6552926143024	0	2.37939223500893	9.01327395951363	1.64598281496773	0	0	0	6.49693332286078	2.40108197636089	1.99847322707293	2.1165567741217	4.45410103477892	0.951310381494386	2.63899529306925	0	0	0	7.37826977087726	3.90831962263918	0	0	0	1.98538916799489	5.35192583654296	10.2114107407709	5.19947527911344	6.75284730213301	2.18010612718106	4.5118464632842	6.31371594490143	6.00917376561935	0	3.06037578679268	2.67641529471208	4.35136751322162	0
FBgn0012708	0	0	0	0	0	0	3.91933278403447	0	0	0	0	0	1259.61383488861	1089.61662576223	1127.03878864923	1285.89375155728	0	0	5.41843981611146	0	0.812116665357598	1.60072131757393	1.99847322707293	1.41103784941447	75.7197175912416	27.5880010633372	65.9748823267311	79.0426497067597	0	0	398.426567627372	2.93123971697939	0.882825986712398	4.5636852955282	0	3.97077833598979	5.35192583654296	6.49817047139965	2.59973763955672	12.3802200539105	1745.17495480844	1594.18575036042	1502.66439488654	1624.66207081381	0	0	4.01462294206812	4.35136751322162	0
FBgn0012709	6.00134389124903	0	0	0	0	0	2.61288852268965	0	0	0	0	0	2242.88754813595	2027.86976441306	1967.75737835238	2069.04711115057	0	0	0	1.2301833249652	21.1150332992975	8.00360658786964	0	0	74.7299173612907	61.3595196063879	116.775541718314	90.1828889271755	0	5.35266075991928	831.899916666411	0.977079905659796	0	9.12737059105641	6.48758440476679	0	0	0	0	0	2591.05613215469	2679.28482478027	2703.84885340404	2982.73534184379	4.9407818636322	3.06037578679268	6.69103823678021	5.80182335096216	2.37491680028327
FBgn0012710	0	0	1.4410218993108	4.12465135815153	1.16361265323106	0	0	0	0.394392159380826	0	0	0.463717969335588	2146.38782311837	2048.92031560074	1935.23901780726	2010.96156785593	1.64598281496773	0	0	0	39.7937166025223	11.2050492230175	4.99618306768233	7.05518924707235	97.9902227651362	62.3108299878823	103.580565252968	97.0792274921948	9.4666030954223	3.56844050661285	649.287739837199	3.90831962263918	0	0	4.32505626984452	0	24.0836662644433	25.9926818855986	22.0977699362321	16.8821182553325	2392.66647458121	2552.20114939776	2484.44722431871	2692.65613552162	0	3.06037578679268	17.3966994156285	8.70273502644324	15.4369592018412
FBgn0012711	0	0	0	0	0	0	0	0	0	0	0	0	93.5754909261413	77.1853543548224	81.6924667353065	75.1106163292802	0	0	0	0	103.138816500415	119.253738159258	83.9358755370631	91.7174602119405	8.4133019545824	6.6591726704607	11.2157299955443	8.48780131079299	0	0	16.6011069844738	0	0.882825986712398	0	0	0	0	0	0	0	94.834616532376	79.7092875180209	59.9803014765636	63.3694688010768	0	0	0	0	116.37092321388
FBgn0012714	840.188144774864	736.881615790129	906.402774666492	851.740505458291	45.3808934760112	68.432431977123	47.0319934084136	86.5118988709844	1313.32589073815	1169.37257002349	1587.28506495744	1088.34607403063	573.149881922616	548.316738079063	598.813712477247	548.808236645941	566.2180883489	315.923578593212	643.710650154041	591.718179308262	370.325199403064	365.764821065643	380.709149757394	333.004932461815	914.080512359629	1116.83838787441	756.072151464339	775.042357191785	971.904584463356	592.361124097734	741.516111973165	852.013677735342	93.5795545915142	82.1463353195077	97.3137660715018	84.7099378344489	44.1533881514794	69.6232550507106	62.3937033493613	51.771829316353	526.495629714226	435.393183706925	464.058121950255	502.039153691289	281.624566227035	362.654530734933	144.526425914452	316.199372627438	317.051392837816
FBgn0012716	657.147156091768	2343.7160195221	135.456058535215	10.3116283953788	8153.43386119001	7043.82101557628	10347.038549851	11322.5085205293	2.36635295628495	0	1.34325957542238	1.85487187734235	8.77270227432575	3.00722159823983	17.4488763900655	3.00442465317121	49.379484449032	8.03195538796302	6.50212777933375	20.9131165244084	0.812116665357598	4.80216395272178	49.9618306768233	0	642.87524935309	378.145876644018	899.897394936613	886.975236977868	0	39.2528455727414	496.188642091496	47.87691537733	16122.1681693418	26204.6809669229	16638.4914700919	24731.3310693231	0	4.64155033671404	165.083340111852	7.87832185248851	0	3.75987205273683	0	79.211836001346	113.637982863541	47.4358246952865	645.016086025612	1.45045583774054	0
FBgn0012717	1473.32992530164	818.387708733056	1376.17591384181	2233.49871043905	82.6164983794049	51.9142587412657	91.4510982941376	128.712825149513	659.818082644121	611.96028081404	587.452187651387	767.916957219734	626.517154091431	477.14582692072	591.67553577222	897.321496413801	530.00646641961	232.926706250928	731.489375175047	894.343277249701	601.77844902998	456.205575508569	452.654185932019	778.18737395208	664.650854412009	626.437886214053	997.540220780175	883.261823904396	1177.01431819751	906.383888679664	1643.50959146291	3844.8094287713	97.9936845250762	75.3008073762153	97.3137660715018	160.154726218255	140.488053209253	151.314540976878	155.984258373403	163.193809801548	468.722817343928	378.995102915873	816.04778587851	1409.42439229981	261.861438772507	319.809269719835	277.008983002701	944.246750369092	375.236854444756
FBgn0012723	0	0	0	0	0	0	0	0	0	0	0	0	0	0	0	0	0	0	0	0	0	0	0	0	0	0	0	0	0	0	0	0	0	0	0	0	8.02788875481444	6.49817047139965	2.59973763955672	14.6311691546215	0	0	0	0	0	0	0	0	0
FBgn0012725	220.549388003402	625.434509113067	459.685985880144	241.292104451864	1847.2350870043	1819.35879497799	1936.15039531303	1261.80769572802	632.999415806225	581.845243782337	699.390485603252	599.12361638158	402.813246096124	450.080832536562	445.739478691672	305.449839739073	545.643303161803	468.53073096451	487.659583450031	387.507747364038	447.476282612036	596.268690796288	617.528227165536	382.391257191321	681.97235843615	615.497816826868	651.172088564836	649.316800275664	287.15362722781	344.35450888814	335.711274574915	237.43041707533	1517.57787115861	1480.9158783989	1641.358854406	907.984646162999	282.314087877641	262.711749058015	357.463925439049	274.615790286742	418.580376418763	328.612817409199	320.421084203747	373.661350516694	462.786567893549	437.633737511353	335.890119486366	345.208489382249	407.29823124858
FBgn0012727	0	0	0	6.18697703722729	90.1799806254068	127.42590781947	80.999544203379	101.282223068469	0	0	0	0	6.57952670574431	11.0264791935461	7.93130745002976	10.014748843904	0	0	0	0	0	0.800360658786964	1.99847322707293	0	10.8878025294596	5.70786228896632	13.8547252886135	9.01828889271756	0	14.2737620264514	1.84456744271932	3.90831962263918	102.407814458638	75.3008073762153	92.9887098016573	69.4886208798213	0	0	2.59973763955672	3.3764236510665	10.9005306359053	11.2796161582105	15.7842898622536	9.28690491050263	0	0	0	0	1.18745840014163
FBgn0012733	90.0201583687354	13.3071172151716	23.0563503889728	8.24930271630306	16.8723834718503	40.1155635727962	169.837753974827	23.2105094531909	2.36635295628495	2.27283298352475	1.79101276722984	2.31858984667794	113164.204046188	104338.560572529	91259.2097815324	106989.564849196	54.3174328939352	34.8051400145064	19.5063833380012	29.5243997991648	1446.37978100188	289.730558480881	35.9725180873128	43.7421733318485	5800.72424762707	2193.72173972605	4302.88182534941	6004.05845222219	26.8220421036965	53.5266075991928	37511.12351514	8.79371915093816	0.882825986712398	75.3008073762153	188.139947738237	23.8246700159387	4.01394437740722	14.8529610774849	25.9973763955672	13.505694604266	130627.598928435	131195.471459378	117439.851862125	133579.562501525	36.2324003333028	65.7980794160426	156.570294740657	127.640113721168	71.247504008498
FBgn0012735	535.619942293976	390.896568195667	373.224671921497	546.516304955078	458.463385373036	297.327118245431	420.675052153033	483.200605889157	46.9326669663182	36.9335359822773	23.7309191657953	43.1257711482097	613.358100679942	605.45394844562	591.67553577222	617.910003668879	476.512024933159	396.243132472842	394.462418612914	404.730313913551	480.773065891698	420.989706521943	381.70838637093	493.157728370357	174.204840471353	110.827659444096	220.356106971282	197.341380475937	359.730917626047	413.939098767091	630.842065410006	349.794606226207	563.24297952251	782.672028183087	707.14670011958	447.374359188183	22.7456848053076	36.2040926263695	45.4954086922426	23.6349655574655	526.495629714226	568.492654373809	590.332440848283	603.648819182671	321.150821136093	359.59415494814	275.670775355345	335.055298518065	366.924645643765
FBgn0012736	2058.46095469842	1561.92288313077	1224.86861441418	1480.7498375764	2627.43737099572	2135.56382549298	1882.58618059789	2274.62992641271	4.33831375318908	3.40924947528713	4.02977872626713	0.927435938671177	1151.41717350525	891.140000278404	835.166674488133	920.35541875478	967.837895201027	452.466820188583	936.30640022406	1087.48205926924	962.358248448753	626.682395830193	632.516776368583	607.451794172929	369.195485771675	321.542908945103	585.197206238105	477.438823732106	1241.70277268289	779.704250694908	1202.65797265299	963.400786980559	2300.64452137251	2261.30606393422	1425.10604091377	1506.91037850813	25.4216477235791	25.0643718182558	92.2906862042636	31.513287409954	553.746956303989	506.078778298378	481.420840798734	378.031658709872	309.622330120951	327.460209186817	216.789638871679	319.100284302919	433.422316051696
FBgn0013862	0	1.66338965189645	0	2.06232567907576	4.07264428630869	4.71947806738779	5.22577704537929	0	0.394392159380826	0	0	0	22.6628142086749	19.0457367888523	18.2420071350684	20.0294976878081	20.5747851870967	16.063910775926	10.8368796322229	12.301833249652	4.06058332678799	5.60252461150875	0.999236613536466	2.82207569882894	0.98980022995087	0.475655190747193	0.659748823267312	3.18292549154737	0	1.78422025330643	3.68913488543863	0.977079905659796	12.3595638139736	2.2818426477641	12.9751688095336	19.1920952906173	0	0	0	1.1254745503555	28.3413796533538	14.2875138004	20.5195768209296	22.3978294900358	14.8223455908966	12.2415031471707	4.01462294206812	13.0541025396649	3.5623752004249
FBgn0013863	67.5151187765515	29.9410137341362	74.9331387641615	86.6176785211821	0	0	0	0	0	0	0	0	2.92423409144192	1.00240719941328	3.1725229800119	5.00737442195201	2.4689742224516	2.67731846265434	3.25106388966687	2.4603666499304	0.812116665357598	4.00180329393482	1.99847322707293	2.1165567741217	8.4133019545824	8.08613824270228	3.95849293960387	11.6707268023404	20.510973373415	76.7214708921763	77.4718325942113	70.3497532075053	0	0	0	0	0	0	1.29986881977836	0	0	6.7677696949263	6.31371594490143	3.27773114488328	0	19.8924426141524	0	0	0
FBgn0014783	1.50033597281226	0	0	2.06232567907576	0	2.3597390336939	2.61288852268965	0	1.5775686375233	0.568208245881189	0.447753191807459	0.463717969335588	0	2.00481439882655	0.793130745002976	0	0.822991407483866	0	0	2.4603666499304	0	0	0	0.705518924707235	0.98980022995087	0.951310381494386	0.659748823267312	0	0	3.56844050661285	7.37826977087726	169.034823679145	1.7656519734248	0	88.6636535318127	19.8538916799489	6462.45044762563	5265.37470196841	6416.15249442598	6475.98056274555	0	53.390183148863	37.8822956694086	18.5738098210053	1.6469272878774	48.9660125886829	1105.35951671609	166.802421340162	0
FBgn0015144	0	0	1.4410218993108	4.12465135815153	0	0	0	0	0	0	0	0	212.738030152399	288.693273431024	180.833809860678	112.165187051725	0	0	0	1.2301833249652	2.43634999607279	0.800360658786964	0	0	19.301104484042	6.6591726704607	16.4937205816828	25.463403932379	6.31106873028153	1.78422025330643	35.046781411667	0	2.64847796013719	0	2.16252813492226	0	2.67596291827148	0.928310067342808	1.29986881977836	3.3764236510665	141.706898266769	103.020494244989	74.1861623525918	80.3044130496404	0	0	0	0	0
FBgn0015151	154.534605199662	197.943368575678	152.748321326945	144.362797535303	143.706162674035	233.614164335696	139.789535963896	179.353936683748	188.519452184035	232.965380811287	192.533872477208	214.237701833042	97.2307835404437	131.315343123139	97.555081635366	113.166661936116	134.970590827354	149.929833908643	151.716314851121	147.621998995824	186.786833032247	177.680066250706	184.858773504246	232.821245153387	181.628342195985	185.981179582152	164.277456993561	178.243827526653	214.576336829572	198.048448117013	158.632800073861	201.278460565918	175.682371355767	182.547411821128	173.002250793781	161.478318996918	499.067084257631	405.671499428807	482.251332137771	496.334276706776	118.815783931368	148.138958877831	151.529182677634	105.979973684559	200.925129121043	235.648935583036	252.921245350292	200.162905608195	211.367595225211
FBgn0016313	5230.17120122353	4198.39548138665	4279.83504095307	4431.93788433382	2110.21154663452	2699.54145454582	2646.85607348461	2719.84969865119	591.588239071238	611.96028081404	544.915634429678	658.943234425871	982.542654724484	937.250731451414	987.447777528705	1153.69906681774	2399.84294422295	3175.29969670805	2372.1929514936	2459.13646660544	1044.38203164987	1076.48508606847	1067.18470325695	1188.79938813169	1022.95853765422	766.280512293728	1057.5773636975	1119.85928544275	5410.16366903384	4035.90621297914	3250.12783407143	4643.08371169535	1910.43543524563	2263.58790658199	2393.91864535894	2008.5520416215	392.028567526772	365.754166533066	414.658153509297	424.303905484024	948.34616532376	928.688397025998	1130.15515413736	994.245113947929	2061.9529644225	2584.48735194642	1221.78358203607	1856.58347230789	1144.70989773654
FBgn0018538	0	1.66338965189645	2.8820437986216	0	0	2.3597390336939	0	0	0	0	0	0	328.976335287216	291.700495029264	298.217160121119	275.405593207361	0	0	0	0	18.6786833032247	10.4046885642305	13.9893125895105	17.6379731176809	16.8266039091648	8.56179343344948	15.1742229351482	13.2621895481141	1.57776718257038	0	94.0729395786851	0	0.882825986712398	0	0	1.32359277866326	1.33798145913574	0.928310067342808	0	1.1254745503555	361.897617112056	318.837150072084	329.8916581211	310.838170239765	0	0	2.67641529471208	2.90091167548108	8.31220880099144
FBgn0018547	202.545356329655	156.358627278267	171.481606017985	206.232567907576	112.288621036797	108.547995549919	87.5317655101032	56.9712504760141	11.4373726220439	3.40924947528713	3.58202553445968	13.9115390800676	133.783709683468	105.252755938394	118.969611750446	112.165187051725	162.129307274322	96.3834646555563	117.038300028007	84.8826494225989	141.308299772222	143.264557922867	137.894652668032	143.925860640276	40.0869093130102	26.1610354910956	51.4604082148503	61.0060719213246	277.687024132387	194.4800076104	206.591553584563	220.820058679114	85.6341207111026	52.4823808985743	75.6884847222792	56.9144894825203	21.4077033461719	30.6342322223127	33.7965893142374	32.6387619603095	149.337269711903	130.843547435242	131.009605856705	120.183475312387	243.745238605855	162.199916700012	74.9396282519383	129.090569558908	173.368926420679
FBgn0020474	0	0	0	0	0	0	0	0	0	0	0	0	0.731058522860479	0	0	0	1.64598281496773	0	0	3.6905499748956	2.43634999607279	1.60072131757393	1.99847322707293	2.1165567741217	0	0.475655190747193	0	0	0	0	0	1.95415981131959	0	0	0	0	0	0	0	0	0	1.50394882109473	1.57842898622536	0	1.6469272878774	0	1.33820764735604	0	0
FBgn0020475	1.50033597281226	1.66338965189645	1.4410218993108	0	2.32722530646211	2.3597390336939	1.30644426134482	2.11004631392645	1.18317647814248	0.568208245881189	0	0	14.6211704572096	13.0312935923726	7.13817670502678	11.0162237282944	37.8576047442578	37.4824584771608	26.008511117335	39.3658663988864	8.93328331893357	12.0054098818045	6.99465629475526	11.993821720023	4.45410103477892	2.37827595373597	2.63899529306925	2.65243790962281	1.57776718257038	14.2737620264514	7.37826977087726	2.93123971697939	1.7656519734248	0	2.16252813492226	1.32359277866326	12.0418331322217	12.9963409427993	12.9986881977836	22.50949100711	15.2607428902674	16.5434370320421	14.2058608760282	17.4812327727108	158.10501963623	33.6641336547195	101.703781199059	47.8650426454378	16.6244176019829
FBgn0022538	997.723421920151	913.200918891153	949.633431645816	771.309803974336	808.128987668968	637.129539097352	701.56056834217	702.645422537507	1277.83059639387	1072.2089599778	1529.97265640609	1089.2735099693	721.554762063293	722.735590776973	695.57566336761	652.961624622543	717.648507325931	655.943023350313	787.841149262606	734.419445004225	707.353615526467	692.311969850724	702.463339316135	608.157313097636	1007.12173397501	1100.19045619826	1116.29500896829	1122.51172335237	670.551052592413	647.671951950233	645.598604951761	820.747120754229	774.238390346773	549.924078111148	586.045124563933	638.633515705024	469.631492156645	501.287436365116	475.75198803888	429.931278235801	628.960617691735	586.540040226946	554.0285741651	647.898189638595	619.244660241902	475.888434846262	444.284938922206	546.821850828184	554.543072866143
FBgn0022854	114.025533933732	141.388120411199	113.840730045553	144.362797535303	96.5798502181776	134.505124920552	96.6768753395169	88.6219451849108	157.362471592949	164.780391305545	144.624280953809	167.865904899483	154.984406846422	143.344229516099	156.246756765586	133.196159623924	113.572814232774	139.220560058026	143.046811145342	139.010715721068	151.053699756513	139.262754628932	133.897706213886	138.281709242618	120.260727939031	146.026143559388	134.588759946532	140.048721628084	132.532443335912	133.816518997982	112.518614005878	113.341269056536	129.775420046723	143.756086809138	138.401800635025	157.507540660928	543.220472409111	492.004335691688	512.148314992674	566.113698828817	174.408490174485	164.682395909873	170.470330512339	207.043350651794	227.275965727081	168.320668273597	211.436808282255	210.316096472378	136.557716016288
FBgn0023293	424.595080305869	675.33619866996	380.429781418051	416.589787173304	2675.1454897782	3398.02420851921	3241.28821239651	3857.16466185755	190.097020821558	189.781554124317	171.937225654064	227.685522943774	661.607963188734	644.547829222737	652.746603137449	681.002921385474	913.520462307092	1121.79643585217	1047.92626043596	1062.87839276993	774.759298751148	802.761740763325	767.413719196006	854.383417820461	518.16042037928	371.962359164305	525.16006332078	546.932696964223	703.684163426391	992.026460838373	675.11168403527	522.737749527991	3508.35047119507	4004.633846826	3708.73575139168	3343.3953589034	76.2649431707372	66.8383248486821	110.488849681161	72.0303712227521	814.269638502125	878.306111519325	921.802527955609	700.888176480875	869.577607999267	693.175115708542	517.886359526788	588.885070122659	1130.46039693484
FBgn0023294	2574.57652934583	2019.3550374023	2260.96336001864	3763.74436431327	1478.36987593006	1665.97575778789	1605.61999719279	2428.66330732934	745.40118122976	774.46783913606	714.614094124705	877.354397982933	1369.27261331768	1447.47599595277	1597.36532043599	2272.34651268182	1672.31854000722	1499.29833908643	1788.08513931678	2540.32856605314	1805.33534708994	1863.23961365605	1854.58315472368	3191.76761537553	996.728831560526	1147.28032008223	1123.55224602423	1089.09100569113	2726.38169148162	2769.10983313157	2469.87580580116	3149.12853594152	2240.61235427607	2112.98629182956	2493.39493956537	2674.31920928912	1681.84269413363	1267.14324192293	1685.92985925253	1672.45518182827	1445.41036232104	1646.82395909873	1766.26203558617	1430.72964474155	1161.08373795357	1534.77845707653	1148.18216143148	1396.78897174414	1961.68127703398
FBgn0023295	3.00067194562451	6.65355860758582	2.8820437986216	2.06232567907576	2.90903163307764	0	2.61288852268965	0	0	0	0	0	1070.26967746774	1176.82605211119	1011.24169987879	924.361318292342	1.64598281496773	8.03195538796302	0	0	667.559898923945	703.517019073741	676.483187364187	714.690670728429	93.0412216153818	104.168486773635	85.7673470247505	94.9572771644966	25.2442749211261	21.4106430396771	510.945181633251	32.2436368867733	4.41412993356199	0	60.5507877778233	0	0	0	1.29986881977836	0	1020.28966752074	1097.88263939916	1412.69394267169	1116.6137433569	6.5877091515096	0	4.01462294206812	0	548.605780865435
FBgn0023296	7497.17885614285	6527.14099404169	6679.13650330555	10866.3940030502	3727.05132829907	3886.49018849385	4013.3967708513	6104.36398618921	1926.60569857533	1946.11324214307	1877.87688644048	2112.2353503236	5550.92736407962	5424.02535602524	5967.51572540239	6786.99529151376	6505.74707615996	5105.64630828183	6919.34764517433	9549.91315170485	15428.5924084636	19586.4260418346	18869.5842100226	36383.6109471521	3541.50522276421	4650.95645512605	3373.95548218903	3234.91327457598	7655.3263698315	14659.1536011656	8916.63901810517	9373.12753499442	5289.01048639398	5542.595791419	6613.01103659228	7270.49513319731	2057.81548415077	1834.34069306939	2253.97253349568	2108.01383281585	5285.66730535048	5711.24564810725	6428.94126089588	5684.13209375176	4487.87685946591	5641.80276295231	3223.7422224807	4574.73771223366	12835.2378471309
FBgn0023297	5339.69572723882	5223.04350695487	5327.45796175202	7214.01522540702	5019.82498603877	5540.66725111327	5523.64633696591	7178.37755997778	4977.6234435454	4995.11868954153	4580.0673989985	6135.45245227917	2646.43185275493	2541.10225051266	2701.40331748013	3201.71520539612	5258.91509382191	5394.7967022485	5929.94053475238	7308.51913361826	2258.49644635948	2180.18243453569	2230.29612141339	2424.86854421877	4870.80693158823	4544.88534758943	4915.78848216474	4850.24796153627	5145.09878236202	4323.16567376147	3761.07301570469	5304.56680782703	5291.65896435411	5688.63372087591	5226.83050210711	5191.13087791732	1061.01929709464	1108.40222040731	1141.2848237654	1116.47075395266	2349.06435203759	2405.56613934103	2634.39797801012	2399.84548657871	4216.13385696614	3816.28860613047	2610.84311999164	3658.04962278164	2241.9214594674
FBgn0027807	0	1.66338965189645	0	2.06232567907576	0.581806326615528	0	2.61288852268965	2.11004631392645	971.387888554973	1039.25288171669	1224.15722640159	1049.85748257577	2.19317556858144	3.00722159823983	4.75878447001785	1.0014748843904	2.4689742224516	50.8690507904325	1.08368796322229	18.452749874478	0	7.20324592908268	1.99847322707293	1.41103784941447	528.058422678789	902.793552038172	522.521068027711	470.011997585162	0	0	0	5.86247943395878	0	0	4.32505626984452	0	187.317404279004	177.307222862476	188.480978867862	190.20519901008	3.27015919077159	2.2559232316421	1.57842898622536	5.46288524147213	0	3.06037578679268	46.8372676574615	10.1531908641838	0
FBgn0046148	0	0	0	0	12.7997391855416	25.9571293706329	23.5159967042068	16.8803705114116	8.28223534699734	10.7959566717426	12.9848425624163	25.0407703441218	94.3065494490018	94.2262767448481	74.5542900302797	127.187310317581	0	0	0	0	33.2967832796615	38.4173116217743	25.9801519519481	46.5642490306775	5.44390126472979	32.8202081615563	12.5352276420789	12.2012143842649	0	1.78422025330643	5.53370232815795	0	22.9534756545223	22.818426477641	15.1376969444558	44.3403580852193	1.33798145913574	0	0	0	57.772812370298	75.1974410547367	63.1371594490143	93.4153376291735	0	0	0	0	29.6864600035408
FBgn0061259	0	0	0	0	0.581806326615528	0	0	0	0	0	0	0	0	0	0	0	0	0	0	0	1.6242333307152	0.800360658786964	0	0	0	0	0	0.530487581924562	0	0	0	0.977079905659796	0	0	0	0	0	0.928310067342808	0	0	0	0	0	0	0	3.06037578679268	0	0	0
FBgn0061260	67.5151187765515	217.904044398436	72.0510949655399	68.0567474095002	750.530161334031	1073.68126033072	828.285661692618	666.774635200758	72.9625494854527	69.8896142433862	45.6708255643609	83.0055165110703	192.268391512306	204.491068680309	153.867364530577	201.296451762471	311.090752028901	353.406037070373	263.336175063017	275.561064792205	302.919516178384	443.399804967978	450.655712704946	435.305176544364	177.174241161206	130.805177455478	197.924646980193	210.603570024051	137.265744883623	214.106430396771	158.632800073861	127.020387735773	648.877100233613	905.891531162348	882.311479048283	1050.2708698693	62.8851285793798	83.5479060608527	100.089899122934	108.045556834128	170.048277920123	210.552834953263	176.78404645724	150.229344140484	207.512838272552	232.588559796244	93.6745353149229	168.252877177903	464.296234455379
FBgn0061261	0	0	0	2.06232567907576	0	0	0	0	0	0	0	0	0	0	0	0	0	0	0	0	0	0	0	0	0	0	0	0	0	0	1.84456744271932	43.9685957546908	1.7656519734248	6.8455279432923	8.65011253968905	1.32359277866326	957.99472474119	715.727061921305	960.603057816208	1019.67994262208	0	18.0473858531368	11.0490029035775	8.1943278622082	1.6469272878774	21.4226305075488	181.996240040422	33.3604842680324	2.37491680028327
FBgn0061263	0	0	0	2.06232567907576	0	0	2.61288852268965	0	132.121373392577	139.211020240891	166.564187352375	104.800261069843	0	0	1.58626149000595	0	3.29196562993546	0	1.08368796322229	3.6905499748956	0.812116665357598	0	0	0	60.8727141419785	124.146004785017	29.688697047029	28.6463294239263	3.15553436514077	1.78422025330643	0	7.81663924527837	3.53130394684959	4.5636852955282	6.48758440476679	3.97077833598979	60.2091656611083	70.5515651180534	72.7926539075881	48.3954056652865	0	0.751974410547367	0	2.18515409658885	1.6469272878774	0	17.3966994156285	0	1.18745840014163
FBgn0062298	231.051739813088	221.230823702228	285.322336063538	288.725595070607	212.941115541283	160.462254291185	201.192416247103	265.865835554732	169.588628533755	192.622595353723	221.190076752885	168.793340838154	342.866447221565	373.897885381152	396.565372501488	322.47491277371	301.214855139095	281.118438578706	262.252487099795	257.108314917727	852.722498625477	950.028101980126	804.385473896855	958.094699752425	187.56714357569	199.775180113821	184.06992169158	200.524305967484	230.354008655276	289.043681035641	324.6438699186	250.132455848908	149.197591754395	139.19240151361	229.22798230176	172.728857615556	375.972790017143	375.037267206494	419.85762878841	483.954056652865	325.925866013568	305.301610682231	303.058365355269	332.143422681506	126.81340116656	142.30747408586	243.5537918188	133.44193707213	686.350955281864
FBgn0062741	31.5070554290574	26.6142344303433	25.9383941875944	18.5609311116819	18.6178024516969	14.1584342021634	22.209552442862	21.1004631392645	344.304355139461	352.857320692218	472.827370548677	275.912191754675	27.7802238686982	43.1035095747709	35.6908835251339	26.0383469941505	34.5656391143224	56.2236877157411	45.5148944553362	34.4451330990256	90.1449498546933	99.2447216895835	89.9312952182819	69.8463735460162	177.669141276181	273.501734679636	187.368665807916	158.615786995444	53.644084207393	48.1739468392735	40.5804837398249	33.2207167924331	7.06260789369918	11.4092132388205	30.2753938889117	13.8977241759643	78.9409060890087	83.5479060608527	62.3937033493613	82.1596421759516	28.3413796533538	25.5671299586105	12.6274318898029	13.1109245795331	11.5284910151418	22.9528184009451	45.4990600101054	21.7568375661081	72.4349624086397
FBgn0064047	243.054427595586	217.904044398436	197.420000205579	210.357219265728	290.903163307764	346.881637953003	292.64351454124	333.387317600379	384.926747555686	360.244027888674	477.304902466752	373.292965315149	168.874518780771	179.430888694977	157.039887510589	119.175511242458	239.490499577805	174.025700072532	178.808513931678	202.980248619258	163.235449736877	176.079344933132	129.900759759741	126.287887522595	343.955579907927	333.434288713782	329.214662810388	281.688906001942	157.776718257038	228.380192423223	160.47736751658	180.759782547062	372.552566392632	321.739813334738	298.428882619272	355.384661071086	145.839979045796	155.027781246249	128.687013158058	156.440962499415	161.327853411398	168.44226796261	127.852747884254	202.673042458616	266.802220636139	201.984801928317	179.31982474571	187.10880306853	178.118760021245
FBgn0064414	12.0026877824981	16.6338965189645	11.5281751944864	8.24930271630306	26.7630910243143	14.1584342021634	14.3708868747931	12.6602778835587	188.913844343415	189.781554124317	259.249098056519	171.111930684832	25.5870483001168	24.0577727859187	24.5870530950922	33.0486711848833	14.8138453347096	26.7731846265434	23.8411351908904	23.3734831743388	17.8665666378671	23.210459104822	20.9839688842658	38.8035408588979	112.837226214399	138.415660507433	100.941569959899	78.5121621248352	15.7776718257038	21.4106430396771	16.6011069844738	51.7852349999692	30.8989095349339	20.5365838298769	25.9503376190671	30.4426339092551	1284.46220077031	1018.35614387506	1208.87800239387	1398.96486609189	30.5214857805348	42.8625414011999	36.3038666831832	53.5362753664269	27.9977638939158	27.5433820811341	191.363693571914	40.6127634567351	27.3115432032576
FBgn0064416	151.533933254038	179.646082404817	167.158540320053	173.235357042364	217.595566154207	134.505124920552	188.127973633655	219.444816648351	235.057726990972	218.191966418376	244.473242726873	209.13680417035	1455.53751901521	1210.90789689124	1307.87259850991	1191.75511242458	184.350075276386	131.188604670063	177.724825968456	173.455848820093	623.705598994635	599.470133431436	692.470973180771	662.482270300093	268.235862316686	255.90249262199	232.891334613361	247.73770075877	165.66555416989	194.4800076104	610.551823540094	186.622261981021	202.167150957139	180.265569173364	194.627532143004	233.614125434066	438.857918596523	428.879251112377	501.749364434447	518.843767713886	1463.94126440208	1573.88244127564	1504.24282387277	1659.62453635923	151.517310484721	198.924426141524	266.303321823852	223.370199012043	528.418988063027
FBgn0064417	535.619942293976	485.709778353765	481.301314369806	701.19073088576	23.2722530646211	2.3597390336939	9.14510982941376	33.7607410228232	0	0	0	0.463717969335588	277.071180164122	236.568099061534	195.110163270732	281.414442513703	222.207680020644	74.9649169543215	197.231209306457	227.583915118562	260.689449579789	290.530919139668	206.841979002048	315.366959344134	49.9849116125189	29.0149666355788	46.1824176287118	71.0853359778913	254.020516393832	230.164412676529	341.244976903073	327.321768396032	11.4767378272612	0	15.1376969444558	6.61796389331632	40.1394437740722	51.0570537038544	41.5958022329075	28.1368637588875	273.603318961223	217.320604648189	296.744649410367	254.024163728454	74.111727954483	88.7508978169877	61.5575517783779	91.3787177776541	176.931301621103
FBgn0064419	370.582985284627	339.331488986877	409.250219404267	455.773975075744	301.375677186843	266.65051080741	301.788624370654	367.148058623202	279.624041001005	248.307003450079	304.024417237265	270.347576122648	362.605027338798	385.926771774112	361.667619721357	402.592903524942	471.574076488255	452.466820188583	455.148944553362	455.167830237124	483.209415887771	516.232624917592	536.590061469082	527.728155681012	302.383970249991	280.160907350097	294.247975177221	273.731592273074	394.441795642596	376.470473447656	409.493972283688	427.960998678991	301.043661468928	255.566376549579	296.26635448435	340.163344116459	978.064446628227	1022.99769421177	831.91604465815	929.641978593644	366.257829366418	318.085175661536	307.793652313945	303.736419425851	291.5061299543	332.050772867006	394.771255970032	323.451651816141	429.859940851272
FBgn0064420	0	0	0	0	0	0	0	0	0	0	0	0	0	0	0	0	0	0	0	0	0	0	0	0	0	0	0	0	0	0	0	35.1748766037527	0	0	12.9751688095336	2.64718555732653	1118.55249983748	1076.83967811766	1420.75662001775	1445.10932265646	1.09005306359053	12.0315905687579	15.7842898622536	7.10175081391378	9.8815637272644	16.8320668273597	218.127846519035	43.5136751322162	1.18745840014163
FBgn0064421	97.5218382327967	76.5159239872369	67.7280292676075	76.3060501258033	89.0163679721757	117.986951684695	116.273539259689	88.6219451849108	112.796157582916	112.505232684475	116.415829869939	108.510004824528	111.851953997653	70.1685039589294	99.1413431253719	111.163712167335	111.926831417806	109.770056968828	98.6156046532285	140.240899046033	110.447866488633	106.447967618666	109.916027489011	127.698925372009	95.0208220752835	120.816418449787	93.6843329039582	97.6097150741194	86.7771950413711	117.758536718224	86.6946698078078	88.9142714150414	90.931076631377	120.937660331497	99.4762942064241	112.505386186377	100.348609435181	117.895378552537	103.989505582269	123.802200539105	90.4744042780139	87.2290316234945	75.7645913388171	104.887396636265	131.754183030192	111.703716217933	101.703781199059	105.883276155059	99.7465056118972
FBgn0064422	1.50033597281226	0	0	4.12465135815153	0.581806326615528	0	2.61288852268965	0	0.788784318761651	0	0	0	20.4696386400934	24.0577727859187	18.2420071350684	20.0294976878081	1.64598281496773	5.35463692530868	0	0	10.5575166496488	18.4082951521002	19.9847322707293	21.165567741217	3.46430080482805	1.90262076298877	1.97924646980193	3.71341307347193	1.57776718257038	5.35266075991928	3.68913488543863	1.95415981131959	3.53130394684959	0	0	2.64718555732653	1.33798145913574	0.928310067342808	2.59973763955672	0	18.530902081039	25.5671299586105	20.5195768209296	15.296078676122	4.9407818636322	3.06037578679268	1.33820764735604	4.35136751322162	10.6871256012747
FBgn0064423	0	0	0	0	0	0	0	0	0	0	0	0	0	0	0	0	0.822991407483866	0	0	0	0	0	0	0	0	0	0	0	0	0	0	7.81663924527837	0	0	0	0	199.359237411225	153.171161111563	193.680454146976	213.840164567545	1.09005306359053	1.50394882109473	1.57842898622536	1.09257704829443	0	6.12075157358536	33.455191183901	5.80182335096216	0
FBgn0064424	115.525869906544	64.8721964239617	57.6408759724319	26.8102338279849	16.8723834718503	7.07921710108169	10.4515540907586	12.6602778835587	205.47831503741	202.282135533703	184.026561832866	181.777443979551	111.120895474793	83.199797551302	104.693258340393	85.1253651731842	37.8576047442578	37.4824584771608	34.6780148231133	19.6829331994432	84.4601331971901	84.8382298314182	90.9305318318184	63.4967032236511	163.811938056869	159.820144091057	199.903893449995	151.719448430425	33.133110833978	26.7633037995964	55.3370232815795	45.9227555660104	16.7736937475356	4.5636852955282	17.3002250793781	5.95616750398468	32.1115550192578	36.2040926263695	5.19947527911344	25.8859146581765	75.2136613877465	88.7329804445893	69.4508753939157	77.5729704289043	8.234636439387	10.7113152537744	18.7349070629846	33.3604842680324	68.8725872082148
FBgn0064425	27.0060475106206	38.2579619936185	23.0563503889728	45.3711649396668	47.1263124558577	49.5545197075718	36.580439317655	56.9712504760141	99.7812163233489	90.9133193409902	107.46076603379	100.626799345823	54.8293892145359	44.1059167741842	34.8977527801309	31.0457214161025	37.8576047442578	50.8690507904325	24.9248231541127	19.6829331994432	36.5452499410919	42.4191149157091	25.9801519519481	25.3986812894604	97.4953226501607	76.1048305195509	51.4604082148503	84.8780131079299	44.1774811119707	21.4106430396771	33.2022139689477	36.1519565094125	29.1332575615091	27.3821117731692	30.2753938889117	56.2526930931887	38.8014623149365	38.9890228283979	53.2946216109128	54.022778417064	30.5214857805348	46.6224134539367	22.098005807155	32.2310229246856	29.6446911817932	16.8320668273597	29.4405682418329	50.7659543209189	42.7485024050988
FBgn0064426	66.0147828037393	43.2481309493078	51.8767883751887	63.9320960513487	121.01571593603	153.383037190103	122.805760566413	29.5406483949703	166.827883418089	189.781554124317	175.071497996717	153.026929880744	59.2157403516988	62.1492463636232	66.62298258025	91.1342144795267	47.7335016340642	34.8051400145064	66.1049657565598	45.5167830237124	72.2783832168262	60.0270494090223	69.9465629475526	77.6070817177958	123.230128628883	145.074833177894	91.7050864341563	96.5487399102703	82.0438934936599	58.8792683591121	86.6946698078078	107.478789622578	87.3997726845274	82.1463353195077	73.5259565873569	20.5156880692806	1561.42436281141	1131.60997209088	1416.85701355841	1540.77465943668	77.3937675149276	120.315905687579	123.117460925578	84.6747212428181	59.2893823635864	107.113152537744	315.817004776026	129.090569558908	74.8098792089229
FBgn0064427	2838.63566056079	2282.17060240194	2628.4239443429	2856.32106551993	1056.5602891338	1132.67473617307	1059.52629595065	1238.59718627482	526.907924932783	540.36604183301	526.110000373765	613.035155461648	603.123281359895	611.468391642099	608.331281417282	652.961624622543	1641.04486652283	1670.64672069631	1842.2695374779	1974.44423656915	661.062965601084	577.860395644188	619.526700392609	570.059291163446	748.288973842858	599.80119553221	705.271492072756	804.749661779561	3357.48856450977	2670.97771919972	1848.25657760475	2560.92643273433	1053.21140214789	1261.85898421355	899.611704127661	1050.2708698693	798.774931104037	850.332021686012	783.820898326351	824.972845410582	528.675735841407	517.358394456588	432.489542225748	524.983271705472	1529.9954504381	1724.52175585768	1039.78734199564	1071.88686409026	597.291575271242
FBgn0064431	0	0	0	0	0	0	0	0	0	0	0.895506383614919	0	0	0	0	0	0	0	0	0	0	0	0	0	0	0	0	0	0	0	0	0	0	0	0	0	0	6.49817047139965	0	0	0	0	0	0	0	0	0	0	0
FBgn0064435	148.533261308413	309.39047525274	270.91211707043	189.73396247497	460.208804352882	266.65051080741	411.529942323619	434.669540668848	302.498786245093	305.127828038198	421.783506682627	237.423600299821	471.532747245009	521.251743694904	478.257839236794	443.653373784948	201.632894833547	214.185477012347	215.653904681236	244.806481668075	426.361249312739	520.234428211527	463.64578868092	424.016873749048	282.587965650973	291.100976737282	236.190078729698	257.816964815337	192.487596273587	260.496156982738	374.447190872021	262.834494622485	624.157972605665	440.395631018472	432.505626984452	674.370520728933	66.899072956787	54.7702939732256	68.8930474482531	47.269931114931	548.296690986036	412.833951390504	527.195281399269	568.686353637249	166.339656075617	226.467808222658	139.173595325028	194.361082257232	397.798564047447
FBgn0064437	3.00067194562451	4.99016895568936	8.64613139586479	12.3739540744546	6.3998695927708	0	2.61288852268965	4.2200926278529	0	0	0	1.39115390800676	88.458081266118	113.2720135337	92.7962971653481	126.185835433191	184.350075276386	262.377209340125	188.561705600679	221.432998493736	57.6602832403894	92.0414757605008	32.9748082467034	58.5580707507005	13.3623031043367	9.51310381494386	16.4937205816828	6.89633856501931	4.73330154771115	26.7633037995964	7.37826977087726	8.79371915093816	8.82825986712398	2.2818426477641	19.4627532143004	9.26514945064284	0	4.64155033671404	3.89960645933508	1.1254745503555	78.4838205785181	116.556033634842	59.9803014765636	48.619678649102	29.6446911817932	27.5433820811341	9.36745353149229	17.4054700528865	59.3729200070817
FBgn0064438	0	0	0	0	6.3998695927708	0	7.83866556806894	6.33013894177934	0.394392159380826	0	0	0	0	0	0	2.00294976878081	0	0	0	3.6905499748956	1.6242333307152	4.00180329393482	0.999236613536466	1.41103784941447	1.48470034492631	0.475655190747193	0.659748823267312	1.06097516384912	0	1.78422025330643	7.37826977087726	71.3268331131651	1.7656519734248	9.12737059105641	23.7878094841449	7.27976028264795	1501.2151971503	1081.48122845437	1596.23891068783	1549.77845583952	0	30.0789764218947	26.8332927658311	13.6572131036803	4.9407818636322	42.8452610150975	315.817004776026	92.8291736153946	2.37491680028327
FBgn0064439	217.548716057777	219.567434050332	23.0563503889728	12.3739540744546	1255.53805283631	2737.29727908492	2676.90429149554	2010.8741371719	0.394392159380826	0	0.895506383614919	0	0.731058522860479	2.00481439882655	5.55191521502083	0	12.344871112258	2.67731846265434	2.16737592644458	2.4603666499304	0.812116665357598	0	32.9748082467034	0.705518924707235	93.0412216153818	31.8688977800619	140.526499355937	131.560920317291	0	17.8422025330643	53.4924558388602	48.8539952829898	2522.23384403732	3548.26531727318	3347.59355285966	7167.25489646157	137.812090290981	148.529610774849	785.120767146129	167.69570800297	0	3.00789764218947	1.57842898622536	1.63886557244164	88.9340735453796	12.2415031471707	295.743890065685	14.5045583774054	0
FBgn0064440	147.032925335601	161.348796233956	142.661168031769	206.232567907576	8.14528857261739	11.7986951684695	9.14510982941376	12.6602778835587	16.1700785346139	14.2052061470297	13.4325957542238	18.5487187734235	60.6778573974198	68.1636895601029	88.8306434403333	74.1091414448898	51.8484586714836	66.9329615663585	82.3602852048941	79.961916122738	47.9148832560983	48.8220001860048	57.955723585115	87.4843466636971	21.7756050589191	9.03744862419667	39.5849293960387	38.725593480493	72.5772903982376	57.0950481058056	25.8239441980704	60.5789541509074	2.64847796013719	9.12737059105641	6.48758440476679	2.64718555732653	104.362553812588	132.748339630021	93.5905550240419	78.7832185248851	68.6733430062033	48.8783366855788	53.6665855316621	52.9899868422797	36.2324003333028	19.8924426141524	18.7349070629846	20.3063817283676	36.8112104043906
FBgn0064441	105.023518096858	94.8132101580979	157.071387024877	117.552563707319	82.6164983794049	80.2311271455925	74.4673228966549	84.4018525570579	89.5270201794474	89.7769028492278	89.1028851696844	77.9046188483788	90.6512568346994	77.1853543548224	97.555081635366	81.1194656356226	190.934006536257	184.734973923149	138.712059292453	143.931449020928	102.326699835057	121.654820135619	111.914500716084	128.404444296717	87.1024202356766	89.4231758604723	85.1075982014832	75.8597242152124	97.8215653193637	155.227162037659	94.0729395786851	192.48474141498	101.524988471926	93.5555485583282	142.726856904869	152.213169546275	2076.54722457867	1630.11247825397	2068.09129226737	2241.94530430816	77.3937675149276	139.86724036181	110.490029035775	98.8782228706456	978.274808999175	879.858038702896	1125.43263142643	572.930055907514	116.37092321388
FBgn0064442	0	0	0	4.12465135815153	0	0	0	0	0.788784318761651	0.568208245881189	0.447753191807459	0	0	2.00481439882655	1.58626149000595	2.00294976878081	0	5.35463692530868	0	1.2301833249652	0	0.800360658786964	0.999236613536466	0	0.494900114975435	0	0	0	1.57776718257038	5.35266075991928	18.4456744271932	234.499177358351	8.82825986712398	4.5636852955282	49.738147103212	27.1336519625969	4723.07455074916	3747.58774186291	4878.40768062818	5051.12978199549	1.09005306359053	108.284315118821	45.7744406005353	39.3327737385994	18.1162001666514	97.9320251773658	860.467517249935	163.901509664681	1.18745840014163
FBgn0064443	103.523182124046	73.189144683444	63.4049635696751	37.1218622233638	53.5261820486285	54.2739977749596	45.7255491470688	40.0908799646025	125.811098842483	146.597727437347	110.147285184635	152.563211911409	39.4771602344659	54.129988768317	38.8634065051458	27.0398218785409	60.0783727463222	66.9329615663585	59.602837977226	52.8978829735036	49.5391165868134	26.4119017399698	48.9625940632868	31.7483516118256	119.765827824055	121.292073640534	133.269262299997	136.335308554612	66.2662216679561	44.6055063326607	38.7359162971056	31.2665569811135	33.5473874950711	36.5094823642256	15.1376969444558	38.3841905812346	36.125499396665	64.9817047139965	54.5944904306911	48.3954056652865	35.9717510984875	34.5908228851789	28.4117217520564	19.1200983451525	52.7016732120768	30.6037578679268	32.116983536545	65.2705126983243	37.9986688045323
FBgn0064444	291.065178725578	232.874551265504	299.732555056646	395.966530382547	179.778154924198	217.095991099838	177.676419542896	187.794121939454	268.186668378961	257.96654363006	258.801344864712	248.552831563875	242.711429589679	217.522362272681	223.662870090839	270.398218785409	288.869984026837	219.540113937656	308.851069518353	303.855281266405	151.053699756513	180.881508885854	196.849612866684	210.244639562756	212.807049439437	202.153456067557	203.202637566332	203.176743877107	231.931775837846	231.948632929835	197.368716370967	252.086615660227	199.518672997002	155.165300047959	181.65236333347	183.317599844862	374.634808558007	380.607127610551	373.062351276389	373.657550718026	250.712204625822	226.344297574757	220.98005807155	207.589639175941	469.374277045059	425.392234364183	351.948611254639	317.649828465178	182.868593621812
FBgn0064447	1513.83899656757	1099.50055990356	1357.44262915077	1653.98519461876	297.88483922715	328.003725683452	342.288396472344	413.569077529584	167.22227557747	177.280972714931	160.743395858878	213.310265894371	486.153917702219	403.970101363551	467.947139551756	503.741866848373	698.719704953802	506.01318944167	920.051080775725	1071.48967604469	451.536865938824	380.171312923808	393.699225733368	438.8327711679	267.246062086735	224.984905223422	317.339183991577	296.54255829583	1167.54771510208	967.047377292083	909.371749260623	1311.24123339545	360.193002578658	351.403767755672	395.742648690774	258.762388228668	48.1673325288867	75.1931154547674	59.7939657098046	50.6463547659975	342.276661967426	324.100970945915	337.783803052226	291.171783370465	362.324003333028	428.452610150975	267.641529471208	395.974443703168	336.050727240082
FBgn0064448	1311.29364023791	1388.93035933354	1423.72963651907	1474.56286053917	773.220608072036	934.456657342783	808.688997772446	825.028108745241	530.45745436721	578.43599430705	505.961106742429	625.555540633709	674.767016600222	773.85835794705	738.40472359777	716.054542339138	735.754318290576	883.515092675932	890.791505768723	819.302094426824	836.480165318325	970.0371184498	845.35417505185	889.659364055823	638.916048433287	537.490365544328	637.97711209949	648.255825111815	1049.2151764093	986.673800078454	892.770642276149	982.942385093755	574.719717349771	625.224885487364	614.157990317922	610.176270963764	1082.42700044081	955.231059295749	1175.08141307964	1197.50492157825	683.463270871262	655.721685997304	662.94017421465	583.436143789224	1790.20996192273	1499.58413552841	1331.51660911926	1042.87774733545	768.285584891637
FBgn0067207	91.5204943415477	123.090834240338	86.4613139586479	98.9916325956367	122.179328589261	101.468778448838	124.112204827758	92.8420378127637	171.95498149004	188.645137632555	226.115361862767	175.285392408852	152.79123127784	146.351451114339	145.936057080547	144.212383352218	102.050934527999	117.802012356791	117.038300028007	131.629615771276	171.356616390453	180.081148227067	151.883965257543	164.385909456786	167.276238861697	173.614144622725	172.194442872768	156.493836667746	132.532443335912	117.758536718224	105.140344235001	110.410029339557	156.260199648094	118.655817683733	108.126406746113	129.712092309	202.035200329497	253.428648384586	174.1824218503	169.946657103681	177.678649365256	147.386984467284	184.676191388367	164.979134292458	100.462564560521	78.0395825632133	85.6452894307867	142.144672098573	151.994675218129
FBgn0067543	1.50033597281226	0	0	0	0	2.3597390336939	2.61288852268965	0	44.5663140100333	30.6832452775842	23.2831659739879	21.7947445587727	2.92423409144192	1.00240719941328	1.58626149000595	0	1.64598281496773	8.03195538796302	0	0	1.6242333307152	5.60252461150875	1.99847322707293	1.41103784941447	41.5716096579365	22.8314491558653	13.1949764653462	8.48780131079299	0	7.1368810132257	0	0	2.64847796013719	0	2.16252813492226	0	96.3346650577733	88.1894563975667	88.3910797449285	77.6577439745296	5.45026531795265	9.0236929265684	3.15685797245071	5.46288524147213	6.5877091515096	1.53018789339634	29.4405682418329	1.45045583774054	0
FBgn0068730	1665.3729298216	1517.01136252957	2263.84540381726	1903.52660178693	1071.6872536258	1104.35786776874	1218.91249583472	938.970609697269	405.435139843489	410.246353526218	406.559898161173	452.588738071534	1495.74573777254	1537.69264389997	1675.88526419129	1618.38341317489	1269.05275034012	1127.15107277748	1532.33477999632	1348.28092416186	1278.27163127286	1265.37020154219	1270.02973580485	1382.81709242618	664.650854412009	527.02595134789	674.263297379192	699.182632976573	1976.94227976069	1668.24593684151	1722.82599149984	1819.32278433854	1296.87137448051	1156.8942224164	1076.93901119129	1236.89745166082	519.136806144667	514.283777307915	668.132573366077	655.026188306902	1538.06487272624	1391.15265951263	1426.89980354772	1659.62453635923	1100.1474283021	1058.89002223027	682.485900151581	897.832163561395	960.653845714582
FBgn0068735	33.0073914018696	9.98033791137873	12.9691970937972	37.1218622233638	0	0	0	0	0	0	0	0	7.31058522860479	8.01925759530622	15.0694841550565	23.0339223409793	6.58393125987093	8.03195538796302	9.75319166900062	7.3810999497912	14.6180999764368	13.6061311993784	22.9824421113387	26.1042002141677	2.96940068985261	0.951310381494386	1.31949764653462	3.71341307347193	15.7776718257038	5.35266075991928	1.84456744271932	5.86247943395878	0	2.2818426477641	0	0	1.33798145913574	0.928310067342808	1.29986881977836	0	1.09005306359053	2.2559232316421	6.31371594490143	3.27773114488328	1.6469272878774	6.12075157358536	0	0	5.93729200070817
FBgn0068743	559.625317858972	512.324012784108	599.465110113292	474.334906187426	724.930682962948	611.172409726719	753.818338795963	472.650374319524	486.679924675939	473.31746881903	468.349838630603	474.847200599642	600.930105791314	648.557458020391	645.608426432422	557.821510605454	660.862100209545	559.559558694757	641.543274227596	629.853862382183	500.26386586028	498.624690424279	557.574030353348	500.918436542137	465.206108076909	446.164568920867	511.305338032166	526.77416885109	1145.4589745461	1118.70609882313	894.615209718868	971.217426225837	818.379689682393	739.317017875569	631.4582153973	512.892201732015	552.586342623061	540.276459193514	561.543330144251	619.011002695525	737.965924050788	695.576329756314	677.146035090678	795.396091158343	3232.91826610334	2575.30622458604	1936.38646572419	2397.60349978511	626.978035274783
FBgn0068744	40.5090712659309	143.051510063095	23.0563503889728	2.06232567907576	840.128335632822	615.891887794107	1267.25093350448	1839.96038574386	0	0	0	0	0.731058522860479	0	0.793130745002976	0	53.4944414864513	0	2.16737592644458	2.4603666499304	7.30904998821838	0	7.99389290829173	0	86.6075201207011	34.7228289245451	120.074285834651	112.993854949932	0	10.7053215198386	105.140344235001	0	3179.93920413806	3844.90486148251	2705.32269678775	4706.03412453723	1.33798145913574	1.85662013468562	116.988193780052	6.75284730213301	0	0	1.57842898622536	58.4528720837518	0	4.59056368018902	80.2924588413625	1.45045583774054	0
FBgn0070060	0	23.2874551265504	4.32306569793239	10.3116283953788	79.7074667463273	54.2739977749596	74.4673228966549	99.172176754543	0	0	0.895506383614919	0	29.9733994372796	33.0794375806382	29.3458375651101	29.0427716473217	111.926831417806	64.2556431037042	92.1134768738948	124.248515821485	0.812116665357598	1.60072131757393	3.99694645414586	1.41103784941447	12.3725028743859	7.1348278612079	11.2157299955443	29.1768170058509	15.7776718257038	21.4106430396771	9.22283721359658	7.81663924527837	90.0482506446646	82.1463353195077	116.776519285802	89.3425125597703	6.6899072956787	2.78493020202842	9.09908173844852	7.87832185248851	30.5214857805348	35.3427972957262	41.0391536418593	39.8790622627466	41.173182196935	26.0131941877378	37.4698141259692	47.8650426454378	9.49966720113307
FBgn0070061	46.51041515718	123.090834240338	41.7896350800131	35.059536544288	502.680666195816	337.442681818227	496.448819311033	586.592875271552	0	0	0	0	103.810310246188	71.1709111583427	170.52311017564	57.084068410253	104.519908750451	26.7731846265434	126.791491697008	126.708882471416	45.4785332600255	43.2194755744961	86.9335853776725	81.134676341332	61.8625143719294	29.0149666355788	65.3151335034638	72.1463111417404	137.265744883623	133.816518997982	84.8501023650885	125.066227924454	1140.61117483242	823.745195842841	1074.77648305636	1251.45697222612	17.3937589687646	19.494511414199	68.8930474482531	21.3840164567545	95.9246695959666	89.4849548551366	61.5587304627889	125.646360553859	44.4670367726898	65.7980794160426	34.7933988312571	39.1623076189946	60.5603784072233
FBgn0070062	10.5023518096858	6.65355860758582	17.2922627917296	8.24930271630306	1.16361265323106	9.43895613477559	1.30644426134482	6.33013894177934	18.5364314908988	21.023705097604	22.8354127821804	23.1858984667794	2.92423409144192	3.00722159823983	2.37939223500893	1.0014748843904	13.1678625197419	24.0958661638891	17.3390074115567	6.150916624826	7.30904998821838	4.00180329393482	7.99389290829173	6.34967032236511	10.3929024144841	31.8688977800619	15.8339717584155	18.0365777854351	7.88883591285191	14.2737620264514	5.53370232815795	7.81663924527837	0	0	2.16252813492226	3.97077833598979	5.35192583654296	3.71324026937123	7.79921291867016	4.501898201422	0	0.751974410547367	0	1.09257704829443	0	6.12075157358536	4.01462294206812	2.90091167548108	4.74983360056654
FBgn0070063	135.030237553103	146.378289366888	60.5229197710535	74.2437244467275	769.729770112343	259.571293706329	859.640323964894	1059.24324959108	3.54952943442743	2.84104122940594	0.895506383614919	0.463717969335588	104.541368769049	121.291271129007	99.9344738703749	90.1327395951363	74.069226673548	10.7092738506174	73.6907814991158	44.2865996987472	43.0421832639527	33.6151476690525	51.9603039038962	49.3863247295064	101.94942368494	62.3108299878823	127.991271713858	104.506053639139	34.7108780165484	7.1368810132257	79.3164000369306	42.0144359433712	1029.37510050666	1200.24923272392	702.821643849735	801.435427480606	6.6899072956787	3.71324026937123	31.1968516746806	12.3802200539105	102.46498797751	87.9810060340419	89.9704522148454	116.905744167504	19.7631274545288	12.2415031471707	25.4259452997648	18.855925890627	33.2488352039658
FBgn0070064	1071.23988458795	949.795491232875	1033.21270180584	989.916325956367	1176.4123924166	1066.60204322964	1068.67140578007	1101.44417586961	306.837099998282	294.900079612337	278.950238496047	268.492704245306	837.793067198109	854.050933900112	762.19864594786	810.193181471836	751.39115503277	669.329615663585	866.950370577833	874.660344050258	577.414949069252	525.836952823035	520.602275652499	600.396604925857	431.552900258579	402.404291372125	430.156232770287	418.554702138479	1188.0586884755	967.047377292083	833.744484109131	1102.14613358425	1334.83289190915	1266.42266950908	1202.36564301678	1202.48403941557	636.879174548613	569.054071281141	623.937033493613	632.516697299792	813.179585438535	764.757975526672	844.459507630566	800.858976399815	668.652478878224	766.624134591566	682.485900151581	667.209685360649	579.479699269117
FBgn0070065	277.562154970267	221.230823702228	183.009781212471	243.35443013094	289.739550654533	396.436157660575	304.401512893344	394.578660704246	229.14184460026	206.827801500753	211.339506533121	234.641292483808	174.722986963655	199.479032683242	171.316240920643	172.253680115149	206.57084327845	251.667935489508	228.658160239903	222.663181818701	272.059082894795	264.919378058485	238.817550635215	261.042002141677	240.521455878061	231.644077893883	293.588226353954	307.682797516246	192.487596273587	201.616888623626	202.902418699125	234.499177358351	329.294093043724	390.195092767661	356.817142262173	377.22394191903	656.948896435649	533.778288722114	772.122078948346	695.5432721197	171.138330983713	204.537039668884	217.823200099099	167.164288389047	426.554167560246	333.580960760402	410.829747738305	369.866238623838	273.115432032576
FBgn0070066	117.026205879356	146.378289366888	174.363649816607	171.173031363288	283.339681061762	243.053120470471	304.401512893344	208.894585078718	177.082079561991	131.824313044436	202.832195888779	148.389750187388	532.210604642429	543.304702081996	530.604468406991	483.712369160565	110.280848602838	101.738101580865	143.046811145342	114.407049221764	336.216299458045	351.358329207477	353.729761191909	352.05394342891	166.781338746722	177.89504133945	163.617708170293	176.652364780879	88.3549622239414	171.285144317417	239.793767553511	135.814106886712	209.229758850838	223.620579480882	190.302475873159	199.862509578153	460.265621942695	566.269141079113	469.252643939988	463.695514746466	536.30610728654	445.920825454589	404.077820473691	577.973258547752	100.462564560521	88.7508978169877	123.115103556756	126.189657883427	261.240848031159
FBgn0070068	1.50033597281226	0	1.4410218993108	2.06232567907576	1.16361265323106	0	0	2.11004631392645	0.394392159380826	0.568208245881189	0.447753191807459	0.463717969335588	0.731058522860479	0	1.58626149000595	2.00294976878081	0.822991407483866	2.67731846265434	3.25106388966687	0	0	2.40108197636089	4.99618306768233	0	0.494900114975435	0.475655190747193	0	0	3.15553436514077	5.35266075991928	18.4456744271932	172.943143301784	3.53130394684959	0	25.9503376190671	12.574131397301	3888.17412024846	2720.87680738177	3582.43846730916	3708.43864342138	4.36021225436212	52.6382087383157	20.5195768209296	24.0366950624774	16.469272878774	53.5565762688719	628.95759425734	131.991481234389	10.6871256012747
FBgn0070069	10.5023518096858	58.2186378163759	21.615328489662	16.4986054326061	237.958787585751	212.376513032451	239.079299826103	255.3156039851	0.788784318761651	0	0	1.39115390800676	26.3181068229772	14.0337007917859	43.6221909751637	34.0501460692737	405.734763889546	369.469947846299	406.382986208359	296.474181316613	35.7331332757343	32.0144263514786	27.978625179021	35.981465160069	38.6022089680839	10.9400693871854	30.3484458702963	30.7682797516246	20.510973373415	107.053215198386	33.2022139689477	14.6561985848969	323.114311136738	251.002691254051	231.390510436682	318.985859657846	4.01394437740722	5.56986040405685	11.6988193780052	9.00379640284401	25.0712204625822	45.118464632842	33.1470087107325	31.6847344005384	365.617857908783	381.016785455689	173.966994156285	427.884472133459	62.9352952075066
FBgn0070071	39.0087352931187	29.9410137341362	40.3486131807023	24.7479081489092	41.3082491897025	30.6766074380207	35.2739950563102	29.5406483949703	201.140001284221	213.078092205446	239.100204425183	211.455394017028	48.2498625087916	26.0625871847452	42.8290602301607	35.0516209536641	35.3886305218062	26.7731846265434	26.008511117335	36.905499748956	17.0544499725095	30.4137050339046	24.9809153384116	23.987643440046	159.35783702209	173.614144622725	126.012025244057	114.054830113781	28.3998092862669	37.4686253194349	20.2902418699125	37.1290364150722	19.4221717076728	25.1002691254051	38.9255064286007	46.9875436425458	363.930956884921	371.324026937123	339.265761962152	364.653754315182	42.5120694800306	32.3348996535368	42.6175826280846	27.3144262073607	32.938545757548	15.3018789339634	81.6306664887185	52.2164101586595	17.8118760021245
FBgn0070072	3.00067194562451	3.32677930379291	4.32306569793239	2.06232567907576	8.14528857261739	18.8779122695512	6.53222130672412	6.33013894177934	0.788784318761651	1.13641649176238	0.447753191807459	0.463717969335588	16.814346025791	17.0409223900257	13.4832226650506	11.0162237282944	20.5747851870967	40.1597769398151	19.5063833380012	15.9923832245476	7.30904998821838	4.00180329393482	4.99618306768233	9.17174602119405	4.94900114975435	0.475655190747193	4.61824176287118	3.71341307347193	11.0443702779927	3.56844050661285	11.0674046563159	3.90831962263918	7.06260789369918	6.8455279432923	2.16252813492226	7.94155667197958	5.35192583654296	1.85662013468562	1.29986881977836	4.501898201422	16.3507959538579	18.7993602636842	20.5195768209296	24.5829835866246	9.8815637272644	6.12075157358536	6.69103823678021	27.5586609170703	3.5623752004249
FBgn0070073	54.0120950212412	78.1793136391334	31.7024817848376	61.8697703722729	248.43130146483	176.980427527042	228.627745735344	280.636159752218	14.9869020564714	5.1138742129307	9.40281702795665	19.4761547120947	68.719501148885	60.1444319647967	63.450459600238	82.120940520013	128.386659567483	104.415420043519	131.126243549897	135.320165746172	60.9087499018198	57.6259674326614	61.9526700392609	61.3801464495294	47.5104110376418	23.3071043466125	59.377394094058	55.1707085201544	26.8220421036965	82.0741316520956	40.5804837398249	50.8081550943094	331.942571003862	219.056894185354	259.503376190671	291.85220769525	17.3937589687646	20.4228214815418	18.198163476897	11.254745503555	51.2324939887549	77.4533642863788	63.1371594490143	77.0266819047571	41.173182196935	13.7716910405671	34.7933988312571	42.0632192944757	80.7471712096311
FBgn0070075	396.088696822436	252.835227088261	374.665693820807	649.632588908866	31.4175416372385	21.2376513032451	31.3546622722758	40.0908799646025	17.3532550127563	13.0687896552673	6.71629787711189	28.7505140988065	136.70794377491	80.1925759530622	143.556664845539	207.305301068813	985.120714758188	1239.59844820896	484.408519560364	471.160213461672	105.575166496488	70.4317379732528	114.912210556694	142.514822790861	57.4084133371505	17.123586866899	73.2321193826716	68.9633856501931	323.442272426929	333.649187368302	326.488437361319	608.720781226053	34.4302134817835	29.6639544209333	38.9255064286007	47.6493400318775	14.7177960504931	4.64155033671404	12.9986881977836	10.1292709531995	67.5832899426128	78.2053386969261	142.058608760282	109.80399335359	214.100547424062	283.084760278323	151.217464151233	282.838888359405	89.0593800106225
FBgn0070076	0	0	0	0	0	0	0	0	0	0	0	0	0	0	0	0	6.58393125987093	0	1.08368796322229	7.3810999497912	0	0	0	0	0.494900114975435	0	0	0	0	592.361124097734	0	30.2894770754537	0	0	0	0	0	3.71324026937123	1.29986881977836	1.1254745503555	0	0	0	2.18515409658885	5647.3136701316	5133.78038234472	4315.71966272323	2934.27215974911	0
FBgn0070079	2203.9935440612	2210.64484737039	3069.376645532	3285.28480676769	867.473232983752	625.330843928883	782.560112545549	917.870146558005	1131.51110526359	1108.5742877142	1263.11175408884	1042.90171303574	821.709779695179	753.810213958785	884.340780678318	1014.49405788748	2110.97296019612	1504.65297601174	2294.16741814159	2345.95960070864	1209.24171471746	1290.98174262337	1208.07706576559	1452.6634659722	997.223731675502	1217.20163312207	1038.44464782275	1023.31054553248	2800.53674906243	2660.27239767988	3091.49503399757	3736.35355924306	889.888594606097	956.092069413158	1245.61620571522	734.593992158111	564.628175755283	487.362785354974	633.036115232061	586.372240735216	806.639267056992	791.07707989583	973.890684501045	915.033277946583	2447.33394978582	2454.42138100773	1977.87090279223	1776.80840123216	1226.64452734631
FBgn0070080	646.644804282083	99.8033791137873	355.932409129767	1012.6019084262	23.2722530646211	0	6.53222130672412	33.7607410228232	280.018433160386	219.89659115602	238.652451233376	505.916304545127	182.76463071512	60.1444319647967	111.038304300417	323.4763876581	153.899393199483	18.7412292385804	113.787236138341	234.965015068353	134.811366449361	29.6133443751177	75.9419826287714	186.25699612271	355.833182667338	229.741457130894	381.994568671773	367.627894273721	0	0	9.22283721359658	0.977079905659796	0	0	4.32505626984452	0	50.8432954471581	61.2684644446253	64.993440988918	38.266134712087	43.6021225436212	36.846746116821	56.8234435041129	40.4253507868938	0	0	2.67641529471208	14.5045583774054	3.5623752004249
FBgn0070081	0	0	0	0	0	0	0	0	0	0	0	0	27.7802238686982	34.0818447800514	17.4488763900655	41.0604702600065	0	0	0	1.2301833249652	5.68481665750318	2.40108197636089	3.99694645414586	14.1103784941447	1.97960045990174	0.951310381494386	0.659748823267312	1.59146274577369	1.57776718257038	1.78422025330643	14.7565395417545	0	0	0	0	0	0	0	0	1.1254745503555	29.4314327169443	33.0868740640841	23.6764347933804	38.2401966903049	0	0	5.35283058942417	0	8.31220880099144
FBgn0070082	0	0	0	2.06232567907576	18.6178024516969	7.07921710108169	14.3708868747931	16.8803705114116	0	0	0	0	16.814346025791	17.0409223900257	15.0694841550565	14.0206483814656	27.1587164469676	2.67731846265434	22.7574472276681	28.2942164741996	8.93328331893357	9.60432790544357	10.9916027489011	9.87726494590129	3.46430080482805	3.80524152597754	4.61824176287118	3.71341307347193	0	7.1368810132257	12.9119720990352	2.93123971697939	41.4928213754827	22.818426477641	23.7878094841449	53.6055075358622	315.763624356035	238.575687307102	305.469172647915	339.893314207361	26.1612735261727	21.0552834953263	33.1470087107325	29.4995803039495	13.1754183030192	24.4830062943414	81.6306664887185	27.5586609170703	11.8745840014163
FBgn0070083	381.085337094313	430.817919841182	479.860292470496	579.51351582029	13.3815455121571	9.43895613477559	11.7579983521034	10.5502315696322	0	1.13641649176238	0	0	138.170060820631	139.334600718446	113.417696535426	129.190260086362	228.791611280515	182.057655460495	151.716314851121	185.757682069745	352.458632765197	289.730558480881	295.774037606794	349.937386654788	57.4084133371505	36.1497944967867	42.2239246891079	65.7804601586457	851.994278588007	572.734701311363	424.250511825443	960.46954726358	4.41412993356199	4.5636852955282	25.9503376190671	8.60335306131121	1.33798145913574	1.85662013468562	0	0	153.697481966265	150.394882109473	105.754742077099	170.442019533931	265.155293348261	203.514989821713	97.689158256991	185.658347230789	366.924645643765
FBgn0070084	103.523182124046	99.8033791137873	99.430511052445	101.053958274712	61.0896642946304	92.029822314062	83.6124327260687	67.5214820456463	156.968079433569	159.098308846733	175.967004380332	166.011033022141	57.0225647831174	39.0938807771178	47.5878447001785	41.0604702600065	80.6531579334189	56.2236877157411	98.6156046532285	115.637232546729	36.5452499410919	36.0162296454134	53.9587771309692	43.0366544071413	119.27092770908	155.063592183585	120.734034657918	110.871904622233	115.177004327638	142.737620264514	103.295776792282	106.501709716918	101.524988471926	79.8644926717435	80.0135409921237	94.6368836744233	77.602924629873	77.049735589453	71.4927850878098	66.4029984709746	71.9435021969749	45.118464632842	69.4508753939157	60.6380261803407	164.69272878774	134.656534618878	133.820764735604	113.135555343762	43.9359608052405
FBgn0070086	10.5023518096858	28.2776240822397	11.5281751944864	10.3116283953788	1.74541897984658	11.7986951684695	1.30644426134482	4.2200926278529	2.76074511566578	1.70462473764357	0.895506383614919	0	84.0717301289551	114.274420733114	104.693258340393	65.0958674853762	51.0254672639997	61.5783246410498	27.0921990805573	23.3734831743388	94.2055331814813	146.466000558014	97.9251881265737	103.005763007256	7.91840183960696	7.1348278612079	12.5352276420789	16.975602621586	45.7552482945411	30.3317443062092	51.6478883961408	56.6706345282682	1.7656519734248	6.8455279432923	6.48758440476679	6.61796389331632	2.67596291827148	7.42648053874246	5.19947527911344	18.007592805688	88.2942981508329	81.2132363391156	72.6077333663664	124.007494981417	18.1162001666514	35.1943215481158	14.7202841209165	33.3604842680324	141.307549616854
FBgn0070087	0	0	0	0	0	0	0	0	0	0	0.447753191807459	0	0	0	0	0	0	0	0	0	0	0	0	0	0	0	0	0	0	194.4800076104	0	3.90831962263918	0	0	0	1.32359277866326	4.01394437740722	3.71324026937123	0	4.501898201422	0	0	0	0.546288524147214	1773.74068904396	1447.55774715294	1116.06517789494	700.570169628681	0
FBgn0070089	219.049052030589	294.419968385672	334.317080640105	259.853035563546	374.6832743404	306.766074380207	386.707501358068	289.076345007923	346.670708095746	385.813398953327	389.993030064297	357.526554357739	399.157953481822	408.982137360617	399.7378954815	355.523583958593	472.397067895739	473.885367889818	380.374475091024	348.141880965152	662.6871989318	828.373281844508	831.36486246234	797.236384919175	352.36888186251	397.172084273906	265.219026953459	357.548630217155	242.976146115839	244.43817470298	296.97535827781	271.628213773423	264.847796013719	260.130061845108	294.103826349428	254.791609892678	117.742368403945	122.536928889251	129.986881977836	144.060742445504	349.90703341256	336.132561514673	299.901507382818	368.198465275222	235.510602166468	221.877244542469	177.981617098354	261.082050793297	625.790576874641
FBgn0070090	700.656899303324	956.449049840461	1092.29459967758	909.485624472412	932.053735238075	1227.06429752083	1537.68489560286	1715.4676532222	1303.46608675363	1468.81831560287	1275.20109026764	1305.36608367968	1149.22399793667	1486.56987672989	1486.32701613558	1293.9055506324	1734.86588697599	2219.49700554045	2032.99861900502	1981.82533651894	1763.10528049134	2541.14509164861	2234.29306786754	2047.4159195004	1103.62725639522	1392.71839850778	1237.68879244948	1125.164161262	1094.97042470385	2073.26393434207	1350.22336807054	1822.25402405552	2891.2551064831	5967.01852390313	6688.69952131456	10279.6833154882	2163.51601942249	2071.0597602418	2502.24747807334	2415.26838506291	1450.86062763899	1542.29951603265	1368.49793105738	1751.94729694011	4130.49363799652	4971.58046564471	2998.92333772489	4254.18697209301	2592.22168750919
FBgn0070092	25.5057115378084	16.6338965189645	18.7332846910404	22.6855824698334	16.2905771452348	21.2376513032451	20.9031081815172	6.33013894177934	24.4523138816112	24.4329545728911	24.1786723576028	21.3310265894371	22.6628142086749	14.0337007917859	16.6557456450625	13.0191734970752	8.22991407483866	2.67731846265434	20.5900713012235	17.2225665495128	17.0544499725095	12.0054098818045	11.9908393624376	7.05518924707235	18.8062043690665	25.2097251096012	21.111962344554	19.0975529492842	11.0443702779927	26.7633037995964	12.9119720990352	12.7020387735773	15.8908677608232	18.2547411821128	19.4627532143004	15.2213169546275	16.0557775096289	16.7095812121705	24.6975075757888	7.87832185248851	21.8010612718106	19.5513346742315	12.6274318898029	10.9257704829443	11.5284910151418	13.7716910405671	10.7056611788483	5.80182335096216	11.8745840014163
FBgn0070093	0	212.913875442746	0	0	478.244800477964	129.785646853164	338.369063688309	645.674172061493	0	0	0	0	1.46211704572096	3.00722159823983	0	1.0014748843904	0	0	0	0	0	0	0	0.705518924707235	50.9747118424698	8.56179343344948	59.377394094058	71.0853359778913	0	0	0	0	270.144751933994	248.720848606287	415.205401905074	147.580594820954	4.01394437740722	6.49817047139965	1.29986881977836	5.6273727517775	1.09005306359053	0	1.57842898622536	0.546288524147214	0	0	2.67641529471208	0	0
FBgn0070094	0	0	2.8820437986216	0	0	0	0	0	0	0.568208245881189	0.895506383614919	0	28.5112823915587	31.0746231818116	23.7939223500893	21.0309725721985	0	0	0	1.2301833249652	7.30904998821838	0.800360658786964	2.9977098406094	9.87726494590129	0.98980022995087	2.37827595373597	1.31949764653462	1.06097516384912	0	0	5.53370232815795	0	0	0	0	0	0	0.928310067342808	2.59973763955672	2.250949100711	47.9623347979833	18.7993602636842	33.1470087107325	27.3144262073607	0	0	5.35283058942417	1.45045583774054	11.8745840014163
FBgn0070095	30.0067194562451	26.6142344303433	33.1435036841483	30.9348851861365	23.2722530646211	7.07921710108169	35.2739950563102	31.6506947088967	36.284078663036	40.9109937034456	36.7157617282117	45.9080789642232	29.9733994372796	22.0529583870921	34.1046220351279	43.0634200287873	20.5747851870967	53.5463692530868	22.7574472276681	39.3658663988864	30.8604332835887	24.8111804223959	15.9877858165835	35.2759462353617	30.683807128477	29.0149666355788	28.3691994004944	32.3597424973983	34.7108780165484	49.9581670925799	23.9793767553511	27.3582373584743	30.8989095349339	52.4823808985743	23.7878094841449	29.1190411305918	32.1115550192578	31.5625422896555	25.9973763955672	25.8859146581765	33.7916449713064	35.3427972957262	26.8332927658311	31.1384458763912	27.9977638939158	22.9528184009451	20.0731147103406	27.5586609170703	32.0613768038241
FBgn0070096	117.026205879356	151.368458322577	184.450803111782	117.552563707319	202.468601662204	198.218078830287	233.853522780723	183.574029311601	256.749295756917	213.078092205446	297.755872551961	244.843087809191	100.155017631886	121.291271129007	103.106996850387	108.159287514164	171.182212756644	123.1566492821	159.302130593677	108.256132596938	175.417199717241	176.079344933132	151.883965257543	163.680390532078	201.919246909978	212.617870263995	168.235949933164	184.079190927823	148.310115161616	101.700554438466	132.808855875791	178.805622735743	183.627805236179	141.474244161374	192.465004008081	145.595205652959	1412.90842084734	1173.38392512131	1320.66672089481	1356.19683317838	137.346686012407	127.083675382505	112.068458022	107.618839257001	144.929601333211	183.622547207561	366.668895375555	204.514273121416	198.305552823653
FBgn0070097	69.0154547493638	68.1989757277546	56.1998540731211	57.7451190141214	52.944375722013	70.7921710108169	64.0157688058963	67.5214820456463	138.037255783289	148.870560420871	124.027634130666	152.099493942073	77.4922034232108	69.1660967595162	71.3817670502678	91.1342144795267	65.0163211912254	72.2875984916672	59.602837977226	59.0487995983296	60.0966332364622	76.0342625847616	112.913737329621	103.005763007256	116.301527019227	120.34076325904	108.198807015839	124.134094170348	116.754771510208	76.7214708921763	83.0055349223692	69.3726733018455	77.688686830691	70.7371220806871	67.0383721825901	101.916643957071	206.049144706904	163.382571852334	230.07678110077	203.710893614346	131.896420694454	118.059982455937	104.176313090874	100.517088443087	46.1139640605672	36.7245094415122	74.9396282519383	36.2613959435135	111.621089613314
FBgn0070098	319.571562209011	374.262671676702	338.640146338037	204.170242228501	486.971895377197	540.380238715902	480.771488174895	405.128892273878	498.117297297983	537.525000603604	591.929719569461	457.689635734226	191.537332989446	198.476625483829	199.86894774075	162.238931271245	225.499645650579	216.862795475002	278.507806548129	148.852182320789	209.52609966226	244.910361588811	186.857246731319	189.079071821539	363.751584506945	469.47167326748	312.061193405438	321.475474646285	228.776241472706	181.990465837255	215.81439079816	180.759782547062	449.358427236611	337.712711869087	343.84197345264	379.871127476357	115.066405485674	122.536928889251	129.986881977836	135.05694604266	116.635677804187	162.426472678231	148.372324705184	154.053363809514	107.050273712031	142.30747408586	53.5283058942417	140.694216260832	150.807216817988
FBgn0070101	3.00067194562451	1.66338965189645	5.76408759724319	6.18697703722729	4.07264428630869	2.3597390336939	5.22577704537929	2.11004631392645	1.18317647814248	0	0.895506383614919	1.39115390800676	0.731058522860479	0	0.793130745002976	1.0014748843904	1.64598281496773	16.063910775926	2.16737592644458	2.4603666499304	1.6242333307152	0	2.9977098406094	3.52759462353617	0	0.475655190747193	0.659748823267312	1.06097516384912	3.15553436514077	1.78422025330643	1.84456744271932	54.7164747169486	0.882825986712398	0	17.3002250793781	13.2359277866326	1941.41109720596	1509.43216949941	1774.32093899746	1757.99124765529	2.18010612718106	10.5276417476631	9.47057391735214	8.1943278622082	8.234636439387	19.8924426141524	500.48966011116	78.3246152379892	1.18745840014163
FBgn0070102	1.50033597281226	6.65355860758582	8.64613139586479	2.06232567907576	8.72709489923292	9.43895613477559	7.83866556806894	4.2200926278529	21.6915687659454	17.6144556223169	25.0741787412177	19.0124367427591	2.92423409144192	8.01925759530622	1.58626149000595	6.00884930634242	2.4689742224516	0	1.08368796322229	2.4603666499304	8.12116665357598	2.40108197636089	0.999236613536466	4.23311354824341	11.382702644435	18.0748972483933	16.4937205816828	10.0792640565667	1.57776718257038	3.56844050661285	12.9119720990352	84.0288718867425	5.29695592027439	29.6639544209333	47.5756189682898	14.5595205652959	2519.4190875526	2253.00853344099	2569.84065670182	2522.18846734668	10.9005306359053	21.8072579058736	39.4607246556339	11.4720590070915	13.1754183030192	27.5433820811341	389.418425380608	95.7300852908757	9.49966720113307
FBgn0070105	199.54468438403	204.596927183264	161.394452722809	197.983265191273	141.378937367573	165.181732358573	129.337981873137	126.602778835587	145.925098970905	142.620269716178	147.758553296462	147.926032218053	107.46560286049	104.250348738981	95.96882014536	121.178461011239	166.244264311741	160.63910775926	162.553194483344	147.621998995824	101.5145831697	102.446164324731	81.9374023099902	115.705103651986	111.352525869473	133.659108599961	127.991271713858	97.6097150741194	192.487596273587	121.326977224837	129.119720990352	191.50766150932	148.314765767683	130.065030922554	151.376969444558	127.726703141005	326.467476029121	251.572028249901	279.471796252347	345.520686959139	105.735147168281	93.9968013184209	123.117460925578	122.914917933123	238.804456742223	127.005595151896	231.509922992595	136.342848747611	94.9966720113307
FBgn0070107	199.54468438403	287.766409778087	337.199124438727	224.793499019258	319.99347963854	186.419383661818	343.594840733688	303.846669205408	219.282040615739	240.352088007743	255.667072522059	273.129883938662	687.926070011711	783.882429941183	595.641189497235	590.870181790338	474.866042118191	460.498775576547	593.861003845816	553.58249623434	376.822132725925	412.986099934073	393.699225733368	304.078656548818	257.842959902202	251.145940714518	236.849827552965	256.755989651488	266.642653854395	297.964782302173	400.271135070092	422.098519245032	458.186687103735	260.130061845108	428.180570714608	647.236868766336	30.773573560122	31.5625422896555	36.3963269537941	55.1482529674195	678.013005553309	616.619016648841	612.430446655438	798.673822303226	385.380985363311	298.386639212286	181.996240040422	316.199372627438	320.613768038241
FBgn0070108	6957.05790593043	5401.02619970779	5258.2889105851	5296.05234386656	3307.56896680928	4431.58990527714	3490.81906631337	3409.83484330514	2307.98291669659	2401.81625533978	2018.02363547622	2495.73011096414	2172.70592994134	2549.12150810796	2201.73094812826	2200.24032100572	3615.40125307662	5041.39066517812	4317.41284547761	4052.22387243537	2297.47804629664	2530.74040308438	2297.24497452034	2146.89408788412	2247.34142210345	2490.5305787523	2790.73752242073	2756.94396326195	3695.13074157984	3340.06031418963	2580.54985236432	2993.77283094162	2587.56296705404	3148.94285391446	2707.48522492267	3021.76231368823	962.008669118598	893.034284783781	935.905550240419	887.99942023049	1612.18848105039	1585.9140318444	1654.19357756417	1553.09827415053	3308.6769213457	2734.44576549926	2051.47232339681	2678.99193230678	1828.68593621812
FBgn0070109	97.5218382327967	279.449461518604	131.132992837283	78.368375804879	1212.48438466676	1434.72133248589	1352.16981049189	1090.89394429997	332.472590358036	367.062526839248	346.560970458974	295.852064436105	222.972849472446	226.544027067401	303.76907533614	241.355447138087	210.68580031587	246.313298564199	191.812769490346	243.57629834311	199.780699677969	171.27718098041	221.830528205095	167.913504080322	351.379081632559	309.175873985675	366.820345736625	371.341307347193	127.799141788201	233.732853183142	177.078474501054	118.226668584835	1522.87482707889	1375.95111660175	1165.6026647231	1324.91637144193	64.2231100385156	90.9743865995951	131.286750797614	69.7794221220411	225.64098416324	214.312707006	200.46048125062	244.190970293804	115.284910151418	148.428225659445	95.0127429622789	163.901509664681	204.242844824361
FBgn0070110	9.00201583687354	38.2579619936185	1.4410218993108	0	246.104076158368	202.937556897675	335.75617516562	365.038012309275	0	0	0	0	5.84846818288383	3.00722159823983	4.75878447001785	1.0014748843904	13.9908539272257	2.67731846265434	1.08368796322229	6.150916624826	1.6242333307152	1.60072131757393	4.99618306768233	2.82207569882894	25.7348059787226	12.8426901501742	41.5641758658406	29.1768170058509	3.15553436514077	10.7053215198386	12.9119720990352	3.90831962263918	486.437118678531	536.233022224564	389.255064286007	472.522621982785	10.7038516730859	9.28310067342808	12.9986881977836	3.3764236510665	9.81047757231476	3.00789764218947	6.31371594490143	23.4904065383302	8.234636439387	18.3622547207561	21.4113223576967	4.35136751322162	0
FBgn0070111	129.028893661854	91.486430854305	95.1074453545126	117.552563707319	75.0530161334031	99.1090394151437	75.7737671579998	92.8420378127637	74.1457259635952	100.004651275089	75.2225362236532	68.1665414923315	86.2649056975365	97.2334983430879	108.658912065408	103.151913092211	102.050934527999	115.124693894137	97.5319166900062	104.565582622042	237.950182949776	244.110000930024	224.828238045705	287.146202355845	75.7197175912416	94.6553829586914	83.7881005549486	85.9389882717791	146.732347979046	151.658721531046	108.82947912044	96.7309106603198	102.407814458638	148.319772104667	108.126406746113	88.018919781107	100.348609435181	68.6949449833678	103.989505582269	87.7870149277291	94.834616532376	103.772468655537	118.382173966902	88.4987409118486	62.5832369393412	81.099958350006	85.6452894307867	73.9732477247676	326.551060038949
FBgn0070112	72.0161266949883	161.348796233956	113.840730045553	146.425123214379	449.154484147187	420.033547997514	454.642602947999	538.061810051244	668.494710150499	665.940064172753	798.3439409927	711.343364960793	1098.04990133644	1138.73457853348	1008.06917689878	912.343619679657	244.428448022708	203.47620316173	249.248231541127	325.998581115778	286.677182871232	362.563378430495	352.730524578372	293.49587267821	608.23224130481	687.797405820441	597.072685056917	615.365595032492	97.8215653193637	194.4800076104	470.364697893426	284.330252547001	340.770830870986	433.550103075179	566.582371349633	358.031846628413	6105.20939803639	4786.36670721952	5993.69512799802	6830.50504610754	1370.1967009333	1280.61242116217	1240.64518317313	1328.02740220188	247.03909318161	373.365845988707	1193.68122144159	406.127634567351	298.05205843555
FBgn0070114	2597.08156893802	1942.83911341506	2546.28569608218	4728.91278212073	69.2349528672478	73.1519100445108	82.3059884647239	173.023797741969	0	0	0	0.463717969335588	727.403230246177	761.829471554091	1060.41580606898	1566.30671918659	679.790902581674	377.501903234262	1188.80569565485	1879.72012054683	694.359748880746	601.871215407797	700.464866089063	1284.74996189187	213.301949554413	97.9849692939218	220.356106971282	233.945023628732	3034.04629208285	2976.07938251512	3617.19675517258	7033.99824084487	121.829986166311	84.4281779672718	123.264103690569	121.77053563702	26.7596291827148	23.2077516835702	68.8930474482531	27.011389208532	892.753459080643	973.80686165884	1346.39992525023	2009.7954803376	411.73182196935	853.844844515158	610.222687194355	1488.16768952179	581.854616069401
FBgn0070115	1041.23316513171	1112.80767711873	913.607884163046	2023.14149117332	432.863907001953	467.228328671392	467.707045561447	485.310652203083	104.119530076538	92.0497358327526	75.2225362236532	109.901158732534	358.218676201635	435.044724545362	397.358503246491	524.772839420571	638.64133220748	281.118438578706	649.129089970153	906.645110499353	587.160349053543	611.47554331324	577.558762624077	670.242978471873	259.822560362103	131.756487836972	205.841632859401	288.054756985037	757.328247633784	644.10351144362	924.128288802377	1627.81512282922	481.140162758257	360.531138346728	354.654614127251	369.944181636382	105.700535271724	119.751998687222	150.78478309429	109.171031384484	327.015919077159	301.541738629494	285.69564650679	752.78558627486	359.030148757273	310.628142359457	251.583037702936	609.191451851027	390.673813646598
FBgn0070116	459.102807680551	487.373168005661	423.660438397375	352.657691121956	454.972547413343	469.588067705085	438.965271811861	352.377734425717	846.365574031252	799.469001954832	907.147966601913	842.111832313428	366.991378475961	379.912328577632	341.046220351279	268.395269016628	339.072459883353	281.118438578706	309.934757481575	248.497031642971	376.010016060568	419.388985204369	433.668690274826	250.459218271068	738.390971543349	695.407888872396	746.835667938597	808.993562434957	268.220421036965	235.517073436448	245.327469881669	361.519565094125	271.027577920706	328.585341278031	294.103826349428	428.182263897566	3162.98816939689	3134.90309741666	3248.37218062612	3352.78868550904	317.205441504844	277.478557491978	224.136916044001	286.801475177287	278.33071165128	270.843257131152	665.089200735953	433.686295484422	351.487686441924
FBgn0070117	0	0	0	0	1.74541897984658	0	2.61288852268965	4.2200926278529	0	0	0	0	0	0	0	0	0	0	0	0	0	0	0.999236613536466	0	0.494900114975435	0	0.659748823267312	1.06097516384912	0	0	0	0	4.41412993356199	11.4092132388205	0	5.95616750398468	0	0	0	0	0	0	1.57842898622536	0	0	1.53018789339634	0	0	0
FBgn0070119	37.5083993203064	266.142344303433	64.8459854689859	57.7451190141214	936.708185851	974.572220915579	955.010755043066	768.056858269227	302.104394085712	340.924947528713	327.75533640306	271.275012061319	128.666300023444	155.373115909058	157.833018255592	168.247780577588	73.2462352660641	72.2875984916672	114.870924101563	75.0411828228772	90.9570665200509	114.451574206536	82.9366389235267	104.416800856671	284.0726659959	283.966148876074	264.559278130192	264.182815798432	86.7771950413711	146.306060771127	101.451209349562	71.3268331131651	728.331439037728	810.054139956256	631.4582153973	800.111834701943	254.216477235791	249.715408115215	233.976387560105	248.729875628566	158.057694220627	169.946216783705	165.735043553662	211.413658844972	110.344128287786	87.2207099235914	119.100480614688	124.739202045686	108.058714412889
FBgn0070120	510.114230756167	465.749102531007	472.655182973942	441.337695322214	450.899903127034	420.033547997514	372.336614483275	453.659957494186	524.147179817117	479.567759523723	659.988204724195	488.295021710374	441.559347807729	417.001394955923	417.186771871565	438.645999362996	450.999291301159	262.377209340125	413.968801950915	409.651047213412	676.493182242879	671.502592722263	594.545785054197	669.537459547166	466.19590830686	484.216984180642	470.400910989593	450.914444635878	500.152196874811	444.2708430733	455.608158351671	546.187667263826	438.764515396062	449.523001609528	413.042873770152	514.215794510678	662.300822272192	637.749016264509	674.631917464969	700.045170321122	397.869368210543	424.865541959262	413.548394391044	401.522065248202	319.503893848215	351.943215481158	349.272195959927	349.55985689547	562.855281667134
FBgn0070121	9.00201583687354	199.606758227575	4.32306569793239	2.06232567907576	1076.34170423873	1399.32524698048	1290.76693020869	1082.45375904427	3.54952943442743	0.568208245881189	0.895506383614919	0.927435938671177	9.50376079718623	9.0216647947195	5.55191521502083	10.014748843904	26.3357250394837	24.0958661638891	9.75319166900062	7.3810999497912	3.24846666143039	1.60072131757393	4.99618306768233	6.34967032236511	94.5259219603081	39.9550360227642	83.7881005549486	120.420681096876	0	137.384959504595	20.2902418699125	16.6103583962165	1285.39463665325	1369.10558865846	1435.91868158838	1254.10415778344	0	2.78493020202842	35.0964581340157	1.1254745503555	6.54031838154317	10.5276417476631	9.47057391735214	8.1943278622082	1.6469272878774	0	9.36745353149229	2.90091167548108	42.7485024050988
FBgn0070122	0	4.99016895568936	1.4410218993108	4.12465135815153	0.581806326615528	2.3597390336939	1.30644426134482	0	1.97196079690413	5.1138742129307	1.79101276722984	3.24602578534912	285.112823915587	317.763082214009	268.078191811006	299.44099043273	46.0875188190965	34.8051400145064	47.6822703817808	62.7393495732252	85.2722498625477	69.6313773144659	92.9290050588913	105.122319781378	19.301104484042	15.6966212946574	21.111962344554	28.6463294239263	11.0443702779927	8.92110126653213	97.7620744641237	59.6018742452476	0.882825986712398	9.12737059105641	32.4379220238339	0.661796389331632	1157.35396215242	924.596827073436	1305.06829505747	1376.45537508478	319.385547632025	347.412177672884	374.08766973541	354.541252171542	11.5284910151418	42.8452610150975	228.833507697883	46.4145868076973	99.7465056118972
FBgn0070123	862.693184367048	866.626008638053	850.202920593371	925.984229905018	1335.24551958264	1333.25255403705	1512.86245463731	1487.58265131815	786.417965805366	722.760888760872	815.358562281384	933.464272272539	547.562833622499	459.102497331281	525.845683936973	601.886405518632	608.190650130577	583.655424858646	625.287954779262	628.623679057218	554.675682439239	450.603050897061	491.624413859941	487.513576972699	867.065001436962	741.546442374874	978.407504905423	902.889864435605	727.350671164947	854.641501333778	540.45826071676	821.724200659889	1385.15397315175	1282.39556804343	1135.32727083419	1210.42559608755	4340.41185343634	3472.80796192944	4327.26330104216	4893.56334494572	475.263135725471	516.606420046041	486.15612775741	471.993284863192	2920.00208140663	2348.83841636338	2463.64027878247	1489.61814535954	377.61177124504
FBgn0070124	13.5030237553103	6.65355860758582	14.410218993108	16.4986054326061	43.6354744961646	73.1519100445108	107.128429430276	177.243890369822	92.682157454494	101.709276012733	80.5955745253427	80.2232086950568	16.0832875029305	8.01925759530622	27.7595760751041	15.022123265856	9.05290548232253	13.3865923132717	11.9205675954452	7.3810999497912	17.8665666378671	16.0072131757393	26.9793885654846	24.6931623647532	66.3166154067083	82.2883479992644	52.7799058613849	73.2072863055896	1.57776718257038	41.0370658260478	9.22283721359658	24.4269976414949	268.379099960569	305.76691480039	570.907427619477	659.811000163637	74.9269617116015	63.1250845793109	59.7939657098046	78.7832185248851	22.8911143354011	12.7835649793052	11.0490029035775	17.4812327727108	23.0569820302836	30.6037578679268	37.4698141259692	36.2613959435135	65.3102120077899
FBgn0070125	66.0147828037393	76.5159239872369	51.8767883751887	53.6204676559699	82.6164983794049	33.0363464717146	67.9351015899308	69.6315283595728	41.4111767349867	50.0023256375446	49.700604290628	43.1257711482097	64.3331500117222	46.1107311730108	44.4153217201666	66.0973423697666	64.1933297837416	64.2556431037042	54.1843981611146	87.3430160725293	62.532983232535	48.0216395272178	40.9687011549951	43.0366544071413	51.4696119574452	50.8951054099497	50.1409105683157	60.4755843394001	56.7996185725338	42.8212860793542	81.1609674796499	63.5101938678867	75.9230348572662	66.1734367851589	77.8510128572014	68.1650281011581	36.125499396665	51.9853637711972	45.4954086922426	33.764236510665	61.0429715610696	78.9573131074735	66.294017421465	56.267717987163	72.4648006666056	45.9056368018902	42.8226447153933	30.4595725925514	41.5610440049572
FBgn0070128	0	1.66338965189645	0	0	0	0	0	0	0	0	0	0	107.46560286049	92.2214623460215	100.727604615378	124.18288566441	0	0	0	0	31.6725499489463	36.8165903042003	21.9832054978022	64.2022221483584	8.90820206955783	7.1348278612079	3.29874411633656	8.48780131079299	1.57776718257038	3.56844050661285	47.9587535107022	2.93123971697939	0	0	2.16252813492226	0	6.6899072956787	7.42648053874246	3.89960645933508	5.6273727517775	130.806367630863	107.532340708273	142.058608760282	128.377803174595	0	0	0	0	35.623752004249
FBgn0070129	36.0080633474942	59.8820274682724	50.4357664758779	41.2465135815153	65.1623085809391	80.2311271455925	56.1771032378274	31.6506947088967	60.7363925446471	60.7982823092872	79.2523149499203	55.182438350935	153.522289800701	131.315343123139	142.763534100536	118.174036358068	58.4323899313545	82.9968723422845	47.6822703817808	67.660082873086	99.8903498389845	94.4425577368617	78.9396924693808	88.8953845131116	65.3268151767574	59.4568988433991	57.3981476242561	57.8231464297773	22.0887405559854	39.2528455727414	64.5598604951761	25.4040775471547	66.2119490034299	59.3279088418666	51.9006752381343	70.8122136584846	103.024572353452	95.6159369363092	106.589243221826	77.6577439745296	140.616845203178	127.835649793052	194.146765305719	154.599652333661	80.6994371059926	91.8112736037804	108.394819435839	105.883276155059	91.4342968109058
FBgn0070132	346.577609719631	640.405015980135	612.434307207089	272.226989638001	608.569417639842	653.647712333209	701.56056834217	445.21977223848	145.925098970905	171.030682010238	148.206306488269	148.853468156724	280.726472778424	439.054353343016	383.87528058144	269.396743901018	385.159978702449	540.818329456177	486.575895486809	361.673897539769	358.955566088058	428.993313109813	463.64578868092	288.557240205259	189.051843920616	166.954971952265	205.181884036134	219.091371334844	272.953722584676	319.37542534185	343.089544345793	294.101051603599	454.655383156885	577.306189884318	568.744899484555	611.499863742428	234.146755348755	171.737362458419	228.776912280991	201.459944513635	331.376131331521	287.254224829094	334.626945079776	284.616321080698	429.848022136001	384.077161242481	361.316064786131	313.298460951957	341.988019240791
FBgn0070133	0	0	0	2.06232567907576	0	0	0	0	0	0	1.34325957542238	0.463717969335588	0	1.00240719941328	0	1.0014748843904	0	0	0	0	0	0	0	0	0	0	0	0.530487581924562	0	0	1.84456744271932	8.79371915093816	2.64847796013719	0	15.1376969444558	1.32359277866326	773.353283380458	679.522969294935	770.822210128567	697.794221220411	2.18010612718106	7.51974410547367	6.31371594490143	2.18515409658885	0	0	131.144349440892	15.9550142151459	0
FBgn0070134	67.5151187765515	64.8721964239617	74.9331387641615	59.8074446931972	76.2166287866341	87.3103442466742	83.6124327260687	61.191343103867	154.601726477284	146.597727437347	171.937225654064	148.389750187388	111.120895474793	124.298492727246	100.727604615378	103.151913092211	109.457857195354	117.802012356791	108.368796322229	92.2637493723901	103.950933165772	114.451574206536	131.899232986814	115.705103651986	96.5055224202098	141.269591651916	108.858555839106	84.3475255260054	77.3105919459488	96.347893678547	66.4044279378954	72.3039130188249	77.688686830691	82.1463353195077	51.9006752381343	86.0335306131121	105.700535271724	83.5479060608527	94.8904238438203	83.2851167263071	122.085943122139	96.252724550063	138.901750787831	113.62801302262	64.2301642272186	82.6301462434024	73.6014206045823	120.387834532465	99.7465056118972
FBgn0070135	1201.76911422262	1156.05580806804	1442.46292121011	895.049344718882	556.78865457106	670.165885569067	595.738583173239	761.726719327448	869.24031927534	792.082294758377	756.255140962799	784.14708614648	1202.59127010549	1115.67921294698	1160.35027993935	1104.62679748261	3256.57699941366	3370.74394448181	3210.96743502765	2899.54209694298	1284.76856459572	1312.59148041062	1357.96255779606	1257.940242753	955.15722190259	878.535137310066	954.6565472678	895.993525870585	1211.72519621405	1712.85144317417	1211.88080986659	1069.90249669748	1107.94661332406	1152.33053712087	1126.6771582945	1334.8433172819	876.37785573391	867.969912965525	955.403582537095	1027.55826447457	943.985953069398	1146.00900167419	1209.07660344862	1101.31766468078	3761.58192551198	3946.35457706916	1914.9751433665	3295.43566334651	1398.82599536684
FBgn0070136	469.605159490236	533.948078258762	534.619124644306	414.527461494229	520.134855994282	474.307545772473	461.174824254723	527.511578481612	809.292711049454	734.125053678496	838.193975063564	874.108372197584	615.551276248523	618.485242037992	582.951097577187	552.814136183502	443.592368633804	372.147266308953	382.541851017469	329.689131090674	670.808365585376	684.308363262854	681.47937043187	648.371891805949	694.839761425511	719.666303600503	741.557677352458	768.67650620869	353.419848895766	363.980931674511	459.29729323711	439.685957546908	361.075828565371	367.37666629002	434.668155119375	450.683341134841	1277.77229347463	1073.12643784829	1154.28351196318	1266.15886914994	582.088335957343	552.701191752315	501.940417619663	525.529560229619	413.378749257227	384.077161242481	483.092960695531	426.434016295719	560.480364866851
FBgn0070137	0	0	0	0	2.32722530646211	0	1.30644426134482	0	0	0	0	0	246.366722203981	240.577727859187	200.662078485753	203.299401531252	1.64598281496773	2.67731846265434	0	0	43.8542999293103	58.4263280914484	34.9732814737763	36.6869840847762	13.3623031043367	12.8426901501742	12.5352276420789	17.5060902035105	3.15553436514077	0	73.7826977087726	2.93123971697939	0	0	0	4.63257472532142	66.899072956787	56.6269141079113	81.8917356460367	82.1596421759516	234.361408671964	197.769269973957	280.960359548114	217.422832610591	0	1.53018789339634	16.0584917682725	1.45045583774054	45.1234192053821
FBgn0070138	652.646148173332	415.847412974114	706.100730662291	600.136772611047	317.084448005463	337.442681818227	373.643058744619	339.717456542158	475.242552053895	436.383932836753	462.976800328913	371.901811407142	434.248762579125	377.907514178806	398.944764736497	408.601752831284	376.930064627611	382.856540159571	465.985824185585	409.651047213412	647.256982290005	444.200165626765	543.584717763837	603.924199549393	453.823405432474	547.479124550019	517.243077441572	553.298547947318	585.351624733612	496.013230419186	481.432102549741	383.01532301864	287.801271668242	251.002691254051	397.905176825696	196.553527631495	123.094294240488	103.042417475052	129.986881977836	110.296505934839	325.925866013568	321.093073303726	312.528939272621	314.115901384648	237.157529454346	302.977202892475	251.583037702936	143.595127936314	597.291575271242
FBgn0070139	175.539308819034	174.655913449128	154.189343226255	144.362797535303	144.287969000651	134.505124920552	118.886427782379	118.162593579881	225.197923006451	227.283298352475	280.741251263277	245.306805778526	173.260869917934	142.341822316685	153.867364530577	157.231556849293	182.704092461418	163.316426221915	193.98014541679	202.980248619258	226.58054963477	241.708918953663	236.819077408142	238.465396551045	221.220351394019	210.239594310259	219.696358148015	238.719411866053	194.065363456157	160.579822797578	134.65342331851	185.645182075361	128.009768073298	146.037929456903	151.376969444558	142.948020095632	553.924324082197	629.394225658424	495.250020335555	563.862749728106	182.038861619618	163.178447088779	154.686040650085	165.525422816606	191.043565393778	209.635741395299	190.025485924558	156.649230475978	175.743843220962
FBgn0070140	3.00067194562451	8.31694825948227	11.5281751944864	0	6.3998695927708	9.43895613477559	1.30644426134482	8.44018525570579	2.36635295628495	0.568208245881189	0.447753191807459	1.85487187734235	16.0832875029305	13.0312935923726	24.5870530950922	14.0206483814656	43.6185445966449	56.2236877157411	73.6907814991158	108.256132596938	11.3696333150064	15.2068525169523	11.9908393624376	9.17174602119405	7.91840183960696	2.85393114448316	3.29874411633656	5.83536340117018	1.57776718257038	7.1368810132257	0	2.93123971697939	3.53130394684959	9.12737059105641	6.48758440476679	11.2505386186377	1.33798145913574	3.71324026937123	2.59973763955672	2.250949100711	9.81047757231476	17.2954114425894	15.7842898622536	18.5738098210053	32.938545757548	29.0735699745305	17.3966994156285	49.3154984831784	17.8118760021245
FBgn0070141	1.50033597281226	3.32677930379291	5.76408759724319	10.3116283953788	0	7.07921710108169	0	0	0	0	0	0	6.57952670574431	10.0240719941328	19.8282686250744	16.0235981502464	0	0	1.08368796322229	0	20.3029166339399	12.0054098818045	11.9908393624376	45.8587301059703	0.98980022995087	1.42696557224158	1.97924646980193	4.2439006553965	0	16.0579822797578	5.53370232815795	112.364189150877	0	2.2818426477641	32.4379220238339	13.2359277866326	2467.23781064631	1915.10366892821	2276.07030343191	2642.61424423472	11.9905836994958	44.3664902222946	36.3038666831832	26.7681376832135	6.5877091515096	42.8452610150975	390.756633027964	121.838290370205	8.31220880099144
FBgn0070142	0	306.063695948948	0	2.06232567907576	1035.03345504902	1323.81359790228	1120.92917623386	922.090239185858	0	0	0	0	1.46211704572096	0	0	2.00294976878081	27.1587164469676	0	1.08368796322229	0	2.43634999607279	0	1.99847322707293	7.05518924707235	105.908624604743	35.6741393060395	100.281821136631	114.054830113781	0	124.89541773145	1.84456744271932	0	1476.08504978313	1318.90505040765	1228.31598063584	1440.06894318563	0	0	0	0	4.36021225436212	0.751974410547367	0	0	0	0	0	0	33.2488352039658
FBgn0070143	109.524526015295	86.4962618986156	139.779124233147	164.986054326061	110.54320205695	94.3895613477559	120.192872043724	126.602778835587	295.399727376238	281.263081711188	321.486791717756	283.331679264044	179.840396623678	175.421259897324	181.626940605681	169.249255461978	67.485295413677	58.9010061783955	75.8581574255604	72.5808161729468	110.447866488633	87.2393118077791	115.91144717023	112.883027953158	238.046955303184	256.378147812737	223.654851087619	236.06697395643	52.0663170248226	67.8003696256442	121.741451219475	118.226668584835	109.470422352337	102.682919149385	114.61399115088	152.213169546275	117.742368403945	134.604959764707	90.9908173844852	102.418184082351	176.588596301666	163.178447088779	154.686040650085	198.302734265438	34.5854730454254	50.4962004820792	52.1900982468856	55.1173218341405	87.8719216104809
FBgn0070144	78.0174705862374	91.486430854305	57.6408759724319	61.8697703722729	194.323313089586	490.825719008331	194.660194940379	240.545279787615	0.788784318761651	0.568208245881189	0.447753191807459	0	323.127867104332	200.481439882656	291.872114161095	249.36724621321	643.579280652383	2629.12673032656	376.039723238135	262.029048217588	414.179499332375	374.568788312299	465.644261907993	481.163906650334	61.3676142569539	31.8688977800619	65.3151335034638	103.44507847529	181.443225995594	137.384959504595	121.741451219475	236.453337169671	94.4623805782266	184.829254468892	179.489835198548	238.246700159387	0	0	1.29986881977836	0	311.755176186891	282.74237836581	287.274075493015	375.300216089136	265.155293348261	273.903632917945	96.350950609635	387.271708676724	971.340971315857
FBgn0070145	637.642788445209	1164.37275632752	1023.12554851067	647.57026322979	793.58382950358	1368.64863954246	1084.3487369162	696.315283595728	112.796157582916	143.756686207941	111.938297951865	122.421543904595	313.624106307146	435.044724545362	466.36087806175	315.464588582977	1400.73137553754	1710.80649763612	1634.20144853922	1383.95624058585	454.785332600255	809.16462603362	730.441964495157	436.010695469071	218.250950704167	174.56545500422	294.907724000488	250.390138668393	945.082542359659	879.620584880068	747.049814301323	1015.18602198053	867.817944938287	1560.78037107065	1304.00446535812	1086.66967128254	50.8432954471581	50.1287436365116	80.5918668262583	56.273727517775	279.053584279175	275.974608670884	301.479936369043	352.9023865991	719.707224802424	870.676911342518	438.932108332782	664.308773685168	434.609774451838
FBgn0070146	6116.86976115557	7548.46224030611	7245.45810973469	13603.1001791837	1302.08255896555	1783.96270947259	1565.1202250911	2595.35696612953	810.081495368216	840.948203904159	761.628179264488	950.15811916862	2114.22124811251	2921.01457909029	2831.47675966062	3962.83611753282	2795.70181122269	2800.47511193644	4010.7291518857	7445.0694826894	2070.89749666187	2517.93463254379	2694.94114670785	3934.67904309225	1151.63256754784	1192.46756320321	1480.47635941185	1283.77994825744	6762.31014449666	7714.96837529699	5985.62135162418	16505.8108463109	2554.01557955897	3516.31952020448	4428.85762032079	6829.73873790244	2836.52069336777	2421.03265563004	3071.59002113626	3280.75831428628	2068.92071469482	2240.13176902061	2236.63387348133	4550.03711762214	3708.8802522999	4230.96952524088	3278.6087360223	6585.06950334205	1920.12023302902
FBgn0070147	700.656899303324	836.684994903917	1246.48394290384	938.358183979473	108.215976750488	115.627212651001	113.660650737	204.674492450865	99.7812163233489	78.412737931604	88.2073787860695	108.973722793863	342.866447221565	434.042317345949	483.809754451815	390.575204912257	1164.53284158967	1405.59219289353	1402.29222440965	1454.07669010887	1733.86908053847	2373.86971396213	1874.56788699441	2514.46944765658	242.006156222988	252.097251096012	280.393249888607	300.255971369302	1214.88073057919	1218.62243300829	1064.31541444905	1231.12068113134	93.5795545915142	98.1192338538564	175.164778928703	67.5032317118264	2.67596291827148	8.35479060608527	6.4993440988918	5.6273727517775	335.736343585883	387.266821431894	381.979814666536	313.569612860501	604.422314651006	651.860042586841	272.994360060632	478.650426454378	1489.07283377761
FBgn0070148	321.071898181823	287.766409778087	233.445547688349	164.986054326061	183.268992883891	224.17520820092	175.063531020206	139.263056719146	321.824002054754	294.331871366456	263.278876782786	347.324759032356	143.287470480654	164.394780703778	131.659703670494	92.1356893639171	199.986912018579	133.865923132717	177.724825968456	121.788149171555	142.12041643758	178.480426909493	146.88778218986	95.2450548354767	321.190174619057	299.662770170732	388.592056904447	385.664472059157	151.465649526757	112.405875958305	103.295776792282	120.180828396155	97.1108585383638	152.883457400195	90.826181666735	155.522151492933	211.401070543447	198.658354411361	232.676518740326	208.212791815768	93.7445634687855	87.9810060340419	89.9704522148454	107.072550732854	171.28043793925	130.065970938689	133.820764735604	236.424301551708	124.683132014872
FBgn0070149	124.527885743417	74.8525343353405	116.722773844175	76.3060501258033	65.7441149075546	51.9142587412657	53.5642147151378	44.3109725924554	218.887648456358	205.69138500899	232.383906548071	200.78988072231	73.8369108089084	61.1468391642099	89.6237741853362	65.0958674853762	77.3611923034834	53.5463692530868	82.3602852048941	91.0335660474249	47.1027665907407	64.8292133617441	53.9587771309692	45.8587301059703	149.954734837557	181.224627674681	130.630267006928	161.798712486991	104.132634049645	89.2110126653213	66.4044279378954	116.272508773516	66.2119490034299	68.455279432923	60.5507877778233	64.8560461544999	148.515941964067	139.246510101421	116.988193780052	142.935267895149	78.4838205785181	63.9178248965262	61.5587304627889	75.3878163323155	54.3486004999542	58.1471399490609	50.8518905995296	55.1173218341405	40.3735856048156
FBgn0070151	0	1.66338965189645	0	0	1.16361265323106	0	0	2.11004631392645	592.37702339	484.681633736654	441.036893930348	550.433229601343	0	1.00240719941328	0	0	2.4689742224516	29.4505030891977	0	1.2301833249652	0	5.60252461150875	0.999236613536466	0.705518924707235	511.7267188846	466.142086932249	593.77394094058	544.280259054601	0	0	0	0	0	0	0	0	44.1533881514794	47.3438134344832	38.9960645933508	43.8935074638645	0	0	0	0.546288524147214	0	0	5.35283058942417	8.70273502644324	0
FBgn0070153	34.5077273746819	26.6142344303433	27.3794160869052	22.6855824698334	36.0719922501627	35.3960855054085	32.6611065336206	42.200926278529	110.03541246725	115.346273913881	127.161906473318	89.9612860511041	51.1740966002335	36.086659178878	37.2771450151399	51.0752191039105	26.3357250394837	13.3865923132717	16.2553194483344	19.6829331994432	25.9877332914431	36.0162296454134	19.9847322707293	23.2821245153387	76.214617706217	82.7640031900116	56.0786499777215	72.676798723665	42.5997139294003	16.0579822797578	22.1348093126318	33.2207167924331	41.4928213754827	34.2276397164615	51.9006752381343	39.7077833598979	595.401749315405	512.42715717323	529.046609649792	573.992020681305	47.9623347979833	53.390183148863	44.19601161431	51.3511212698381	26.3508366060384	10.7113152537744	124.453311204112	62.3696010228432	29.6864600035408
FBgn0070154	0	0	0	6.18697703722729	0	0	0	0	767.487142155087	538.661417095367	725.807923919892	1056.81325211581	0	1.00240719941328	0.793130745002976	0	0	2.67731846265434	1.08368796322229	0	0	11.2050492230175	0	0	497.869515665288	215.947456599226	381.334819848506	666.29240289725	1.57776718257038	0	0	20.5186780188557	0.882825986712398	0	0	3.97077833598979	1204.18331322217	1113.97208081137	1037.29531818313	1060.19702643488	1.09005306359053	4.5118464632842	11.0490029035775	1.63886557244164	3.2938545757548	1.53018789339634	204.745770045474	27.5586609170703	2.37491680028327
FBgn0070155	460.603143653363	440.79825775256	782.474891325763	1313.70145757126	470.099511905346	674.885363636454	583.980584821136	839.798432942726	288.695060666764	265.353250826515	279.397991687855	419.201044279372	227.359200609609	182.438110293217	230.801046795866	374.551606762011	343.187416920772	331.987489369138	470.320576038474	661.838628831278	237.138066284418	162.473213733754	175.865643982418	258.219926442848	362.266884162018	291.100976737282	354.285118094546	292.829145222358	306.086833418654	271.201478502577	202.902418699125	318.528049245094	354.013220671672	269.257432436164	341.679445317717	372.591367193709	612.795508284169	500.359126297773	662.933098086963	680.912102965078	168.958224856532	156.410677393852	132.58803484293	138.757285133392	1149.55524693842	726.839249363262	734.675998398467	697.6692579532	178.118760021245
FBgn0070156	15.0033597281226	6.65355860758582	15.8512408924188	30.9348851861365	0.581806326615528	0	3.91933278403447	2.11004631392645	0	0	0	0.463717969335588	19.7385801172329	29.069808782985	49.9672369351875	60.0884930634242	18.9288023721289	13.3865923132717	9.75319166900062	20.9131165244084	40.6058332678799	38.4173116217743	46.9641208362139	72.6684492448452	5.44390126472979	2.37827595373597	3.29874411633656	4.2439006553965	3.15553436514077	26.7633037995964	25.8239441980704	19.5415981131959	1.7656519734248	0	2.16252813492226	3.30898194665816	0	0	0	0	28.3413796533538	23.3112067269684	39.4607246556339	19.6663868692997	0	6.12075157358536	0	4.35136751322162	24.9366264029743
FBgn0070157	153.03426922685	144.714899714992	185.891825011093	138.175820498076	50.0353440889354	28.3168684043268	45.7255491470688	59.0812967899405	1.97196079690413	1.13641649176238	0.447753191807459	3.24602578534912	373.570905181705	386.929178973525	344.218743331291	378.557506299572	117.687771270193	109.770056968828	139.795747255676	110.716499246868	465.342849249903	428.192952451026	388.703042665685	621.562172667074	57.9033134521259	57.0786228896632	64.6553846801965	76.3902117971369	190.909829091016	205.185329130239	245.327469881669	161.218184433866	38.8443434153455	29.6639544209333	75.6884847222792	47.6493400318775	144.50199758666	117.895378552537	119.587931419609	78.7832185248851	396.779315146953	403.810258463936	473.528695867607	475.271016008076	52.7016732120768	96.4018372839694	69.5867976625142	75.4237035625081	450.046733653679
FBgn0070158	90.0201583687354	59.8820274682724	89.3433577572695	138.175820498076	69.2349528672478	73.1519100445108	66.628657328586	67.5214820456463	48.9046277632224	59.6618658175248	60.8944340858145	52.8638485042571	43.8635113716287	39.0938807771178	42.8290602301607	60.0884930634242	64.1933297837416	99.0607831182106	67.1886537197821	73.8109994979121	57.6602832403894	43.2194755744961	86.9335853776725	71.2574113954307	53.449212417347	48.0411742654665	58.7176452707907	47.213394791286	91.5104965890822	71.368810132257	70.093562823334	80.1205522641033	41.4928213754827	36.5094823642256	54.0632033730566	35.7370050239081	111.052461108266	103.042417475052	115.688324960274	113.672929585906	26.1612735261727	23.3112067269684	39.4607246556339	37.1476196420105	42.8201094848124	48.9660125886829	36.1316064786131	27.5586609170703	55.8105448066568
FBgn0070159	0	0	0	0	0	0	0	0	0	0	0	0	65.0642085345826	40.0962879765311	38.0702757601428	45.0663697975681	0	0	0	0	17.8665666378671	9.60432790544357	9.99236613536466	14.8158974188519	1.48470034492631	0.951310381494386	1.31949764653462	4.2439006553965	1.57776718257038	0	20.2902418699125	1.95415981131959	0	0	2.16252813492226	0.661796389331632	0	0	0	0	63.2230776882507	58.6540040226946	69.4508753939157	67.1934884701073	0	1.53018789339634	0	0	23.7491680028327
FBgn0070160	88.5198223959231	91.486430854305	80.6972263614047	86.6176785211821	54.6897947018596	35.3960855054085	58.789991760517	67.5214820456463	82.4279613105926	73.8670719645545	90.4461447451068	87.6426962044262	217.855439812423	198.476625483829	222.869739345836	222.327424334669	74.8922180810318	50.8690507904325	88.8624129842279	66.4298995481208	92.5812998507661	96.0432790544357	119.908393624376	107.944395480207	83.6381194308485	83.2396583807588	98.9623234900967	85.9389882717791	74.155057580808	74.9372506388699	127.275153547633	58.6247943395878	98.8765105117886	139.19240151361	118.939047420724	127.064906751673	100.348609435181	104.899037609737	66.2933098086963	90.0379640284401	274.693372024813	275.222634260336	250.970208809832	264.949934211399	39.5262549090576	64.2678915226463	44.1608523627494	63.8200568605838	92.6217552110475
FBgn0070161	0	0	0	0	0	0	0	0	0	0	0	0	0	0	0	0	0	0	0	0	0	0	0	0	0	0	0	0	0	0	1.84456744271932	19.5415981131959	0	4.5636852955282	0	1.32359277866326	539.206528031704	373.180647071809	492.650282695998	593.125088037349	0	8.27171851602104	1.57842898622536	6.00917376561935	4.9407818636322	15.3018789339634	100.365573551703	20.3063817283676	1.18745840014163
FBgn0070164	1288.78860064573	718.584329619268	1384.82204523768	829.054922988457	40.7264428630869	21.2376513032451	75.7737671579998	73.8516209874257	3.54952943442743	2.84104122940594	4.02977872626713	1.39115390800676	300.465052895657	307.739010219876	356.908835251339	403.594378409332	348.948356773159	192.766929311113	443.228376957917	425.643430437959	410.931032670944	327.347509443868	422.677087525925	467.759047080897	84.6279196607994	39.479380832017	83.7881005549486	106.097516384912	1281.14695224715	788.62535196144	900.148912047026	944.836268773023	61.7978190698679	31.9457970686974	38.9255064286007	27.1336519625969	45.4913696106152	39.9173328957407	36.3963269537941	29.262338309243	391.329049829	249.655504301726	320.421084203747	269.320242404576	133.401110318069	198.924426141524	120.438688262044	133.44193707213	350.300228041782
FBgn0070165	0	0	0	0	0	0	0	0	0	0	0	0	0	0	0	0	0	0	2.16737592644458	0	0	0	0	0	0	0	0	0	0	0	0	30.2894770754537	0.882825986712398	0	4.32505626984452	2.64718555732653	837.576393418974	611.75633437891	799.419324163691	929.641978593644	0	6.01579528437893	6.31371594490143	1.63886557244164	0	16.8320668273597	135.15897238296	26.1082050793297	0
FBgn0070166	169.537964927785	184.636251360506	188.773868809715	202.107916549425	163.487577778963	174.620688493348	160.692644145413	198.344353509086	188.913844343415	176.144556223168	174.623744804909	176.676546316859	406.468538710426	436.047131744776	356.115704506336	328.483762080052	189.288023721289	157.961789296606	184.22695374779	184.52749874478	171.356616390453	184.082951521002	166.87251446059	146.747936339105	167.771138976672	152.209661039102	209.800125799005	225.987709899863	140.421279248764	133.816518997982	210.280688470002	243.292896509289	197.753021023577	200.802153003241	144.889385039792	220.378197647433	428.154066923437	417.739530304263	466.652906300431	479.452158451443	425.120694800306	372.979307631494	342.519090010902	503.131730739584	233.863674878591	206.575365608506	247.568414760868	253.829771604595	191.180802422803
FBgn0070167	57.0127669668658	58.2186378163759	64.8459854689859	88.6800042002579	19.1996087783124	18.8779122695512	9.14510982941376	14.7703241974851	3.1551372750466	1.70462473764357	2.68651915084476	4.63717969335588	466.415337584986	510.225264501358	433.842517516628	479.706469623003	233.729559725418	364.11531092099	193.98014541679	177.146398794989	372.761549399137	538.642723363627	455.651895772628	436.716214393778	48.9951113825681	40.4306912135114	52.1201570381176	71.0853359778913	138.843512066194	146.306060771127	236.104632668072	93.7996709433404	31.7817355216463	11.4092132388205	45.4130908333675	23.1628736266071	30.773573560122	25.0643718182558	29.8969828549023	30.3878128595985	619.150140119421	524.878138562062	585.597153889607	545.195947098919	303.034620969442	189.743298781146	125.791518851468	131.991481234389	419.172815249997
FBgn0070168	213.04770813934	1064.56937721373	1191.72511073003	235.105127414637	13.9633518387727	75.5116490782047	41.8062163630343	31.6506947088967	13.0149412595672	9.65954017998021	13.4325957542238	0	262.450009706912	933.241102653761	1113.55556598418	615.907053900098	541.528346124384	1609.06839605526	1227.81846233086	220.202815168771	368.700966072349	1089.29085660906	1262.03584289656	103.005763007256	46.0257106927155	8.56179343344948	34.9666876331675	61.0060719213246	249.28721484612	1141.90096211611	7179.05648706358	161.218184433866	10.5939118405488	0	92.9887098016573	27.7954483519285	0	0.928310067342808	12.9986881977836	0	346.636874221788	296.277917755663	2528.64323593302	166.071711340753	311.269257408828	674.812860987786	896.599123728548	345.208489382249	662.601787279032
FBgn0070172	0	0	1.4410218993108	4.12465135815153	0	2.3597390336939	1.30644426134482	2.11004631392645	1.5775686375233	1.13641649176238	1.34325957542238	1.39115390800676	88.458081266118	86.2070191495419	82.4855974803095	85.1253651731842	0.822991407483866	0	0	1.2301833249652	17.0544499725095	9.60432790544357	15.9877858165835	10.5827838706085	7.42350172463153	5.23220709821912	8.57673470247505	6.36585098309474	3.15553436514077	0	16.6011069844738	12.7020387735773	0.882825986712398	0	6.48758440476679	0	224.780885134804	182.877083266533	231.376649920548	243.102502876788	106.825200231872	98.5086477817051	96.2841681597468	114.720590070915	0	0	54.8665135415977	2.90091167548108	10.6871256012747
FBgn0070173	9.00201583687354	1.66338965189645	0	6.18697703722729	0	0	0	2.11004631392645	0	0	0	0	281.457531301284	256.616243049799	260.146884360976	232.342173178573	4.9379484449032	5.35463692530868	6.50212777933375	8.6112832747564	73.0904998821838	75.2339019259746	76.9412192423079	73.3739681695524	21.7756050589191	12.367034959427	19.7924646980193	13.2621895481141	7.88883591285191	8.92110126653213	70.093562823334	7.81663924527837	0.882825986712398	0	10.8126406746113	2.64718555732653	0	0	1.29986881977836	0	360.807564048465	302.293713040041	337.783803052226	316.847344005384	4.9407818636322	6.12075157358536	5.35283058942417	5.80182335096216	81.9346296097727
FBgn0070174	54.0120950212412	56.5552481644794	61.9639416703643	55.6827933350456	95.9980438915621	94.3895613477559	74.4673228966549	67.5214820456463	43.7775296912716	57.9572410798812	31.7904766183296	51.9364125655859	61.4089159202803	49.1179527712506	50.7603676801904	61.0899679478146	71.6002524510964	120.479330819445	71.5234055726712	49.207332998608	47.9148832560983	40.0180329393482	45.9648842226774	60.6746275248222	36.6226085081822	47.5655190747193	45.5226688054445	42.439006553965	61.5329201202449	53.5266075991928	46.1141860679829	61.5560340565672	99.759336498501	98.1192338538564	110.288934881035	117.137960911699	104.362553812588	106.755657744423	97.490161483377	84.4105912766626	76.303714451337	54.1421575594104	69.4508753939157	68.2860655184017	120.22569201505	79.5697704566097	90.9981200202108	88.477806102173	42.7485024050988
FBgn0070176	88.5198223959231	113.110496328959	83.5792701600263	90.7423298793336	115.197652669874	99.1090394151437	97.9833196008617	111.832454638102	305.65392352014	288.649788907644	357.75480025416	278.230781601353	380.150431887449	413.994173357684	415.600510381559	346.510309999079	92.9980290456769	117.802012356791	112.703548175118	72.5808161729468	261.501566245146	232.904951707006	272.791595495455	265.980634614627	250.41945817757	261.134699720209	234.210832259896	244.554775267223	110.443702779927	89.2110126653213	188.14587915737	133.859947075392	133.306723993572	120.937660331497	142.726856904869	165.449097332908	421.464159627758	435.377421583777	371.762482456611	449.064345591845	453.46207445366	406.066181695578	481.420840798734	460.521225856101	93.8748554090118	61.2075157358536	105.718404141127	79.7750710757297	206.617761624644
FBgn0070177	2615.08560061176	2195.67434050332	2242.2300753276	1280.70424670605	38.9810238832404	35.3960855054085	45.7255491470688	50.6411115342347	3.1551372750466	1.13641649176238	2.68651915084476	2.31858984667794	51.1740966002335	60.1444319647967	34.8977527801309	43.0634200287873	853.442089560769	1319.91800208859	717.401431653157	445.326363637403	105.575166496488	52.8238034799396	65.9496164934068	23.2821245153387	143.521033342876	55.6516573174216	222.335353441084	202.115768713258	3335.39982395379	1509.45033429724	1263.52869826273	1077.71913594276	78.5715128174034	47.9186956030461	56.2257315079788	66.1796389331632	975.388483709955	728.723402864104	919.0072555833	1045.56585728026	53.4126001159359	77.4533642863788	72.6077333663664	67.1934884701073	339.267021302744	403.969603856634	281.023605944769	278.487520846184	20.1867928024078
FBgn0070178	96.0215022599844	83.1694825948227	82.1382482607155	98.9916325956367	95.9980438915621	94.3895613477559	90.1446540327928	124.49273252166	203.111962081125	201.145719041941	214.026025683966	204.035906507659	164.488167643608	144.346636715512	122.935265475461	137.202059161485	73.2462352660641	104.415420043519	106.201420395785	99.6448493221813	193.283766355108	184.082951521002	182.860300277173	147.453455263812	161.337437481992	173.138489431978	147.12398758861	148.536522938877	127.799141788201	115.974316464918	130.964288433071	147.539065754629	120.947160179599	116.373975035969	125.426631825491	103.902033125066	1705.92636039807	1436.09567417932	1671.63130223497	1905.42841375186	162.417906474989	163.930421499326	186.254620374592	190.10840640323	92.2279281211344	123.945219365104	448.299561864274	152.297862962757	168.619092820112
FBgn0070179	171.038300900597	136.397951455509	184.450803111782	200.045590870349	147.197000633729	158.102515257491	146.32175727062	177.243890369822	308.020276476425	324.446908398159	330.889608745713	284.722833172051	248.559897772563	239.575320659773	222.076608600833	221.325949450279	176.943152609031	125.833967744754	157.134754667232	195.599148669467	238.762299615134	200.890525355528	184.858773504246	222.238461282779	211.817249209486	279.685252159349	219.036609324747	215.377958261372	171.976622900172	146.306060771127	219.503525683599	209.095099811196	181.862153262754	189.39293976442	175.164778928703	189.273767348847	436.181955678251	337.904864512782	380.861564195059	416.425583631535	251.802257689412	299.285815397852	258.862353740959	266.042511259693	222.335183863449	212.696117182091	236.862753582019	197.261993932714	239.86659682861
FBgn0070180	45.0100791843677	261.152175347743	69.1690511669183	47.4334906187426	837.80111032636	1031.20595772423	778.640779761515	683.655005712169	1.5775686375233	7.95491544233664	5.82079149349697	4.17346172402029	132.321592637747	145.349043914925	126.107788455473	79.1165158668418	1629.52298681806	1003.99442349538	1025.16881320829	638.465145656939	51.9754665828862	88.840033125353	80.9381656964537	36.6869840847762	104.918824374792	24.734069918854	81.8088540851466	107.158491548762	167.243321352461	205.185329130239	90.3838046932465	165.126504056506	558.828849588948	433.550103075179	426.018042579686	810.038780541917	56.1952212837011	48.272123501826	71.4927850878098	72.0303712227521	71.9435021969749	69.1816457703577	28.4117217520564	80.8507015737876	541.839077711664	685.52417624156	268.979737118564	294.44253506133	46.3108776055237
FBgn0070182	0	0	0	0	0	4.71947806738779	1.30644426134482	2.11004631392645	128.177451798768	195.463636583129	97.6101958140262	81.6143626030635	0	0	0	0	0	2.67731846265434	0	0	0	0	0	0	181.133442081009	8.08613824270228	187.368665807916	1.06097516384912	0	0	0	0	0	0	0	0.661796389331632	0	0	0	1.1254745503555	0	0	0	0	0	0	0	0	0
FBgn0070183	0	0	0	0	0	0	0	0	0.394392159380826	0	0.895506383614919	0.927435938671177	0	0	0	0	0	0	0	0	0	0	0	0	0.494900114975435	0	0	0	0	8.92110126653213	3.68913488543863	60.5789541509074	0	4.5636852955282	12.9751688095336	7.27976028264795	2105.98281667966	1495.50751848926	2092.78879984316	2453.53451977499	3.27015919077159	39.8546437590104	31.5685797245071	19.1200983451525	11.5284910151418	64.2678915226463	440.270315980138	46.4145868076973	2.37491680028327
FBgn0070184	246.05509954121	192.953199619989	207.507153500755	185.609311116819	475.917575171502	530.941282581127	495.142375049688	523.291485853759	7.88784318761651	10.2277484258614	11.1938297951865	12.5203851720609	27.0491653458377	49.1179527712506	42.0359294851577	53.0781688726914	143.200504902193	144.575196983334	192.896457453568	116.867415871694	23.5513832953703	27.2122623987568	29.977098406094	20.4600488165098	75.7197175912416	38.5280704505226	71.912621736137	97.0792274921948	127.799141788201	149.87450127774	49.8033209534215	76.2122326414641	414.045387768115	440.395631018472	601.182821508389	602.234714291785	16.0557775096289	13.9246510101421	27.2972452153456	11.254745503555	22.8911143354011	19.5513346742315	4.73528695867607	11.4720590070915	515.488241105626	509.552568500981	404.138709501525	268.334329982	49.8732528059486
FBgn0070185	135.030237553103	116.437275632752	135.456058535215	169.110705684213	177.450929617736	214.736252066145	182.902196588275	187.794121939454	81.2447848324501	72.162447226911	67.1629787711189	77.9046188483788	90.6512568346994	84.2022047507153	111.83143504542	100.14748843904	129.209650974967	117.802012356791	121.373051880897	135.320165746172	94.2055331814813	74.4335412671876	89.9312952182819	96.6560926848911	87.1024202356766	71.348278612079	70.5931240896023	67.9024104863439	137.265744883623	155.227162037659	81.1609674796499	127.997467641433	190.690413129878	191.674782412185	162.18961011917	152.213169546275	65.5610914976513	77.049735589453	85.7913421053718	68.6539475716855	87.2042450872423	114.3001104032	96.2841681597468	113.081724498473	359.030148757273	367.245094415122	232.848130639951	184.207891393049	84.309546410056
FBgn0070186	0	56.5552481644794	0	0	400.864559038099	309.1258134139	381.481724312688	369.258104937128	0	0	0	0	2.92423409144192	0	2.37939223500893	2.00294976878081	3.29196562993546	0	0	0	9.74539998429117	0	4.99618306768233	4.23311354824341	36.1277083932068	14.745310913163	33.6471899866329	38.725593480493	0	33.9001848128221	1.84456744271932	0	286.035619694817	362.812980994492	395.742648690774	209.127659028796	0	0.928310067342808	0	0	4.36021225436212	1.50394882109473	0	0	0	0	0	0	29.6864600035408
FBgn0070187	103.523182124046	78.1793136391334	97.9894891531342	138.175820498076	118.106684302952	160.462254291185	111.04776221431	109.722408324175	184.575530590226	218.760174664258	201.488936313357	165.083597083469	98.6929005861647	125.30089992666	88.8306434403333	108.159287514164	116.041788455225	157.961789296606	97.5319166900062	92.2637493723901	104.76304983113	82.4371478550573	93.9282416724278	110.766471179036	130.653630353515	175.516765385714	125.352276420789	119.890193514951	126.221374605631	89.2110126653213	121.741451219475	126.043307830114	99.759336498501	116.373975035969	123.264103690569	102.578440346403	132.460164454438	115.110448350508	183.281503588749	149.688115197282	95.9246695959666	107.532340708273	91.5488812010707	109.257704829443	108.697200999908	111.703716217933	101.703781199059	111.685099506022	118.745840014163
FBgn0070189	253.556779405271	143.051510063095	190.214890709025	216.544196302955	89.5981742987913	82.5908661792864	78.3866556806894	86.5118988709844	132.121373392577	146.597727437347	144.176527762002	140.042826739348	143.287470480654	142.341822316685	133.2459651605	167.246305693197	160.483324459354	115.124693894137	166.887946336233	184.52749874478	104.76304983113	76.8346232435485	102.921371194256	102.300244082549	120.755628054006	125.097315166512	109.518304662374	118.298730769177	113.599237145068	124.89541773145	158.632800073861	141.67658632067	83.8684687376778	98.1192338538564	73.5259565873569	89.3425125597703	82.9548504664159	86.3328362628811	79.2919980064799	67.5284730213301	123.17599618573	112.796161582105	97.8625971459721	96.1467802499096	143.282674045334	146.898037766049	107.056611788483	169.703333015643	87.8719216104809
FBgn0070191	30.0067194562451	9.98033791137873	18.7332846910404	18.5609311116819	55.8534073550907	25.9571293706329	32.6611065336206	40.0908799646025	1.97196079690413	1.70462473764357	0.895506383614919	9.27435938671177	860.455881406784	996.392756216798	841.511720448157	835.230053581596	174.47417838658	171.348381609878	175.557450042011	182.06713209485	159.986983075447	167.275377686475	169.870224301199	210.950158487463	73.7401171313398	44.235932739489	72.5723705594043	79.0426497067597	22.0887405559854	30.3317443062092	110.674046563159	33.2207167924331	73.274556897129	34.2276397164615	60.5507877778233	63.5324533758366	12.0418331322217	10.2114107407709	18.198163476897	22.50949100711	574.457964512209	613.611119006651	482.999269784959	590.537894603138	49.407818636322	55.0867641622682	25.4259452997648	21.7568375661081	186.430968822237
FBgn0070192	48.0107511299922	68.1989757277546	74.9331387641615	41.2465135815153	72.1439845003254	240.693381436777	114.967094998344	105.502315696322	5.52149023133156	9.65954017998021	11.6415829869939	7.41948750936941	138.901119343491	158.380337507298	168.936848685634	134.197634508314	874.016874747866	1001.31710503272	494.161711229365	449.016913612298	194.907999685823	284.928394528159	258.802282905945	159.447276983835	52.4594121873961	29.9662770170732	60.0371429173253	48.8048575370597	162.510019804749	167.716703810804	116.207748891317	98.6850704716394	151.846069714532	269.257432436164	261.665904325594	263.394962953989	68.2370544159228	43.630573165112	68.8930474482531	72.0303712227521	160.237800347808	164.682395909873	170.470330512339	136.572131036803	312.916184696706	471.297871166073	260.950491234428	455.44313305053	251.741180830026
FBgn0070193	0	0	0	0	2.90903163307764	0	2.61288852268965	2.11004631392645	0	0	0	0	2.92423409144192	1.00240719941328	1.58626149000595	0	3.29196562993546	5.35463692530868	8.66950370577833	0	0.812116665357598	1.60072131757393	0.999236613536466	5.64415139765788	0	2.37827595373597	0.659748823267312	1.06097516384912	0	0	0	26.3811574528145	5.29695592027439	0	12.9751688095336	26.4718555732653	1034.25966791193	794.633417645443	1061.99282575892	1097.33768659661	2.18010612718106	18.0473858531368	29.9901507382818	10.3794819587971	8.234636439387	18.3622547207561	181.996240040422	37.7118517812541	0
FBgn0070194	201.045020356842	322.697592467912	412.132263202888	521.768396806168	498.608021909507	316.205030514982	533.029258628688	635.123940491861	46.1438826475566	47.7294926540199	25.9696851248326	42.6620531788741	163.026050597887	168.404409501431	247.456792440928	406.598803062504	240.313490985289	190.089610848458	278.507806548129	333.379681065569	603.402682360695	710.720265002824	739.435094016985	1431.49789823098	123.230128628883	153.636626611343	129.310769360393	136.865796136537	721.039602434665	818.95709626765	754.4280840722	921.386351037188	1193.58073403516	1642.92670639015	1327.79227484227	788.861296083305	222.104922216533	221.866106094931	291.170615630353	214.965639117901	212.560347400153	311.31740596661	411.969965404818	343.615481688597	727.941861241811	748.26187987081	313.140589481314	440.938574673124	385.923980046031
FBgn0070195	64.514446830927	39.9213516455149	30.2614598855268	43.308839260591	1.16361265323106	0	1.30644426134482	0	0.394392159380826	0	0	0.463717969335588	757.376629683456	980.354241026185	769.336822652886	905.333295488924	42.795553189161	69.6102800290128	70.4397176094489	36.905499748956	393.064466033077	407.383575322565	439.664109956045	514.323296111574	55.4288128772487	58.9812436526519	68.6138776198004	68.4328980682685	77.3105919459488	76.7214708921763	333.866707132196	77.1893125471239	11.4767378272612	13.6910558865846	4.32505626984452	6.61796389331632	0	0	0	1.1254745503555	703.084226015891	695.576329756314	868.135942423946	900.829776318755	36.2324003333028	64.2678915226463	46.8372676574615	47.8650426454378	350.300228041782
FBgn0070197	82.5184785046741	101.466768765684	82.1382482607155	177.360008400516	112.870427363412	205.297295931369	105.821985168931	141.373103033072	115.556902698582	100.57285952097	87.759625594262	166.011033022141	57.7536233059779	52.1251743694904	58.6916751302202	111.163712167335	55.9634157089029	42.8370954024694	55.2680861243369	135.320165746172	63.3450998978926	64.8292133617441	54.9580137445056	74.7850060189669	119.27092770908	92.7527621957026	131.290015830195	124.134094170348	89.9327294065118	89.2110126653213	53.4924558388602	111.387109245217	76.8058608439786	143.756086809138	75.6884847222792	107.872811461056	17.3937589687646	11.1397208081137	18.198163476897	6.75284730213301	46.8722817343928	55.6461063805051	71.0293043801411	55.1751409388686	230.569820302836	200.454614034921	108.394819435839	140.694216260832	35.623752004249
FBgn0070198	6.00134389124903	4.99016895568936	2.8820437986216	4.12465135815153	2.32722530646211	0	0	0	0	1.70462473764357	0	0	114.776188089095	57.1372103665568	93.5894279103511	60.0884930634242	0	2.67731846265434	1.08368796322229	0	52.7875832482438	68.8310166556789	51.9603039038962	69.140854621309	9.40310218453327	5.23220709821912	3.95849293960387	11.1402392204158	9.4666030954223	7.1368810132257	33.2022139689477	6.83955933961857	0	0	4.32505626984452	1.32359277866326	46.8293510697509	56.6269141079113	58.4940968900262	73.1558457731076	104.645094104691	139.115265951263	67.8724464076903	152.96078676122	1.6469272878774	7.6509394669817	10.7056611788483	10.1531908641838	71.247504008498
FBgn0070199	15.0033597281226	9.98033791137873	4.32306569793239	10.3116283953788	2.90903163307764	23.597390336939	1.30644426134482	8.44018525570579	3.54952943442743	3.40924947528713	2.68651915084476	5.56461563202706	2253.122367456	2292.50526505817	2082.76133637781	2031.99254042813	9.05290548232253	2.67731846265434	3.25106388966687	4.9207332998608	548.178749116378	525.836952823035	578.557999237614	659.660194601264	118.281127479129	133.659108599961	143.165494649007	157.554811831595	45.7552482945411	24.97908354629	996.066419068431	43.9685957546908	3.53130394684959	27.3821117731692	41.088034563523	9.92694583997447	13.3798145913574	19.494511414199	18.198163476897	13.505694604266	2971.48465134778	2823.66391160536	3330.4851609355	2686.10067323185	16.469272878774	4.59056368018902	6.69103823678021	1.45045583774054	622.228201674216
FBgn0070200	108.024190042482	61.5454171201688	100.871532951756	109.303260991016	139.051712061111	89.6700832803681	128.031537611793	122.382686207734	449.607061694141	421.042310197961	533.721804634492	453.05245604087	269.029536412656	308.741417419289	299.010290866122	321.473437889319	110.280848602838	69.6102800290128	96.4482287267839	116.867415871694	140.496183106864	113.651213547749	151.883965257543	134.754114619082	348.409680942706	379.097187025513	336.471899866329	333.146201448625	105.710401232216	42.8212860793542	130.964288433071	97.7079905659796	189.807587143166	93.5555485583282	140.564328769947	106.549218682393	239.498681185298	210.726385286817	215.778224083208	245.353451977499	380.428519193095	278.982506313073	276.225072589437	309.199304667323	153.164237772598	94.8716493905731	119.100480614688	126.189657883427	157.931967218837
FBgn0070201	153.03426922685	96.4765998099944	77.8151825627831	98.9916325956367	99.4888818512552	132.145385886858	91.4510982941376	65.4114357317199	47.7214512850799	55.6844080963565	39.8500340708639	60.7470539829621	63.6020914888617	78.1877615542356	84.0718589703154	65.0958674853762	68.3082868211609	109.770056968828	96.4482287267839	92.2637493723901	67.4056832246806	68.8310166556789	86.9335853776725	61.3801464495294	49.4900114975435	52.7977261729384	65.9748823267311	82.7560627802317	107.288168414786	90.9952329186277	75.627265151492	102.593390094279	60.0321670964431	102.682919149385	60.5507877778233	98.6076620104131	159.219793637153	111.397208081137	133.886488437171	136.182420593016	81.7539797692897	71.4375690019998	50.5097275592114	51.3511212698381	46.1139640605672	67.328267309439	58.8811364836658	75.4237035625081	81.9346296097727
FBgn0070203	66.0147828037393	41.5847412974114	67.7280292676075	49.4958162978183	28.5085100041609	30.6766074380207	27.4353294882413	14.7703241974851	107.274667351585	106.823150225663	112.83380433548	114.074620456555	45.3256284173497	52.1251743694904	40.4496679951518	41.0604702600065	62.5473469687738	64.2556431037042	79.1092213152273	91.0335660474249	35.7331332757343	34.4155083278394	34.9732814737763	33.8649083859473	87.597320350652	97.5093141031746	88.4063423178197	73.2072863055896	58.3773857551042	53.5266075991928	25.8239441980704	70.3497532075053	42.3756473621951	34.2276397164615	51.9006752381343	43.6785616958877	610.119545365898	442.803902122519	526.446872010236	440.060549189001	23.9811673989916	37.5987205273683	52.0881565454368	38.2401966903049	72.4648006666056	61.2075157358536	144.526425914452	82.6759827512108	28.4990016033992
FBgn0070205	117.026205879356	84.8328722467192	102.312554851067	88.6800042002579	48.8717314357043	61.3532148760413	32.6611065336206	37.9808336506761	18.9308236502796	15.9098308846733	25.5219319330252	26.4319242521285	65.7952670574431	59.1420247653834	62.6573288552351	35.0516209536641	59.2553813388384	72.2875984916672	48.7659583450031	51.6676996485384	87.7085998586205	78.4353445611225	68.9473263340162	102.300244082549	26.2297060936981	32.8202081615563	33.6471899866329	33.951205243172	86.7771950413711	41.0370658260478	55.3370232815795	64.4872737735465	42.3756473621951	68.455279432923	45.4130908333675	41.6931725278928	9.36587021395018	11.1397208081137	10.3989505582269	18.007592805688	56.6827593067075	75.1974410547367	37.8822956694086	60.0917376561935	80.6994371059926	53.5565762688719	44.1608523627494	40.6127634567351	83.1220880099144
FBgn0070208	379.585001121501	354.301995853945	344.404233935281	315.535828898592	312.429997392538	243.053120470471	290.030626018551	327.057178658599	652.324631615886	612.528489059921	735.658494139656	595.413872626895	369.915612567402	308.741417419289	327.562997686229	282.415917398094	303.683829361547	254.345253952162	296.930501922908	253.417764942831	487.269999214559	449.802690238274	442.661819796654	336.532527085351	485.991912905877	543.198227833294	566.724239186621	448.792494308179	271.375955402106	276.554139262496	330.177572246758	343.932126792248	271.910403907419	303.485072152625	240.040622976371	264.718555732653	1427.62621689784	1261.57338151888	1354.46331020905	1418.09793344793	368.437935493599	330.116766230294	279.381930561888	344.708058736892	250.332947757365	232.588559796244	363.992480080843	281.388432521665	444.109441652971
FBgn0070209	7.50167986406128	3.32677930379291	11.5281751944864	14.4362797535303	1.74541897984658	4.71947806738779	3.91933278403447	12.6602778835587	0	0	0	0	409.392772801868	506.215635703705	483.016623706812	654.964574391323	194.225972166192	251.667935489508	183.143265784567	241.115931693179	61.7208665671774	68.0306559968919	82.9366389235267	52.9139193530426	32.6634075883787	18.5505524391405	34.9666876331675	42.439006553965	42.5997139294003	62.4477088657249	99.6066419068431	26.3811574528145	6.17978190698679	9.12737059105641	19.4627532143004	16.5449097332908	0	4.64155033671404	0	3.3764236510665	307.394963932529	287.254224829094	287.274075493015	246.376124390393	205.865910984675	99.4622130707621	24.0877376524087	46.4145868076973	108.058714412889
FBgn0070210	0	0	0	0	0	0	0	0	0	0	0	0	0	0	0	0	0	0	0	0	0	0	0	0	0	0	0	0	0	0	1.84456744271932	146.561985848969	0.882825986712398	4.5636852955282	10.8126406746113	11.2505386186377	2956.93902468999	2504.5805616909	3167.78031379986	3401.18409117432	0	61.6619016648841	41.0391536418593	23.4904065383302	4.9407818636322	100.992400964158	476.401922458751	89.9282619399135	0
FBgn0070212	0	0	4.32306569793239	2.06232567907576	0	0	0	0	0	0	0	0.463717969335588	333.362686424378	324.779932609902	272.043845536021	345.508835114689	13.9908539272257	13.3865923132717	8.66950370577833	62.7393495732252	341.901116115549	350.55796854869	281.784725017283	337.238046010058	30.683807128477	25.6853803003484	35.6264364564348	33.4207176612474	1.57776718257038	41.0370658260478	53.4924558388602	9.77079905659796	0	0	21.6252813492226	0	0	0	0	0	173.318437110894	184.985704994652	184.676191388367	149.136767092189	431.494949423879	195.864050354732	65.572174720446	163.901509664681	502.294903259911
FBgn0070214	99.0221742056089	384.243009588081	33.1435036841483	14.4362797535303	1706.43795596334	1002.88908931991	1834.24774292813	2458.20395572431	0	0.568208245881189	0	0.463717969335588	6.57952670574431	3.00722159823983	7.13817670502678	0	34.5656391143224	0	0	11.0716499246868	6.49693332286078	4.00180329393482	6.99465629475526	2.82207569882894	202.909047139928	115.584211351568	236.849827552965	228.640147809486	0	8.92110126653213	153.099097745703	3.90831962263918	3775.84674516893	4253.35469543229	2478.25724262091	4019.089472411	0	1.85662013468562	120.887800239387	0	2.18010612718106	2.2559232316421	0	44.2493704559243	24.703909318161	3.06037578679268	139.173595325028	0	0
FBgn0070215	442.599111979616	284.439630474294	381.870803317361	474.334906187426	285.666906368224	276.089466942186	286.111293234516	339.717456542158	46.1438826475566	50.5705338834258	41.6410468380937	43.5894891175453	123.548890363421	135.324971920792	119.762742495449	139.205008930266	222.207680020644	257.022572414817	260.08511117335	333.379681065569	121.81749980364	83.2375085138442	116.910683783767	103.711281931963	82.6483192008977	82.2883479992644	120.074285834651	124.664581752272	495.4188953271	333.649187368302	250.861172209827	444.571357075207	251.605406213033	260.130061845108	257.340848055749	236.261310991392	28.0976106418506	23.2077516835702	23.3976387560105	22.50949100711	89.3843512144234	109.036289529368	112.068458022	102.702242539676	191.043565393778	171.38104406039	99.0273659043471	161.0005979892	86.6844632103393
FBgn0070216	60.0134389124903	23.2874551265504	43.2306569793239	63.9320960513487	68.0713402140167	30.6766074380207	54.8706589764826	46.4210189063819	176.293295243229	184.667679911386	200.593429929742	150.708340034066	88.458081266118	74.1781327565825	73.7611592852767	95.1401140170883	47.7335016340642	66.9329615663585	47.6822703817808	52.8978829735036	67.4056832246806	66.429934679318	55.9572503580421	86.0733088142826	119.765827824055	154.112281802091	105.55981172277	110.341417040309	70.9995232156672	57.0950481058056	49.8033209534215	61.5560340565672	55.6180371628811	38.7913250119897	43.2505626984452	46.9875436425458	564.628175755283	510.570537038544	530.346478469571	657.277137407612	100.284881850329	71.4375690019998	74.1861623525918	73.2026622357266	52.7016732120768	53.5565762688719	129.806141793536	62.3696010228432	51.0607112060903
FBgn0070217	483.108183245547	422.500971581699	546.147299838792	579.51351582029	345.011151683008	361.040072155166	462.481268516067	208.894585078718	374.278159252403	392.631897903901	398.052587516831	309.763603516173	443.752523376311	459.102497331281	444.946347946669	489.721218466907	355.53228803303	294.505030891977	337.026956562133	255.878131592762	469.403432576691	586.664362890845	555.575557126275	566.531696539909	333.067777378468	356.265737869648	328.554913987121	313.518160917416	536.44084207393	695.845898789506	568.126772357549	473.883754245001	338.122352910848	305.76691480039	320.054163968495	246.850053220699	108.376498189995	129.03509936065	139.085963716285	120.425776888039	578.818176766571	535.405780309725	520.881565454368	480.187612725401	288.212275378545	371.835658095311	214.113223576967	256.730683280076	552.16815606586
FBgn0070218	177.039644791846	123.090834240338	158.512408924188	175.29768272144	141.378937367573	101.468778448838	125.418649089103	126.602778835587	235.846511309734	209.668842730159	225.219855479152	218.411163557062	136.70794377491	130.312935923726	139.591011120524	120.176986126848	138.26255645729	157.961789296606	150.632626887899	182.06713209485	136.435599780076	136.861672652571	120.907630237912	145.33689848969	174.699740586329	185.505524391405	203.202637566332	175.060902035105	203.531966551579	190.911567103788	204.746986141844	202.255540471578	144.783461820833	182.547411821128	123.264103690569	152.874965935607	501.743047175903	479.007994748889	451.054480463091	492.957853055709	171.138330983713	158.666600625494	156.26446963631	140.942439229981	258.567584196752	212.696117182091	219.466054166391	200.162905608195	184.056052021953
FBgn0070219	30.0067194562451	58.2186378163759	96.5484672538234	115.490238028243	55.8534073550907	35.3960855054085	32.6611065336206	80.181759929205	17.7476471721372	13.6369979011485	13.4325957542238	25.9682062827929	173.260869917934	158.380337507298	202.248339975759	318.469013236148	269.941181654708	141.89787852068	210.235464865125	456.398013562089	135.623483114719	196.888722061593	174.866407368882	204.600488165098	39.5920091980348	43.2846223579946	37.6056829262368	41.9085189720404	80.4661263110895	89.2110126653213	92.2283721359658	72.3039130188249	49.4382552558943	73.0189647284513	51.9006752381343	48.3111364212091	48.1673325288867	40.8456429630835	33.7965893142374	32.6387619603095	180.948808556028	152.650805341115	135.744892815381	145.859035947306	111.991055575663	125.4754072585	56.2047211889537	76.8741594002487	144.869924817279
FBgn0070220	73.5164626678006	58.2186378163759	57.6408759724319	82.4930271630306	27.9267036775453	14.1584342021634	47.0319934084136	23.2105094531909	440.536042028382	497.18221514604	462.081293945298	364.946041867108	84.0717301289551	67.1612823606896	89.6237741853362	91.1342144795267	72.4232438585802	58.9010061783955	67.1886537197821	75.0411828228772	76.3389665436142	52.8238034799396	65.9496164934068	75.4905249436741	260.812360592054	386.232014886721	228.932841673757	218.030396170995	74.155057580808	69.5845898789506	73.7826977087726	49.8310751886496	37.9615174286331	25.1002691254051	25.9503376190671	33.0898194665816	179.289515524189	257.141888653958	209.278879984316	217.216588218612	105.735147168281	108.284315118821	110.490029035775	87.4061638635542	72.4648006666056	81.099958350006	76.2778358992944	71.0723360492865	61.747836807365
FBgn0070221	139.53124547154	129.744392847923	96.5484672538234	105.178609632864	140.215324714342	176.980427527042	112.354206475655	156.143427230557	160.912001027377	169.894265518475	161.638902242493	181.313726010215	59.9467988745593	56.1348031671435	60.2779366202261	48.0707944507393	107.811874380386	141.89787852068	87.7787250210056	82.4222827726685	71.4662665514686	89.64039378414	74.9427460152349	57.147032901286	130.653630353515	149.831385085366	153.721475821284	136.865796136537	86.7771950413711	94.5636734252406	62.7152930524567	94.7767508490002	135.955201953709	134.628716218082	112.451463015958	152.213169546275	210.063089084311	160.597641650306	168.982946571187	175.574029855458	79.5738736421086	60.1579528437893	52.0881565454368	52.9899868422797	55.9955277878316	76.509394669817	61.5575517783779	102.982364479578	66.4976704079315
FBgn0070222	25.5057115378084	11.6437275632752	28.820437986216	18.5609311116819	26.1812846976987	18.8779122695512	19.5966639201724	12.6602778835587	42.1999610537483	45.4566596704951	40.7455404544788	41.2708992708674	14.6211704572096	16.0385151906124	16.6557456450625	18.0265479190273	27.1587164469676	24.0958661638891	28.1758870437796	28.2942164741996	10.5575166496488	14.4064918581654	24.9809153384116	26.1042002141677	26.7246062086735	34.2471737337979	34.3069388099002	29.7073045877755	41.02194674683	16.0579822797578	23.9793767553511	16.6103583962165	15.0080417741108	25.1002691254051	10.8126406746113	27.1336519625969	38.8014623149365	53.8419839058828	53.2946216109128	45.01898201422	14.1706898266769	22.559232316421	25.2548637796057	20.7589639175941	23.0569820302836	18.3622547207561	21.4113223576967	23.2072934038486	9.49966720113307
FBgn0070224	645.14446830927	775.139577783748	600.906132012603	680.567474095002	804.638149709275	1040.64491385901	890.994986237169	1055.02315696322	229.14184460026	265.921459072396	236.861438466146	277.303345662682	773.459917186387	824.981125117127	844.684243428169	937.380491789417	857.557046598189	856.741908049389	742.32625480727	1032.1238096458	2740.89374558189	2657.99774783151	2592.01977551359	4516.02663705101	486.486813020853	522.745054631165	502.068854506424	468.420534839388	1033.4375045836	1764.59383052006	1016.35666093834	892.073953867394	1068.219443922	1207.09476066721	1081.26406746113	798.788241923279	1885.21587592226	1424.02764330387	1721.02631738655	1680.33350368076	755.406773068237	909.889036762314	958.106394638792	709.082504343083	858.049116984125	878.327850809499	714.602883688126	625.146466066173	2797.65199073369
FBgn0070225	82.5184785046741	74.8525343353405	86.4613139586479	59.8074446931972	61.0896642946304	47.1947806738779	48.3384376697585	35.8707873367496	249.650236888063	246.034170466555	215.817038451195	231.858984667794	54.0983306916755	52.1251743694904	55.5191521502083	32.0471963004929	46.9105102265804	50.8690507904325	58.5191500140037	33.2149497740604	51.9754665828862	43.2194755744961	35.9725180873128	22.5766055906315	194.495745185346	195.969938587844	190.007661100986	196.280405312088	33.133110833978	28.5475240529028	35.046781411667	38.106116320732	22.9534756545223	27.3821117731692	17.3002250793781	44.3403580852193	34.7875179375293	33.4191624243411	44.1955398724642	36.015185611376	17.4408490174485	37.5987205273683	23.6764347933804	29.4995803039495	27.9977638939158	27.5433820811341	38.8080217733252	117.486922856984	32.0613768038241
FBgn0070226	343.576937774007	405.867075062735	425.101460296685	501.145140015411	400.282752711483	386.997201525799	388.013945619413	569.712504760141	222.831570050166	213.646300451327	248.950774644947	237.423600299821	303.389286987099	285.686051832784	293.458375651101	273.40264343858	334.13451143845	340.019444757101	360.868091753023	449.016913612298	332.155716131257	310.539935609342	309.763350196304	368.280878697176	243.490856567914	224.984905223422	241.468069315836	253.042576578016	353.419848895766	456.760384846445	320.954735033161	438.708877641248	339.005178897561	344.558239812379	354.654614127251	362.664421353734	853.632170928603	795.561727712786	811.118143541697	797.96145620205	294.314327169443	263.191043691578	285.69564650679	278.060858790932	871.224535287144	786.516577205719	731.999583103755	668.660141198389	343.175477640932
FBgn0070228	303.067866508076	244.518278828779	296.850511258024	334.096760010274	456.136160066574	384.637462492105	463.787712777412	386.13847544854	2049.26166014277	2002.93406673119	2224.88561009127	1996.76957595904	587.771052379825	566.360067668502	555.984652247086	579.853958062043	413.141686556901	508.690507904325	480.073767707475	458.85838021202	440.167232623818	392.176722805612	401.693118641659	406.378900631367	1459.95533917753	1627.69206273689	1418.45997002472	1385.10307640503	402.330631555448	278.338359515802	429.784214153601	301.917690848877	497.03103051908	406.16799130201	378.442423611396	461.272083364147	1105.17268524612	1070.34150764626	1012.59781060734	955.52789325182	792.468577230315	608.34729813282	631.371594490143	704.165907625758	543.486004999542	454.465804338713	608.884479546999	599.038260986843	465.483692855521
FBgn0070229	130.529229634666	118.100665284648	128.250949038661	175.29768272144	128.579198182032	146.303820089022	100.596208123551	166.693658800189	428.309885087577	498.318631637802	472.827370548677	407.144377076647	147.673821617817	114.274420733114	125.31465771047	111.163712167335	105.342900157935	174.025700072532	134.377307439564	175.916215470024	107.199399827203	136.861672652571	129.900759759741	123.465811823766	298.919669445163	400.501670609137	271.156766362865	266.835253708055	149.887882344186	153.442941784353	145.720827974826	210.072179716856	168.619763462068	141.474244161374	151.376969444558	180.008617898204	1182.77560987599	1129.7533519562	1142.58469258518	1124.34907580515	148.247216648312	141.371189182905	148.372324705184	144.220170374864	219.041329287694	221.877244542469	397.447671264744	210.316096472378	122.308215214588
FBgn0070232	229.551403840275	249.508447784468	219.035328695241	185.609311116819	299.048451880381	410.594591862738	418.062163630343	282.746206066144	302.104394085712	311.946326988773	278.054732112432	324.138860565576	246.366722203981	235.56569186212	249.043053930934	240.353972253697	223.853662835612	273.086483190743	217.821280607681	188.218048719676	231.453249626915	245.710722247598	206.841979002048	229.293650529851	258.832760132153	267.79387239067	248.065557548509	251.451113832242	236.665077385557	219.45909115669	228.726362897195	246.224136226269	229.534756545223	303.485072152625	371.954839206629	322.294841604505	295.693902468999	287.77612087627	319.767729665477	323.011195952029	251.802257689412	229.352195216947	227.293774016451	273.144262073607	304.681548257319	254.011190303792	232.848130639951	246.577492415892	232.74184642776
FBgn0070233	1257.28154521667	971.419556707529	998.628176222383	1218.83447633378	468.935899252115	497.904936109412	469.013489822792	483.200605889157	478.792081488322	523.888002702456	517.602689729423	604.224514044272	307.044579601401	310.746231818116	295.83776788611	333.491136502004	752.214146440254	792.486264945685	679.472352940377	670.449912106034	301.295282847669	290.530919139668	258.802282905945	314.661440419427	447.884604052769	484.216984180642	454.566939231178	435.530304760065	1631.41126677778	1081.23747350369	815.298809681938	1107.03153311255	467.897772957571	524.823808985743	456.293436468597	508.921423396025	1527.97482633302	1101.90404993591	1347.96396611016	1303.29952931167	327.015919077159	310.565431556062	329.8916581211	304.828996474145	693.356388196385	821.710898753835	683.824107798937	542.470483314962	370.48702084419
FBgn0070236	3.00067194562451	1.66338965189645	0	2.06232567907576	0	0	1.30644426134482	0	0	0	0	0	923.326914372785	1041.5010801904	1040.5875374439	1487.19020331975	0	0	1.08368796322229	0	6.49693332286078	4.80216395272178	0	2.1165567741217	37.6124087381331	39.9550360227642	53.4396546846522	43.4999817178141	0	0	498.033209534215	2.93123971697939	0.882825986712398	0	8.65011253968905	0	0	3.71324026937123	2.59973763955672	2.250949100711	1280.81234971887	1447.55074030368	1761.5267486275	1395.76717919613	1.6469272878774	4.59056368018902	5.35283058942417	7.2522791887027	2.37491680028327
FBgn0070237	109.524526015295	94.8132101580979	144.10218993108	148.487448893455	51.780763068782	73.1519100445108	50.9513261924481	61.191343103867	152.235373520999	173.303514993763	176.414757572139	150.244622064731	100.155017631886	108.259977536634	111.83143504542	119.175511242458	146.492470532128	144.575196983334	112.703548175118	123.01833249652	146.993116429725	128.858066064701	135.896179440959	136.165152468496	111.847425984448	141.745246842664	93.0245840806909	106.628003966837	148.310115161616	128.463858238063	140.187125646668	175.874383018763	56.5008631495935	45.636852955282	88.6636535318127	81.4009558877907	325.129494569985	307.270632290469	332.76641786326	374.783025268382	126.446155376501	115.052084813747	135.744892815381	132.748111367773	123.519546590805	114.764092004726	101.703781199059	152.297862962757	137.74517441643
FBgn0070238	219.049052030589	226.220992657918	332.876058740794	379.467924949941	122.179328589261	162.821993324879	97.9833196008617	137.153010405219	457.889297041138	322.742283660515	341.187932157284	618.136053124339	337.017979038681	326.784747008728	466.36087806175	429.632725403483	344.010408328256	465.853412501855	425.889369546361	310.006197891231	770.69871542436	669.901871404689	773.409138877225	991.959608138372	505.293017389919	378.145876644018	633.358870336619	606.347306139774	320.286738061788	333.649187368302	302.509060605968	214.957579245155	192.456065103303	157.447142695723	153.539497579481	166.772690111571	92.3207206803661	111.397208081137	84.4914732855934	92.2889131291511	262.702788325318	270.710787797052	260.440782727184	226.163448996946	288.212275378545	321.339457613231	294.405682418329	316.199372627438	394.236188847023
FBgn0070239	2029.95457121498	1375.62324211837	1520.27810377289	2070.57498179207	148.36061328696	228.894686268308	151.547534316	141.373103033072	476.425728532037	534.115751128317	505.513353550622	481.339252170341	1566.65841449001	1590.82022546887	1570.39887510589	1707.51467788564	1451.75684280154	1686.71063147223	1017.58299746573	1246.17570818975	2769.31782886941	3029.36509350866	2746.90145061174	2769.1617794759	663.661054182058	784.355409542121	666.346311499985	628.097296998681	2630.13789334483	2010.81622547634	2130.47539634081	3302.53008113011	252.488232199746	292.075858913805	384.930008016163	447.374359188183	181.965478442461	150.386230909535	178.082028309635	198.083520862568	1748.44511399921	1666.37529377297	1796.25218632446	2034.37846392422	1623.87030584712	1729.11231953786	816.306664887185	1290.90569558908	2905.71070514658
FBgn0070240	133.529901580291	71.5257550315475	69.1690511669183	45.3711649396668	113.452233690028	158.102515257491	150.241090054655	111.832454638102	352.980982645839	294.331871366456	285.218783181352	327.384886350925	144.018529003514	103.247941539568	104.693258340393	91.1342144795267	120.156745492644	112.447375431482	92.1134768738948	65.1997162231556	77.1510832089718	59.2266887502353	65.9496164934068	55.0304761271643	344.945380137878	285.868769639063	252.024050488113	246.676725594921	31.5553436514077	35.6844050661285	49.8033209534215	42.0144359433712	115.650204259324	102.682919149385	112.451463015958	101.916643957071	40.1394437740722	45.4871932997976	64.993440988918	58.524676618486	109.005306359053	131.595521845789	115.225315994451	104.341108112118	98.815637272644	84.1603341367987	96.350950609635	104.432820317319	56.9980032067984
FBgn0070241	75.0167986406128	63.2088067720653	59.0818978717427	47.4334906187426	44.7990871493956	68.432431977123	82.3059884647239	40.0908799646025	198.773648327936	226.146881860713	208.205234190469	213.310265894371	84.8027886518156	91.2190551466083	75.3474207752827	64.0943926009858	69.1312782286448	69.6102800290128	80.1929092784496	47.9771496736428	48.7269999214558	54.4245247975135	59.954196812188	48.6808058047992	131.14853046849	164.101040807782	123.373029950987	107.688979130686	58.3773857551042	117.758536718224	42.4250511825443	65.4643536792063	73.274556897129	68.455279432923	71.3634284524346	75.444788383806	148.515941964067	140.174820168764	179.381897129414	146.311691546215	80.6639267056992	73.6934922336419	59.9803014765636	68.2860655184017	429.848022136001	511.082756394378	115.08585767262	326.352563491622	59.3729200070817
FBgn0070242	58.513102939678	16.6338965189645	122.486861441418	82.4930271630306	5.23625693953975	14.1584342021634	7.83866556806894	18.990416825338	240.184825062923	252.852669417129	274.92045976978	219.802317465069	32.1665750058611	18.043329589439	54.7260214052053	75.1106163292802	20.5747851870967	21.4185477012347	69.3560296462266	45.5167830237124	25.1756166260855	28.8129837163307	34.9732814737763	38.8035408588979	160.842537367016	206.910007975029	197.924646980193	169.225538633935	22.0887405559854	37.4686253194349	51.6478883961408	62.5331139622269	9.71108585383638	13.6910558865846	6.48758440476679	10.5887422293061	0	0	0	0	20.7110082082201	27.8230531902526	26.8332927658311	15.8423672002692	64.2301642272186	52.0263883754756	13.3820764735604	14.5045583774054	27.3115432032576
FBgn0070248	64.514446830927	163.012185885853	56.1998540731211	51.5581419768941	1039.68790566195	684.32431977123	795.624555158997	675.214820456463	3.1551372750466	2.27283298352475	2.68651915084476	2.31858984667794	212.738030152399	187.450146290283	208.593385935783	263.387894594676	58.4323899313545	58.9010061783955	101.866668542895	153.77291562065	217.647266315836	206.493049967037	208.840452229121	280.091013108772	161.337437481992	43.7602775487418	115.45604407178	159.676762159293	116.754771510208	157.011382290965	186.301311714651	129.951627452753	861.6381630313	1077.02972974466	752.559790952947	641.942497651683	1.33798145913574	6.49817047139965	10.3989505582269	3.3764236510665	301.944698614577	347.412177672884	333.04851609355	386.22598657208	72.4648006666056	73.4490188830243	45.4990600101054	43.5136751322162	381.174146445464
FBgn0070249	0	3.32677930379291	0	2.06232567907576	15.7087708186192	14.1584342021634	22.209552442862	10.5502315696322	0	0	0	1.39115390800676	59.2157403516988	96.2310911436746	73.7611592852767	74.1091414448898	2.4689742224516	2.67731846265434	3.25106388966687	1.2301833249652	19.4907999685823	16.8075738345262	20.9839688842658	35.981465160069	8.4133019545824	4.28089671672474	21.7717111678213	13.2621895481141	0	0	18.4456744271932	21.4957579245155	81.2199907775406	107.246604444913	58.3882596429011	32.4280230772499	0	0	6.4993440988918	1.1254745503555	87.2042450872423	72.9415178230946	119.960602953127	204.858196555205	3.2938545757548	9.18112736037804	2.67641529471208	4.35136751322162	22.561709602691
FBgn0070251	3.00067194562451	4.99016895568936	2.8820437986216	0	0.581806326615528	0	0	0	1.18317647814248	0	0	0.463717969335588	8.04164375146527	5.01203599706639	12.6900919200476	10.014748843904	8.22991407483866	21.4185477012347	3.25106388966687	1.2301833249652	47.9148832560983	60.0270494090223	44.965647609141	74.7850060189669	0.98980022995087	2.37827595373597	1.97924646980193	4.2439006553965	6.31106873028153	7.1368810132257	1.84456744271932	3.90831962263918	2.64847796013719	0	0	0.661796389331632	28.0976106418506	20.4228214815418	24.6975075757888	34.8897110610205	7.6303714451337	13.5355393898526	12.6274318898029	3.82401966903049	0	3.06037578679268	12.0438688262044	1.45045583774054	53.4356280063735
FBgn0070252	3.00067194562451	9.98033791137873	4.32306569793239	0	14.5451581653882	18.8779122695512	14.3708868747931	18.990416825338	16.5644706939947	3.40924947528713	13.4325957542238	16.6938468960812	52.6362136459545	49.1179527712506	34.8977527801309	39.0575204912257	4.11495703741933	2.67731846265434	1.08368796322229	0	8.12116665357598	8.8039672466566	4.99618306768233	19.0490109670953	12.8674029893613	11.4157245779326	13.1949764653462	18.0365777854351	3.15553436514077	7.1368810132257	9.22283721359658	6.83955933961857	7.94543388041158	6.8455279432923	12.9751688095336	13.8977241759643	60.2091656611083	57.5552241752541	49.3950151515777	78.7832185248851	39.2419102892591	60.1579528437893	59.9803014765636	45.3419475042187	0	1.53018789339634	5.35283058942417	0	15.4369592018412
FBgn0070256	45.0100791843677	46.5749102531007	73.4921168648507	37.1218622233638	50.0353440889354	35.3960855054085	48.3384376697585	31.6506947088967	240.184825062923	222.169424139545	276.71147253701	178.995136163537	113.314071043374	85.2046119501286	95.96882014536	86.1268400575746	48.5564930415481	34.8051400145064	35.7617027863356	39.3658663988864	49.5391165868134	49.6223608447918	71.9450361746255	43.7421733318485	167.771138976672	179.797662102439	130.630267006928	133.68287064499	29.9775764688373	28.5475240529028	55.3370232815795	34.1977966980929	36.1958654552083	18.2547411821128	36.7629782936785	44.3403580852193	180.627496983325	220.009485960245	152.084651914068	189.079724459724	124.26604924932	93.2448269078735	82.0783072837186	98.3319343464984	36.2324003333028	16.8320668273597	54.8665135415977	40.6127634567351	45.1234192053821
FBgn0070257	3.00067194562451	0	0	0	0	0	0	0	0	0	0	0	51.905155123094	59.1420247653834	61.0710673652291	63.0929177165954	1.64598281496773	0	1.08368796322229	1.2301833249652	26.7998499568007	31.2140656926916	29.977098406094	33.8649083859473	1.97960045990174	6.6591726704607	6.59748823267312	1.59146274577369	9.4666030954223	3.56844050661285	18.4456744271932	2.93123971697939	2.64847796013719	0	0	0.661796389331632	2.67596291827148	1.85662013468562	2.59973763955672	4.501898201422	80.6639267056992	66.9257225387156	75.7645913388171	72.6563737115794	1.6469272878774	0	4.01462294206812	0	35.623752004249
FBgn0070258	487.609191163983	520.64096104359	610.993285307778	688.816776811305	624.278188458461	594.654236490862	666.28657328586	774.386997211006	216.126903340692	186.37230464903	250.741787412177	255.972319073245	919.671621758483	1016.44090020506	989.827169763714	1029.51618115333	1027.09327653986	953.125372704945	968.817039120729	1012.44087644636	1807.77169708601	1898.45548264268	1807.61903388747	2048.1214384251	382.062888761036	318.213322609872	395.849293960387	427.042503449272	751.017178903502	829.662417787488	787.630298041148	847.128278207043	900.482506446646	727.907804636748	663.896137421134	824.598301107213	256.892440154062	230.220896701016	250.874682217223	262.235570232832	1020.28966752074	1048.25232830303	965.998539569918	1129.72466793644	879.459171726531	804.878831926475	548.665135415977	732.480198058973	1908.24564902761
FBgn0070260	70.5157907221761	66.5355860758582	63.4049635696751	35.059536544288	68.0713402140167	58.9934758423474	44.419104885724	31.6506947088967	4.73270591256991	5.68208245881189	5.37303830168951	7.41948750936941	83.3406716060946	59.1420247653834	65.036721090244	60.0884930634242	83.1221321558705	32.1278215518521	62.8539018668929	83.6524660976336	51.1633499175286	58.4263280914484	107.917554261938	57.8525518259932	15.8368036792139	12.8426901501742	19.7924646980193	22.2804784408316	61.5329201202449	78.5056911454827	90.3838046932465	72.3039130188249	54.7352111761687	73.0189647284513	41.088034563523	74.7829919944744	103.024572353452	85.4045261955383	84.4914732855934	96.7908113305731	73.0335552605654	80.4612619285682	78.9214493112678	55.7214294630158	65.877091515096	65.7980794160426	73.6014206045823	59.4686893473622	85.4970048101977
FBgn0070261	70.5157907221761	28.2776240822397	63.4049635696751	57.7451190141214	46.5445061292422	49.5545197075718	28.7417737495861	71.7415746734992	105.30270655468	119.32373163505	119.102349020784	95.0621837137956	57.0225647831174	44.1059167741842	56.3122828952113	58.0855432946434	36.2116219292901	40.1597769398151	45.5148944553362	33.2149497740604	35.7331332757343	38.4173116217743	34.9732814737763	33.15938946124	69.7809162115364	90.8501414327139	65.9748823267311	74.2682614694387	39.4441795642596	17.8422025330643	46.1141860679829	39.0831962263918	57.3836891363059	43.3550103075179	58.3882596429011	46.3257472532142	291.679958091592	243.217237643816	228.776912280991	308.380026797407	62.1330246246602	52.6382087383157	55.2450145178875	46.4345245525131	37.8793276211802	27.5433820811341	101.703781199059	52.2164101586595	60.5603784072233
FBgn0070262	0	0	0	0	0	0	0	0	0	0	0	0	0	0	0	0	1.64598281496773	0	0	0	0	0	0.999236613536466	0.705518924707235	0	0	0	0	0	0	0	0	0	0	0	0	2.67596291827148	0.928310067342808	5.19947527911344	0	0	0	0	0	6.5877091515096	0	10.7056611788483	0	0
FBgn0070263	0	3.32677930379291	1.4410218993108	2.06232567907576	0.581806326615528	2.3597390336939	0	0	35.8896865036551	34.0924947528713	37.1635149200191	22.2584625281082	10.2348193200467	5.01203599706639	7.93130745002976	16.0235981502464	1.64598281496773	2.67731846265434	1.08368796322229	1.2301833249652	4.06058332678799	2.40108197636089	2.9977098406094	5.64415139765788	17.3215040241402	37.5767600690282	17.8132182282174	15.9146274577369	0	5.35266075991928	1.84456744271932	22.4728378301753	7.06260789369918	4.5636852955282	6.48758440476679	3.30898194665816	615.471471202441	477.151374614203	610.938345295829	707.92349217361	9.81047757231476	27.8230531902526	18.9411478347043	10.3794819587971	3.2938545757548	13.7716910405671	136.497180030316	20.3063817283676	3.5623752004249
FBgn0070264	109.524526015295	106.456937721373	139.779124233147	61.8697703722729	90.7617869520223	87.3103442466742	77.0802114193446	80.181759929205	212.577373906265	234.670005548931	231.936153356264	184.559751795564	100.155017631886	120.288863929593	94.3825586553541	125.1843605488	99.5819603055478	66.9329615663585	93.1971648371171	72.5808161729468	86.0843665279053	89.64039378414	80.9381656964537	96.6560926848911	156.388436332237	175.992420576461	127.991271713858	120.9511686788	80.4661263110895	69.5845898789506	92.2283721359658	79.1434723584435	81.2199907775406	70.7371220806871	71.3634284524346	95.298680063755	262.244365990605	247.85878798053	257.374026316115	290.372433991719	119.905836994958	100.0125966028	127.852747884254	114.174301546768	55.9955277878316	47.4358246952865	84.3070817834306	82.6759827512108	98.5590472117556
FBgn0070265	16.5036957009348	19.9606758227575	21.615328489662	18.5609311116819	19.1996087783124	18.8779122695512	20.9031081815172	10.5502315696322	38.6504316193209	36.9335359822773	34.9247489609818	33.3876937921624	33.628692051582	26.0625871847452	42.0359294851577	43.0634200287873	74.069226673548	115.124693894137	63.9375898301152	60.2789829232948	29.2361999528735	38.4173116217743	30.9763350196304	34.5704273106545	20.2909047139928	25.2097251096012	21.111962344554	23.8719411866053	29.9775764688373	30.3317443062092	14.7565395417545	25.4040775471547	20.3049976943852	52.4823808985743	28.1128657539894	37.0605978025714	109.714479649131	146.672990640164	123.487537878944	118.174827787328	33.7916449713064	43.6145158117473	37.8822956694086	35.5087540695689	47.7608913484446	38.2546973349085	61.5575517783779	37.7118517812541	59.3729200070817
FBgn0070266	153.03426922685	128.081003196027	237.768613386282	177.360008400516	126.833779202185	101.468778448838	130.644426134482	145.593195660925	267.3978840602	273.876374514733	283.875523605929	225.366933097096	210.544854583818	201.483847082069	211.765908915794	196.289077340519	172.828195571612	115.124693894137	226.490784313459	222.663181818701	177.041433047956	179.28078756828	158.878621552298	160.152795908542	205.878447829781	244.962423234804	222.995102264351	246.146238012997	208.265268099291	139.169179757901	184.456744271932	179.782702641402	148.314765767683	130.065030922554	138.401800635025	129.050295919668	132.460164454438	134.604959764707	106.589243221826	109.171031384484	203.839922891429	178.217935299726	244.65649286493	209.77479327253	284.91842080279	192.803674567939	141.85001061974	152.297862962757	176.931301621103
FBgn0070267	156.034941172475	164.675575537749	149.866277528323	138.175820498076	168.142028391888	162.821993324879	135.870203179862	139.263056719146	156.179295114807	168.189640780832	166.116434160567	177.140264286195	180.571455146538	189.454960689109	159.419279745598	137.202059161485	150.607427569548	139.220560058026	159.302130593677	134.089982421207	128.3144331265	123.255541453192	134.896942827423	108.649914404914	150.944535067508	139.842626079675	145.144741118809	146.945060193104	157.776718257038	101.700554438466	167.855637287458	183.691022264042	191.57323911659	219.056894185354	136.239272500103	199.200713188821	1011.51398310662	845.690471349298	959.30318899643	1091.71031384484	154.787535029855	157.1626518044	146.793895718958	175.358616251256	230.569820302836	159.139540913219	255.597660645004	233.523389876227	144.869924817279
FBgn0070268	262.558795242145	219.567434050332	334.317080640105	313.473503219516	328.138768211158	287.888162110655	347.514173517723	350.26768811179	876.733770303575	736.39788666202	884.76030701154	848.140165914791	524.168960890964	536.287851686104	647.194687922428	515.759565461057	335.780494253417	273.086483190743	309.934757481575	361.673897539769	531.124299143869	524.236231505461	573.561816169931	546.0716477234	615.655743029441	710.153199785559	608.948163875728	628.097296998681	211.420802464431	237.301293689755	365.224353658425	298.986451131898	259.550840093445	251.002691254051	270.316016865283	219.716401258102	378.648752935415	455.800243065319	388.66077711373	396.167041725136	541.756372604493	442.912927812399	388.293530611438	691.601271570372	232.216747590713	195.864050354732	251.583037702936	224.820654849784	336.050727240082
FBgn0070269	196.544012438406	164.675575537749	208.948175400066	160.86140296791	185.596218190353	153.383037190103	148.93464579331	202.564446136939	190.097020821558	227.851506598357	218.055804410233	153.026929880744	126.473124454863	124.298492727246	125.31465771047	95.1401140170883	164.598281496773	179.380336997841	177.724825968456	183.297315419815	125.878083130428	125.656623429553	132.89846960035	141.809303866154	168.760939206623	169.808903096748	176.812684635639	148.536522938877	249.28721484612	219.45909115669	151.254530302984	234.499177358351	180.979327276042	152.883457400195	151.376969444558	163.463708164913	1034.25966791193	1071.2698177136	999.599122409559	962.280740553953	125.356102312911	121.067880098126	121.539031939352	124.007494981417	248.686020469487	205.04517771511	307.78775889189	194.361082257232	143.682466417138
FBgn0070270	127.528557689042	197.943368575678	249.296788580768	136.113494819	70.3985655204789	108.547995549919	86.2253212487583	101.282223068469	6.70466670947403	2.84104122940594	10.2983234115716	7.883205478705	100.155017631886	125.30089992666	147.522318570553	107.157812629773	383.513995887482	431.048272487349	382.541851017469	335.8400477155	651.317565616793	942.024495392257	791.395397920881	601.102123850564	55.4288128772487	39.9550360227642	60.6968917405927	88.0609385994773	261.909352306684	240.869734196368	186.301311714651	230.590857735712	51.2039072293191	70.7371220806871	95.1512379365795	74.7829919944744	40.1394437740722	39.9173328957407	28.5971140351239	34.8897110610205	119.905836994958	118.059982455937	64.7155884352396	117.452032691651	344.207803166376	238.709311369829	190.025485924558	219.018831498822	461.921317655096
FBgn0070271	414.092728496183	417.51080262601	427.983504095307	443.400021001289	425.300424755951	320.92450858237	382.788168574033	472.650374319524	237.818472106638	206.259593254872	269.547421468091	203.108470568988	452.525225650637	437.049538944189	453.670786141702	464.684346357147	490.502878860384	390.888495547534	400.964546392248	405.960497238516	632.638882313569	618.678789242323	590.548838600051	673.065054170702	292.980868065458	293.954907881765	313.380691051973	295.481583131981	444.930345484848	481.739468392735	483.276669992461	408.419400565795	470.546250917708	428.986417779651	462.781020873364	364.649810521729	511.108917389853	485.506165220288	480.951463317993	503.087124008909	453.46207445366	472.991904234294	544.558000247748	486.743075015167	276.683784363403	348.882839694366	313.140589481314	288.640711710368	604.416325672092
FBgn0070272	0	116.437275632752	1.4410218993108	0	1128.12246730751	703.202232040781	740.753896182515	860.898896081991	0	0	0	0	3.6552926143024	0	4.75878447001785	5.00737442195201	8.22991407483866	0	0	0	15.4302166417944	0.800360658786964	11.9908393624376	9.17174602119405	105.908624604743	43.2846223579946	77.1906123222754	125.725556916121	0	96.347893678547	14.7565395417545	2.93123971697939	1158.26769456667	707.371220806871	1009.9006390087	913.940813666983	4.01394437740722	0.928310067342808	15.5984258373403	6.75284730213301	5.45026531795265	0	0	3.82401966903049	3.2938545757548	0	8.02924588413625	0	29.6864600035408
FBgn0070273	5296.18598402727	5460.90822717606	4980.17168401812	3918.41879024395	3362.84056783775	2930.79587984782	2999.59602404771	2863.33284799819	6634.85929726363	6286.08782418359	5645.71999550026	5244.18651521617	3317.54357674085	3570.57444431009	3332.7353905025	2548.75358077358	3336.40716593959	3247.58729519971	3362.68374987877	2439.45353340599	3134.77032828033	3457.55804595968	3115.6197610067	2651.34011904979	6168.43503305382	5625.0982857763	7176.08795067855	6761.59471921047	2789.49237878444	2756.62029135843	3198.47994567529	3305.46132084709	2470.14711082129	2797.53908615879	3029.70191702609	3438.03224257783	3757.05193725316	3298.285669269	3754.0211515199	3970.67421365421	2850.48876128923	2956.0114078617	2841.17217520564	3301.22155142161	2351.81216708893	2697.72125605775	2921.30729417824	4309.30429392715	2585.09693710834
FBgn0070275	0	0	1.4410218993108	0	0	0	0	0	8.67662750637816	31.2514535234654	15.2236085214536	7.41948750936941	3.6552926143024	4.00962879765311	2.37939223500893	4.00589953756161	0	0	0	0	0	0	0	0	8.4133019545824	9.03744862419667	10.555981172277	14.8536522938877	0	0	1.84456744271932	0	0	0	0	2.64718555732653	0	0	0	0	5.45026531795265	2.2559232316421	0	4.37030819317771	4.9407818636322	0	2.67641529471208	5.80182335096216	0
FBgn0070277	48.0107511299922	36.594572341722	43.2306569793239	43.308839260591	9.89070755246397	7.07921710108169	7.83866556806894	12.6602778835587	103.725137917157	82.3901956527724	77.9090553744979	118.248082180575	166.681343212189	165.397187903191	158.626149000595	162.238931271245	130.855633789935	171.348381609878	174.473762078789	135.320165746172	82.0237832011174	90.4407544429269	88.9320586047455	100.183687308427	103.929024144841	78.0074512825397	125.352276420789	129.969457571518	53.644084207393	62.4477088657249	114.363181448598	44.9456756603506	1.7656519734248	0	4.32505626984452	5.29437111465305	16.0557775096289	17.6378912795133	28.5971140351239	9.00379640284401	210.380241272972	194.761372331768	192.568336319494	175.358616251256	83.9932916817474	84.1603341367987	80.2924588413625	88.477806102173	93.8092136111891
FBgn0070279	318.071226236198	252.835227088261	214.712262997309	129.926517781773	159.99673981927	158.102515257491	137.176647441206	118.162593579881	264.242746785153	248.307003450079	211.339506533121	276.375909724011	96.4997250175832	119.28645673018	102.313866105384	57.084068410253	181.058109646451	176.703018535186	131.126243549897	136.550349071137	103.950933165772	99.2447216895835	101.92213458072	80.4291574166248	280.608365191072	228.314491558653	337.131648689596	358.079117799079	124.64360742306	82.0741316520956	90.3838046932465	126.043307830114	102.407814458638	102.682919149385	88.6636535318127	154.860355103602	251.540514317519	254.356958451929	241.775600478775	253.231773829988	77.3937675149276	70.6855945914525	64.7155884352396	77.5729704289043	128.460328454437	120.884843578311	125.791518851468	205.964728959157	79.5597128094895
FBgn0070280	36.0080633474942	14.9705068670681	14.410218993108	37.1218622233638	9.30890122584844	18.8779122695512	5.22577704537929	2.11004631392645	2.36635295628495	3.97745772116832	0.447753191807459	0	32.1665750058611	32.0770303812249	26.9664453301012	27.0398218785409	25.5127336319999	32.1278215518521	19.5063833380012	20.9131165244084	59.2845165711046	74.4335412671876	81.9374023099902	69.8463735460162	12.3725028743859	8.08613824270228	9.23648352574236	11.1402392204158	67.8439888505265	139.169179757901	77.4718325942113	62.5331139622269	7.06260789369918	0	12.9751688095336	3.97077833598979	25.4216477235791	19.494511414199	16.8982946571187	10.1292709531995	26.1612735261727	64.6697993070735	86.8135942423946	45.3419475042187	39.5262549090576	127.005595151896	20.0731147103406	39.1623076189946	109.24617281303
FBgn0070281	165.036957009348	221.230823702228	221.917372493863	204.170242228501	208.286664928359	181.69990559443	202.498860508448	208.894585078718	311.175413751471	295.468287858218	355.516034295123	327.384886350925	138.901119343491	150.361079911992	157.039887510589	99.1460135546499	180.235118238967	93.7061461929019	156.05106670401	119.327782521624	186.786833032247	210.494853260972	174.866407368882	178.49628795093	264.276661396882	282.063528113085	231.571836966826	266.30476612613	173.554390082742	189.127346850481	151.254530302984	170.011903584805	240.128668385772	168.856355934544	175.164778928703	143.609816484964	703.7782475054	644.247186735908	682.431130383639	955.52789325182	120.995890058549	106.028391887179	127.852747884254	114.720590070915	110.344128287786	100.992400964158	191.363693571914	126.189657883427	144.869924817279
FBgn0070282	334.574921937133	314.38064420843	378.98875951874	470.210254829274	161.160352472501	158.102515257491	160.692644145413	219.444816648351	155.390510796045	123.869397602099	184.026561832866	126.595005628616	339.942213130123	290.69808782985	276.009499261036	291.429191357607	679.790902581674	728.230621841981	559.182989022702	509.295896535593	829.983231995465	829.173642503295	843.355701824777	802.880536316833	219.735651049093	207.861318356523	196.605149333659	213.786495515598	459.130250127981	369.33359243443	379.980893200179	375.198683773362	212.761062797688	175.701883877836	274.641073135127	190.59736012751	68.2370544159228	79.8346657914815	58.4940968900262	74.2813203234631	259.432629134546	313.573329198252	217.823200099099	240.913239148921	469.374277045059	433.043173831164	198.054731808694	290.091167548108	805.096795296028
FBgn0070283	79.5178065590496	231.211161613607	139.779124233147	57.7451190141214	548.061559671827	637.129539097352	636.238355274929	457.880050122039	137.248471464527	118.755523389168	175.967004380332	116.856928272568	222.241790949586	237.570506260947	256.974361380964	230.339223409793	126.740676752515	120.479330819445	148.465250961454	103.335399297077	167.296033063665	196.888722061593	199.847322707293	157.330720209713	181.628342195985	148.404419513124	175.493186989105	170.286513797784	82.0438934936599	99.9163341851599	136.497990761229	92.8225910376806	444.944297303049	524.823808985743	471.431133413053	301.779153535224	259.568403072334	248.787098047872	267.772976874342	297.125281293852	280.143637342766	218.072579058736	211.509484154198	252.385298156013	107.050273712031	146.898037766049	92.3363276675669	85.5768944266919	193.555719223086
FBgn0070284	0	0	0	0	0	2.3597390336939	0	0	0	0	0	0.463717969335588	0	1.00240719941328	0	3.00442465317121	0	0	0	0	0	0	0	0	0	0	0	0	0	0	0	0	0	0	0	0	5.35192583654296	5.56986040405685	2.59973763955672	6.75284730213301	2.18010612718106	0	1.57842898622536	1.09257704829443	0	0	2.67641529471208	1.45045583774054	0
FBgn0070285	6.00134389124903	3.32677930379291	30.2614598855268	129.926517781773	0	4.71947806738779	0	0	0	0	0	0	1.46211704572096	0	0	1.0014748843904	204.101869055999	232.926706250928	192.896457453568	312.466564541161	0	0	0	0.705518924707235	3.46430080482805	12.8426901501742	1.97924646980193	7.42682614694387	1.57776718257038	2478.28193184263	787.630298041148	37.1290364150722	0	15.9728985343487	10.8126406746113	0	0	0	0	0	1.09005306359053	3.75987205273683	3.15685797245071	1.63886557244164	29.6446911817932	195.864050354732	24.0877376524087	34.810940105773	0
FBgn0070287	4.50100791843677	104.793548069477	1.4410218993108	2.06232567907576	263.558265956834	264.290771773716	307.014401416033	242.655326101541	2.76074511566578	0	0.447753191807459	0	3.6552926143024	3.00722159823983	2.37939223500893	10.014748843904	6.58393125987093	5.35463692530868	2.16737592644458	1.2301833249652	25.1756166260855	22.410098446035	22.9824421113387	12.6993406447302	33.1583077033541	5.23220709821912	29.0289482237617	33.4207176612474	0	21.4106430396771	7.37826977087726	0	156.260199648094	182.547411821128	157.864553849325	189.273767348847	4.01394437740722	0.928310067342808	3.89960645933508	1.1254745503555	7.6303714451337	1.50394882109473	0	1.09257704829443	0	3.06037578679268	1.33820764735604	0	33.2488352039658
FBgn0070288	13.5030237553103	6.65355860758582	11.5281751944864	6.18697703722729	10.4725138790795	11.7986951684695	11.7579983521034	16.8803705114116	3.94392159380826	1.70462473764357	2.68651915084476	4.63717969335588	5.84846818288383	4.00962879765311	5.55191521502083	7.01032419073282	3.29196562993546	0	7.58581574255604	1.2301833249652	34.9210166103767	27.2122623987568	42.967174382068	55.0304761271643	5.93880137970522	9.03744862419667	9.23648352574236	14.8536522938877	3.15553436514077	8.92110126653213	9.22283721359658	7.81663924527837	5.29695592027439	25.1002691254051	30.2753938889117	7.94155667197958	60.2091656611083	77.049735589453	35.0964581340157	43.8935074638645	4.36021225436212	8.27171851602104	6.31371594490143	2.18515409658885	1.6469272878774	1.53018789339634	5.35283058942417	7.2522791887027	32.0613768038241
FBgn0070289	910.70393549704	726.901277878751	667.193139380899	783.68375804879	568.424781103371	563.977629052841	536.948591412722	654.114357317199	449.21266953476	447.748097754377	461.633540753491	503.597714698449	676.229133645943	665.598380410416	686.058094427574	650.958674853762	683.082868211609	639.879112574387	768.334765924605	729.498711704364	719.535365506831	659.497182840458	637.512959436265	611.684907721173	553.793228657512	486.119604943631	683.499780904935	639.768023801022	567.996185725338	485.307908899348	636.375767738164	542.279347641187	532.344069987576	529.387494281272	421.692986309841	509.583219785356	879.053818652182	905.102315659237	811.118143541697	767.573643342452	722.705181160521	712.871741198904	659.783316242199	641.889015872976	299.740766393687	347.352651800969	329.199081249586	427.884472133459	672.101454480165
FBgn0070290	0	0	0	0	0	0	0	0	0	0	0	0	0	1.00240719941328	0.793130745002976	3.00442465317121	0	0	0	0	0	0	0	0	0	0.475655190747193	0	0	0	0	0	0	0	0	0	0	0	0	0	0	4.36021225436212	0.751974410547367	4.73528695867607	1.63886557244164	0	0	0	0	0
FBgn0070291	20251.5349610198	15847.1132136175	15476.575198598	15935.5905222184	10133.3207906626	14663.4183553739	9770.89663059793	9115.40007616225	5960.8430968818	6346.88610649288	5423.63441236376	6460.51874878342	6589.0304665415	7473.9480788254	6322.83829916372	6714.88909983765	11169.639382371	14532.4846152878	12937.0669049477	12326.4369161513	6612.25388934156	6295.63694201826	5905.48838600051	5694.9487602368	7246.8223835853	7081.55447984421	8369.57357196911	8068.71612107259	10384.8635956783	8933.59080830528	6937.41815206735	8831.8252672589	7176.49244598508	7847.25686566074	8122.45567476802	7272.4805223653	2386.95892309816	2291.99755626939	2508.74682217223	2178.91872948825	4388.55363401547	4474.24774275683	4241.23868598753	4506.33403569036	8824.23640844711	7407.63959193168	5494.68060004391	7491.60440192989	4531.34125494048
FBgn0070293	16.5036957009348	21.6240654746539	25.9383941875944	41.2465135815153	0	0	1.30644426134482	0	1.18317647814248	1.70462473764357	1.79101276722984	0	44.5945698944892	41.0986951759444	46.7947139551756	69.1017670229378	46.9105102265804	37.4824584771608	39.0127666760025	45.5167830237124	328.095132804469	345.755804595968	304.767167128622	614.506983420001	19.7960045990174	38.5280704505226	21.111962344554	13.7926771300386	58.3773857551042	115.974316464918	97.7620744641237	112.364189150877	1.7656519734248	4.5636852955282	38.9255064286007	1.32359277866326	1134.60827734711	841.977231079926	1146.48429904451	1159.23878686617	40.3319633528496	142.875138004	116.803744980676	51.8974097939853	41.173182196935	100.992400964158	268.979737118564	75.4237035625081	471.420984856229
FBgn0070295	30.0067194562451	26.6142344303433	20.1743065903512	30.9348851861365	20.945027758159	21.2376513032451	19.5966639201724	25.3205557671174	153.812942158522	140.915644978535	195.220391628052	121.030389996589	61.4089159202803	41.0986951759444	44.4153217201666	38.0560456068353	15.6368367421935	21.4185477012347	46.5985824185585	20.9131165244084	34.9210166103767	52.8238034799396	39.9694645414586	25.3986812894604	97.9902227651362	128.902556692489	67.9541287965331	62.5975346670983	25.2442749211261	8.92110126653213	29.5130790835091	31.2665569811135	24.7191276279471	18.2547411821128	15.1376969444558	13.2359277866326	72.25099879333	83.5479060608527	58.4940968900262	77.6577439745296	45.7822286708022	46.6224134539367	34.7254376969579	49.7122556973964	31.2916184696706	12.2415031471707	45.4990600101054	29.0091167548108	29.6864600035408
FBgn0070296	789.176721699247	642.068405632031	850.202920593371	934.233532621321	151.269644920037	259.571293706329	165.918421190793	234.215140845836	10.6485883032823	5.1138742129307	6.71629787711189	15.76641095741	375.764080750286	389.936400571765	362.46075046636	428.631250519092	1339.00701997625	1531.42616063828	1121.61704193507	1098.55370919392	875.46176525549	898.004659158973	913.30226477233	898.12559115231	153.91393575736	95.6066933401858	168.895698756432	157.554811831595	1074.45945133043	822.525536774262	771.029191056674	948.744588395662	283.38714173468	276.102960379456	311.404051428806	353.399271903091	12.0418331322217	20.4228214815418	19.4980322966754	13.505694604266	295.404380233033	349.668100904526	321.999513189973	248.014989962835	721.354152090301	824.771274540627	374.698141259692	684.615155413535	818.158837697586
FBgn0070297	261.058459269333	181.309472056714	252.17883237939	263.977686921698	230.977111666365	176.980427527042	224.70841295131	223.664909276203	216.915687659454	214.782716943089	192.0861192854	211.919111986364	156.446523892143	160.385151906124	182.420071350684	182.268428959053	195.87195498116	230.249387788273	189.645393563901	236.195198393319	243.634999607279	228.903148413072	238.817550635215	220.827423433364	224.684652198848	214.520491026984	216.397614031678	192.036504656691	236.665077385557	198.048448117013	171.544772172896	206.163860094217	203.932802930564	171.138198582308	192.465004008081	204.495084303474	252.878495776655	238.575687307102	219.677830542543	265.611993883898	154.787535029855	169.194242373158	154.686040650085	167.710576913195	261.861438772507	227.997996116055	212.775015929611	205.964728959157	212.555053625352
FBgn0070298	0	0	0	2.06232567907576	0	0	1.30644426134482	0	1.18317647814248	1.70462473764357	4.92528510988205	1.85487187734235	0	0	0.793130745002976	3.00442465317121	0	2.67731846265434	1.08368796322229	1.2301833249652	0.812116665357598	0	0	0.705518924707235	1.97960045990174	1.90262076298877	0.659748823267312	0	0	17.8422025330643	31.3576465262284	448.479676697846	16.7736937475356	31.9457970686974	80.0135409921237	25.8100591839336	11433.0515683149	9032.45695524552	11597.4296100625	13332.3715235113	7.6303714451337	209.800860542715	110.490029035775	74.295239284021	37.8793276211802	328.990397080213	1810.59494687272	398.875355378649	4.74983360056654
FBgn0070299	78.0174705862374	93.1498205062014	95.1074453545126	86.6176785211821	84.3619173592515	70.7921710108169	87.5317655101032	111.832454638102	117.923255654867	123.869397602099	139.698995843927	93.2073118364533	116.238305134816	67.1612823606896	84.8649897153184	95.1401140170883	72.4232438585802	50.8690507904325	63.9375898301152	60.2789829232948	66.593566559323	54.4245247975135	40.9687011549951	60.6746275248222	92.5463215004064	101.790210819899	76.5308634990081	80.1036248706089	96.2437981367934	62.4477088657249	55.3370232815795	79.1434723584435	82.102816764253	88.9918632628	77.8510128572014	81.4009558877907	64.2231100385156	56.6269141079113	63.6935721691396	41.6425583631535	85.0241389600613	61.6619016648841	107.333171063324	87.9524523877014	69.1709460908508	59.6773278424573	56.2047211889537	92.8291736153946	71.247504008498
FBgn0070300	577.629349532719	535.611467910658	498.593577161536	692.941428169457	507.916923135356	795.232054354843	603.577248741308	704.755468851434	115.162510539201	151.143393404396	107.908519225598	155.345519727422	326.052101195774	408.982137360617	410.048595166538	497.73301754203	409.026729519482	586.332743321301	449.730504737251	638.465145656939	882.770815243709	1070.08220079817	1129.13737329621	2313.39655411502	214.786649899339	318.213322609872	277.094505772271	253.573064159941	634.262407393294	1236.46463554135	625.308363081848	596.018742452476	639.166014379776	899.046003219056	854.198613294294	585.028008169162	334.495364783935	276.636400068157	308.068910287471	312.881924998829	432.75106624544	472.991904234294	546.136429233974	360.004137413014	444.670367726898	469.767683272676	361.316064786131	355.361680246432	637.665160876057
FBgn0070301	244.554763568398	166.338965189645	167.158540320053	189.73396247497	170.46925369835	136.864863954246	182.902196588275	234.215140845836	406.22392416225	403.427854575644	480.439174809404	462.790533396917	261.718951184052	257.618650249212	229.21478530586	233.343648062964	242.782465207741	222.21743240031	227.574472276681	222.663181818701	207.089749666187	196.888722061593	207.841215615585	209.539120638049	366.720985196797	349.13091000844	339.770643982665	355.426679889457	220.887405559854	196.264227863707	166.011069844738	255.017855377207	180.979327276042	120.937660331497	170.839722658859	201.186102356816	222.104922216533	161.525951717649	153.384520733846	168.821182553325	256.162469943774	204.537039668884	227.293774016451	249.107567011129	232.216747590713	220.347056649073	149.879256503877	187.10880306853	168.619092820112
FBgn0070302	42.0094072387432	26.6142344303433	50.4357664758779	20.6232567907576	47.7081187824733	40.1155635727962	39.1933278403447	42.200926278529	69.0186278916445	70.4578224892674	68.5062383465413	61.6744899216332	39.4771602344659	46.1107311730108	46.7947139551756	56.0825935258626	32.0966648918708	50.8690507904325	43.3475185288917	29.5243997991648	42.2300665985951	33.6151476690525	41.9679377685316	33.8649083859473	46.0257106927155	54.22469174518	43.5434223356426	54.1097333563053	52.0663170248226	26.7633037995964	35.046781411667	40.0602761320516	46.7897772957571	34.2276397164615	36.7629782936785	55.5908967038571	62.8851285793798	78.9063557241386	67.5931786284747	102.418184082351	55.592706243117	62.4138760754314	36.3038666831832	31.1384458763912	62.5832369393412	27.5433820811341	65.572174720446	53.6668659964	37.9986688045323
FBgn0070304	81.0181425318619	68.1989757277546	61.9639416703643	65.9944217304244	43.6354744961646	49.5545197075718	61.4028802832067	44.3109725924554	485.891140357177	510.251004801307	476.857149274944	476.238354507649	311.430930738564	248.596985454493	247.456792440928	279.411492744922	66.6623040061932	101.738101580865	40.0964546392248	65.1997162231556	110.447866488633	120.054098818045	100.922897967183	131.226519995546	347.914780827731	438.078430678165	269.83726871633	238.188924284128	102.554866867075	139.169179757901	175.233907058335	96.7309106603198	77.688686830691	43.3550103075179	82.176069127046	78.0919739411325	1193.47946154908	1180.81040566005	1353.16344138927	1296.54668200954	329.19602520434	395.538539947915	400.920962501241	292.810648942906	408.437967393595	387.137537029274	603.531648957575	297.343446736811	138.932632816571
FBgn0070305	309.069210399325	237.864720221193	232.004525789038	243.35443013094	293.230388614226	292.607640178043	307.014401416033	362.927965995349	194.040942415366	182.394846927862	193.429378860822	191.979239304934	535.134838733871	443.063982140669	495.70671562686	498.734492426421	302.037846546579	283.79575704136	251.415607467572	243.57629834311	372.761549399137	347.356525913542	311.761823423377	427.544468372584	231.613253808504	189.310765917383	217.057362854945	237.658436702204	277.687024132387	326.512306355076	326.488437361319	234.499177358351	342.53648284441	310.330600095918	339.516917182795	274.645501572627	632.865230171205	621.967745119681	678.531523924304	628.01479909837	575.548017575799	627.146658396504	615.587304627889	476.909881580517	293.153057242177	365.714906521725	335.890119486366	295.89299089907	374.049396044615
FBgn0070306	217.548716057777	232.874551265504	233.445547688349	253.666058526319	219.922791460669	193.4986007629	215.563303121896	229.995048217983	252.805374163109	254.557294154773	255.219319330252	280.549371448031	212.006971629539	185.445331891456	203.834601465765	202.297926646861	207.393834685934	187.412292385804	263.336175063017	209.131165244084	218.459382981194	270.521902669994	253.806099838262	276.563418485236	254.873559212349	204.531732021293	261.260534013855	259.408427561111	225.620707107565	196.264227863707	202.902418699125	209.095099811196	217.17519273125	237.311635367467	168.677194523936	240.232089327382	276.962162041098	314.697112829212	327.566942584147	266.737468434254	219.100665781696	192.505449100126	200.46048125062	167.710576913195	304.681548257319	249.420626623603	239.539168876731	190.009714744011	255.303556030451
FBgn0070308	418.59373641462	331.014540727394	308.378686452511	243.35443013094	205.959439621897	210.016773998757	180.289308065586	213.114677706571	47.3270591256991	65.3439482763367	61.7899404694294	76.0497469710365	42.4013943259078	39.0938807771178	46.7947139551756	45.0663697975681	154.722384606967	131.188604670063	167.971634299455	143.931449020928	60.0966332364622	52.0234428211527	62.9519066527974	71.9629303201379	91.5565212704555	76.1048305195509	104.240314076235	110.341417040309	384.975192547173	289.043681035641	202.902418699125	415.258959905413	145.666287807546	116.373975035969	142.726856904869	135.006463423653	42.8154066923437	53.8419839058828	57.1942280702478	33.764236510665	43.6021225436212	42.1105669906525	23.6764347933804	45.8882360283659	232.216747590713	223.407432435866	129.806141793536	158.099686313719	51.0607112060903
FBgn0070309	7.50167986406128	23.2874551265504	7.20510949655399	14.4362797535303	13.3815455121571	9.43895613477559	15.6773311361379	6.33013894177934	132.515765551957	209.100634484277	183.131055449251	139.579108770012	23.3938727315353	10.0240719941328	11.1038304300417	14.0206483814656	14.8138453347096	29.4505030891977	11.9205675954452	18.452749874478	19.4907999685823	16.8075738345262	17.9862590436564	13.4048595694375	108.38312517962	172.187179050484	106.879309369304	87.5304510175527	12.6221374605631	19.6264227863707	7.37826977087726	4.88539952829898	13.242389800686	4.5636852955282	8.65011253968905	7.27976028264795	41.477425233208	42.7022630977691	44.1955398724642	37.1406601617315	25.0712204625822	9.77566733711577	14.2058608760282	13.6572131036803	4.9407818636322	13.7716910405671	2.67641529471208	24.6577492415892	15.4369592018412
FBgn0070310	18.0040316737471	191.289809968092	74.9331387641615	24.7479081489092	139.633518387727	191.138861729206	180.289308065586	88.6219451849108	16.1700785346139	20.4554968517228	22.8354127821804	25.5044883134574	31.4355164830006	87.2094263489551	48.3809754451815	31.0457214161025	51.0254672639997	88.3515092675932	115.954612064785	29.5243997991648	24.3634999607279	96.8436397132226	57.955723585115	23.987643440046	31.6736073584278	34.2471737337979	32.9874411633656	34.4816928250965	6.31106873028153	26.7633037995964	23.9793767553511	35.1748766037527	195.987369050152	292.075858913805	198.952588412848	219.716401258102	12.0418331322217	15.7812711448277	19.4980322966754	23.6349655574655	27.2513265897632	17.2954114425894	9.47057391735214	21.3052524417413	6.5877091515096	15.3018789339634	8.02924588413625	10.1531908641838	27.3115432032576
FBgn0070311	136.530573525915	78.1793136391334	167.158540320053	183.546985437743	36.6537985767783	66.0726929434291	37.8868835789999	50.6411115342347	104.9083143953	106.823150225663	103.878740499331	118.248082180575	132.321592637747	121.291271129007	129.280311435485	168.247780577588	110.280848602838	112.447375431482	149.548938924676	159.923832245476	104.76304983113	108.849049595027	123.905340078522	122.054773974352	112.837226214399	103.217176392141	95.6635793737602	87.5304510175527	85.1994278588007	89.2110126653213	49.8033209534215	65.4643536792063	35.3130394684959	45.636852955282	43.2505626984452	45.0021544745509	127.108238617895	186.590323535904	119.587931419609	135.05694604266	125.356102312911	127.083675382505	138.901750787831	120.183475312387	314.563111984583	243.299875050018	251.583037702936	175.505156366605	96.1841304114724
FBgn0070312	12.0026877824981	13.3071172151716	8.64613139586479	14.4362797535303	1.16361265323106	2.3597390336939	1.30644426134482	0	0	0	0	0.463717969335588	35.090809097303	33.0794375806382	35.6908835251339	21.0309725721985	12.344871112258	2.67731846265434	8.66950370577833	12.301833249652	68.2177998900382	77.6349839023355	64.9503798798703	62.7911842989439	4.94900114975435	5.23220709821912	3.29874411633656	5.83536340117018	39.4441795642596	17.8422025330643	33.2022139689477	10.7478789622578	0	0	2.16252813492226	0	2.67596291827148	3.71324026937123	10.3989505582269	3.3764236510665	30.5214857805348	45.118464632842	37.8822956694086	34.4161770212744	14.8223455908966	7.6509394669817	5.35283058942417	13.0541025396649	67.6851288080731
FBgn0070315	325.57290610026	321.034202816016	185.891825011093	109.303260991016	221.086404113901	238.333642403084	210.337526076517	149.813288288778	411.351022234201	417.633060722674	400.291353475869	403.434633321962	116.238305134816	142.341822316685	114.210827280428	75.1106163292802	205.747851870967	184.734973923149	201.565961159346	134.089982421207	122.629616468997	121.654820135619	119.908393624376	81.8401952660392	384.537389335913	339.617806193496	428.836735123752	377.707158330288	179.865458813024	135.600739251288	94.0729395786851	157.309864811227	120.064334192886	139.19240151361	140.564328769947	157.507540660928	337.171327702207	289.632741010956	339.265761962152	318.509297750607	80.6639267056992	68.4296713598104	61.5587304627889	90.6838950084374	195.984347257411	128.535783045293	188.687278277202	275.586609170703	86.6844632103393
FBgn0070316	0	8.31694825948227	0	4.12465135815153	59.9260516413994	106.188256516225	78.3866556806894	63.3013894177934	0	0	0	0	83.3406716060946	89.2142407477817	75.3474207752827	49.0722693351297	25.5127336319999	26.7731846265434	16.2553194483344	4.9207332998608	8.12116665357598	9.60432790544357	8.99312952182819	9.87726494590129	9.40310218453327	5.23220709821912	5.27799058613849	8.48780131079299	6.31106873028153	33.9001848128221	25.8239441980704	1.95415981131959	157.143025634807	130.065030922554	114.61399115088	163.463708164913	1.33798145913574	0	1.29986881977836	0	120.995890058549	97.7566733711577	140.480179774057	80.8507015737876	18.1162001666514	13.7716910405671	10.7056611788483	11.6036467019243	16.6244176019829
FBgn0070317	154.534605199662	111.447106677062	116.722773844175	90.7423298793336	86.1073363390981	151.023298156409	103.209096646241	107.612362010249	158.940040230473	189.213345878436	170.593966078642	166.474750991476	77.4922034232108	76.1829471554091	72.9680285402737	88.1297898263554	103.696917342967	131.188604670063	109.452484285451	99.6448493221813	99.8903498389845	108.04868893624	119.908393624376	107.2388765555	145.500633802778	158.868833709562	169.555447579699	134.743845808839	89.9327294065118	107.053215198386	64.5598604951761	117.249588679176	91.8139026180894	116.373975035969	60.5507877778233	82.724548666454	458.927640483559	371.324026937123	471.852381579545	498.585225807487	71.9435021969749	61.6619016648841	82.0783072837186	73.7489507598738	205.865910984675	198.924426141524	251.583037702936	153.748318800497	92.6217552110475
FBgn0070318	34.5077273746819	39.9213516455149	14.410218993108	28.8725595070607	96.5798502181776	106.188256516225	94.0639868168273	82.2918062431315	64.2859219790746	66.4803647680991	63.5809532366592	70.4851313390094	35.8218676201635	24.0577727859187	21.4145301150803	14.0206483814656	55.9634157089029	42.8370954024694	39.0127666760025	57.8186162733644	24.3634999607279	18.4082951521002	22.9824421113387	20.4600488165098	74.2350172463153	61.3595196063879	69.2736264430677	63.6585098309474	34.7108780165484	37.4686253194349	12.9119720990352	22.4728378301753	115.650204259324	155.165300047959	110.288934881035	142.948020095632	9.36587021395018	4.64155033671404	3.89960645933508	4.501898201422	14.1706898266769	26.3191043691578	17.3627188484789	25.1292721107718	18.1162001666514	18.3622547207561	21.4113223576967	37.7118517812541	22.561709602691
FBgn0070319	276.061818997455	234.5379409174	162.83547462212	348.533039763804	136.724486754649	117.986951684695	122.805760566413	242.655326101541	0	0.568208245881189	0	0	1479.66245026961	1708.10186780022	1527.56981487573	1278.88342736654	3601.4103991494	4800.43200353923	748.828382586603	784.856961327798	4407.35714289568	4933.42310076285	4098.86858872658	4312.13166781062	542.410526013077	151.258350657607	445.990204528703	451.975419799727	597.973762194175	503.150111432412	732.293274759568	998.575663584312	71.5089049237042	91.2737059105641	220.577869762071	178.685025119541	1.33798145913574	5.56986040405685	2.59973763955672	3.3764236510665	1264.46155376501	1073.06748385109	1232.753038242	2123.96978188437	2178.8848018618	1827.04434471523	931.392522559805	1863.83575149659	3529.12636522094
FBgn0070320	9.00201583687354	4.99016895568936	18.7332846910404	14.4362797535303	15.7087708186192	4.71947806738779	11.7579983521034	6.33013894177934	252.016589844348	279.558456973545	315.218247032451	223.975779189089	17.5454045486515	11.0264791935461	19.0351378800714	9.01327395951363	9.05290548232253	18.7412292385804	10.8368796322229	9.84146659972161	8.93328331893357	8.00360658786964	24.9809153384116	21.8710866659243	166.286438631746	214.520491026984	117.435290541581	110.871904622233	9.4666030954223	21.4106430396771	14.7565395417545	22.4728378301753	22.9534756545223	9.12737059105641	17.3002250793781	7.27976028264795	382.662697312822	401.958259159436	375.662088915946	473.824785699666	11.9905836994958	12.0315905687579	23.6764347933804	15.296078676122	23.0569820302836	12.2415031471707	88.3217047254987	27.5586609170703	8.31220880099144
FBgn0070321	180.040316737471	179.646082404817	142.661168031769	202.107916549425	224.577242073594	198.218078830287	227.321301473999	242.655326101541	138.037255783289	167.621432534951	140.146749035735	153.954365819415	162.294992075026	164.394780703778	137.211618885515	135.199109392704	210.68580031587	149.929833908643	230.825536166348	200.519881969328	172.168733055811	184.082951521002	162.875568006444	156.625201285006	168.266039091648	160.295799281804	178.791931105441	194.688942566314	149.887882344186	173.069364570723	171.544772172896	182.713942358382	203.049976943852	232.747950071938	229.22798230176	181.994007066199	267.596291827148	246.930477913187	323.667336124812	283.619586689586	136.256632948816	153.402779751663	108.91160004955	140.396150705834	255.273729620997	273.903632917945	234.186338287307	246.577492415892	105.683797612605
FBgn0070322	6.00134389124903	9.98033791137873	14.410218993108	12.3739540744546	0	0	0	0	0.394392159380826	0	0	0	13.1590534114886	15.0361079911992	17.4488763900655	20.0294976878081	1.64598281496773	10.7092738506174	3.25106388966687	3.6905499748956	59.2845165711046	69.6313773144659	52.9595405174327	93.128498061355	4.94900114975435	4.28089671672474	6.59748823267312	5.30487581924562	14.1999046431334	12.489541773145	11.0674046563159	16.6103583962165	0	0	2.16252813492226	0	1.33798145913574	0	0	1.1254745503555	8.72042450872423	21.8072579058736	12.6274318898029	29.4995803039495	13.1754183030192	15.3018789339634	0	10.1531908641838	72.4349624086397
FBgn0070325	105.023518096858	143.051510063095	152.748321326945	138.175820498076	205.377633295281	155.742776223797	154.160422838689	211.004631392645	227.169883803356	185.235888157268	217.608051218425	214.237701833042	244.904605158261	221.531991070334	291.078983416092	203.299401531252	318.497674696256	275.763801653397	264.419863026239	255.878131592762	186.786833032247	208.093771284611	251.807626611189	174.263174402687	185.587543115788	161.722764854046	203.202637566332	212.195032769825	167.243321352461	180.206245583949	166.011069844738	168.057743773485	204.815628917276	212.211366242061	207.602700952537	212.436640975454	487.02525112541	432.592491381748	400.359596491735	440.060549189001	212.560347400153	240.631811375157	164.156614567437	258.940760445779	377.146348923924	364.184718628329	319.831627718094	320.550740140659	191.180802422803
FBgn0070326	345.077273746819	312.717254556533	278.117226566984	243.35443013094	343.847539029777	233.614164335696	331.836842381585	303.846669205408	405.040747684108	329.560782611089	443.723413081192	387.204504395216	152.06017275498	117.281642331353	155.453626020583	143.210908467828	220.561697205676	136.543241595371	217.821280607681	258.338498242692	151.865816421871	148.066721875588	166.87251446059	148.158974188519	339.006578758173	350.082220389934	315.359937521775	328.902300793228	203.531966551579	219.45909115669	166.011069844738	230.590857735712	288.684097654954	308.048757448154	246.528207381138	241.555682106046	116.404386944809	149.457920842192	124.787406698723	93.4143876795066	104.645094104691	139.86724036181	102.597884104648	113.62801302262	268.449147924016	235.648935583036	160.584917682725	205.964728959157	108.058714412889
FBgn0070327	0	0	2.8820437986216	0	0.581806326615528	0	0	0	1.18317647814248	1.70462473764357	0.447753191807459	0.927435938671177	131.590534114886	145.349043914925	118.176481005443	85.1253651731842	0	0	2.16737592644458	1.2301833249652	3.24846666143039	6.40288527029571	3.99694645414586	3.52759462353617	8.4133019545824	4.28089671672474	9.89623234900967	11.6707268023404	3.15553436514077	0	57.1815907242988	1.95415981131959	0	4.5636852955282	2.16252813492226	4.63257472532142	0	0	0	5.6273727517775	97.0147226595571	125.57972656141	83.6567362699439	73.7489507598738	0	0	8.02924588413625	4.35136751322162	2.37491680028327
FBgn0070329	10829.4250517589	8282.01707679245	8801.76176099035	7849.21153456236	5483.52462835135	4544.85737889444	5334.21191907091	3952.11674598424	497.328512979221	489.227299703703	485.812213111093	502.670278759778	1449.68905083233	1587.81300387063	1495.84458507561	1426.10023537193	5842.41600172797	5898.13257322751	4976.29512711676	4233.06082120526	2063.58844667366	2084.13915548125	2385.17779651154	1919.71699412839	1676.72158953677	1045.96576445308	1585.37642231135	1655.12125560463	12073.0744810286	10485.8624286819	7055.47046840138	9571.47475584336	5722.47804586976	6820.4276741669	5717.72438873446	4637.86909643607	2709.41245474987	2393.18335360976	2863.61100997173	2937.48857642786	1664.51102810274	1712.24573281635	1403.22336875434	1263.01906782836	6808.39740808517	8044.19775558456	4104.28285444098	5199.88417829984	2416.47784428823
FBgn0070330	52.511759048429	101.466768765684	181.568759313161	482.584208903729	3.49083795969317	2.3597390336939	3.91933278403447	25.3205557671174	20.9027844471838	16.4780391305545	18.8056340559133	18.0850008040879	133.052651160607	145.349043914925	159.419279745598	246.362821560039	34.5656391143224	56.2236877157411	98.6156046532285	184.52749874478	119.381149807567	94.4425577368617	135.896179440959	194.01770429449	35.1379081632559	25.6853803003484	60.6968917405927	35.0121804070211	115.177004327638	94.5636734252406	138.342558203949	541.302267735527	5.29695592027439	4.5636852955282	19.4627532143004	12.574131397301	16.0557775096289	17.6378912795133	28.5971140351239	16.8821182553325	168.958224856532	139.86724036181	209.931055167972	252.385298156013	27.9977638939158	52.0263883754756	49.5136829521735	147.946495449535	109.24617281303
FBgn0070331	0	0	1.4410218993108	4.12465135815153	2.90903163307764	2.3597390336939	2.61288852268965	4.2200926278529	34.7065100255126	19.3190803599604	25.5219319330252	37.0974375468471	509.547790433754	562.350438870849	513.155592016925	523.771364536181	2.4689742224516	0	0	1.2301833249652	47.9148832560983	56.8256067738744	57.955723585115	68.4353356966018	54.4390126472979	47.5655190747193	64.6553846801965	65.7804601586457	9.4666030954223	1.78422025330643	213.969823355441	4.88539952829898	1.7656519734248	6.8455279432923	6.48758440476679	1.98538916799489	9.36587021395018	4.64155033671404	14.298557017562	15.756643704977	537.396160350131	541.421575594104	585.597153889607	622.222629003676	0	4.59056368018902	1.33820764735604	5.80182335096216	47.4983360056654
FBgn0070332	1320.29565607479	2282.17060240194	3017.49985715681	3264.66154997693	815.69246991497	1316.73438080119	940.639868168273	820.808016117388	476.820120691418	496.045798654278	462.976800328913	337.586681676308	3278.79747502925	3925.42659290239	4079.0714215503	4261.27563308116	6664.58441780435	7790.99672632413	10816.2895609217	7536.10304873682	2426.6045960885	3311.09204540167	3162.58388184291	2374.07118163984	873.993603046618	668.771198190553	969.171021379681	827.560627802317	2696.40411501278	2603.17734957408	4594.81749981382	6758.46170744881	1135.31421891214	1218.50397390603	1241.29114944538	1378.52187897779	77.602924629873	113.253828215823	155.984258373403	112.54745503555	2898.45109608722	3001.12987249454	3543.57307407593	4150.70020647053	3051.75626443682	2618.15148560114	1252.56235792525	3105.4259486025	2775.090281131
FBgn0070333	0	1.66338965189645	2.8820437986216	2.06232567907576	3.49083795969317	7.07921710108169	7.83866556806894	0	314.724943185899	375.585650527466	368.500876857539	278.230781601353	0.731058522860479	0	1.58626149000595	1.0014748843904	0.822991407483866	13.3865923132717	0	2.4603666499304	0	0	0.999236613536466	0	198.949846220125	294.90621826326	162.298210523759	161.798712486991	3.15553436514077	0	0	5.86247943395878	8.82825986712398	2.2818426477641	12.9751688095336	3.97077833598979	408.084345036401	319.338663165926	389.960645933508	411.923685430113	0	4.5118464632842	1.57842898622536	6.55546228976656	0	6.12075157358536	107.056611788483	26.1082050793297	0
FBgn0070334	735.164626678006	439.134868100664	842.997811096817	859.989808174594	572.497425389679	521.502326446351	666.28657328586	808.14773823383	120.684000770533	127.846855323267	109.699531992828	118.248082180575	251.484131864005	188.452553489696	239.525484990899	321.473437889319	791.717733999479	795.163583408339	670.802849234598	674.14046208093	1296.95031457608	1179.73161105198	1040.20531469146	1162.69518791752	262.297060936981	303.468011696709	377.376326908902	309.27426026202	588.507159098753	624.477088657249	400.271135070092	813.90756141461	664.767967994436	586.433560475374	698.496587579891	501.641663113377	4733.77840242225	3742.9461915262	4743.22132337124	5037.62408739122	212.560347400153	280.486455134168	257.283924754733	343.06919316445	983.215590862807	1118.56735007272	1716.9204115578	870.273502644324	764.723209691212
FBgn0070335	73.5164626678006	59.8820274682724	56.1998540731211	59.8074446931972	66.9077275607857	73.1519100445108	60.0964360218619	65.4114357317199	77.6952553980226	80.6855709151288	102.087727732101	71.8762852470162	75.2990278546294	66.1588751612763	80.8993359903035	63.0929177165954	67.485295413677	40.1597769398151	61.7702139036706	36.905499748956	73.0904998821838	74.4335412671876	75.9419826287714	58.5580707507005	54.9339127622733	59.9325540341463	66.6346311499985	62.5975346670983	61.5329201202449	60.6634886124185	47.9587535107022	62.5331139622269	54.7352111761687	59.3279088418666	60.5507877778233	75.444788383806	57.5332027428369	47.3438134344832	49.3950151515777	40.517083812798	73.0335552605654	63.1658504859788	82.0783072837186	62.8231802769296	51.0547459241994	38.2546973349085	69.5867976625142	79.7750710757297	92.6217552110475
FBgn0070336	319.571562209011	372.599282024806	289.64540176147	288.725595070607	543.988915385518	474.307545772473	469.013489822792	548.612041620876	148.685844086571	130.687896552673	177.758017147561	137.72423689267	202.503210832353	205.493475879722	254.594969145955	196.289077340519	541.528346124384	832.6460418855	335.94326859891	264.489414867518	205.465516335472	223.300623801563	235.819840794606	220.121904508657	207.363148174707	181.224627674681	193.96615404059	223.865759572165	209.843035281861	360.412491167898	247.172037324388	273.582373584743	369.021262445782	381.067722176605	456.293436468597	441.418191684198	528.502676358618	502.215746432459	500.449495614669	610.007206292682	183.128914683209	175.210037657536	186.254620374592	234.357776859155	630.773151257044	1045.1183311897	667.765616030665	1138.60783262632	252.928639230168
FBgn0070337	39.0087352931187	81.5060929429263	7.20510949655399	12.3739540744546	457.299772719805	160.462254291185	509.513261924481	459.990096435966	0.394392159380826	0	1.34325957542238	0.463717969335588	144.018529003514	140.337007917859	145.936057080547	124.18288566441	4.11495703741933	5.35463692530868	4.33475185288917	7.3810999497912	39.7937166025223	61.6277707265962	41.9679377685316	67.0242978471873	43.5512101178383	36.6254496875339	54.7591523311869	62.0670470851738	3.15553436514077	49.9581670925799	118.052316334036	9.77079905659796	932.264241968292	953.810226765394	653.083496746523	1033.72596013601	1.33798145913574	4.64155033671404	11.6988193780052	11.254745503555	207.110082082201	181.977807352463	232.029060975127	204.858196555205	46.1139640605672	9.18112736037804	29.4405682418329	7.2522791887027	46.3108776055237
FBgn0070338	1405.81480652508	1119.46123572631	1183.07897933417	1204.39819658025	671.404500914319	783.433359186374	732.915230614446	746.956395129963	602.631219533901	652.303066271605	640.734817476474	709.024775114115	278.533297209843	257.618650249212	306.941598316152	356.525058842983	880.600806007737	937.061461929019	826.853915938608	931.248776998657	403.621982682726	399.379968734695	370.716783622029	387.329889664272	572.104532911603	547.954779740766	511.965086855434	507.146128319881	1811.2767255908	1306.0492254203	855.879293421763	1389.40762584823	643.580144313338	705.089378159107	531.981921190877	622.088605971734	2001.62026286707	1654.24854000488	1986.19955662133	2065.24579990234	321.565653759206	321.845047714273	276.225072589437	293.356937467054	1040.85804593852	1040.52776750951	959.494883154282	746.984756436378	387.111438446173
FBgn0070339	187.541996601532	181.309472056714	148.425255629012	144.362797535303	109.379589403719	120.346690718389	94.0639868168273	120.272639893808	160.517608867996	155.689059371446	142.385514994772	130.768467352636	91.3823153575599	110.264791935461	99.1413431253719	82.120940520013	175.297169794064	195.444247773767	141.96312318212	157.463465595546	172.980849721168	191.286197450084	155.880911711689	218.710866659243	139.066932308097	144.599177987147	155.700722291086	110.871904622233	168.821088535031	210.537989890158	108.82947912044	169.034823679145	100.642162485213	100.40107650162	84.3385972619682	115.152571743704	52.1812769062939	45.4871932997976	50.694883971356	33.764236510665	71.9435021969749	93.9968013184209	89.9704522148454	93.4153376291735	294.799984530054	443.754489084939	183.334447687778	366.965326948357	275.490348832859
FBgn0070340	642.143796363646	640.405015980135	733.480146749196	742.437244467275	626.605413764923	646.568495232128	662.367240501825	780.717136152786	519.808866063928	479.567759523723	507.304366317852	451.197584163527	373.570905181705	379.912328577632	387.047803561452	393.579629565428	522.599543752255	465.853412501855	553.764549206591	522.82791311021	361.391916084131	388.975280170464	334.744265534716	365.458802998348	463.721407731983	488.02222570662	423.558744537614	434.469329596216	691.062025965828	554.892498778299	544.147395602198	782.641004433497	710.67491930348	606.970144305251	756.884847222792	619.441420414407	3648.67543906316	3342.84455250145	3748.82167624079	4326.32417156655	357.537404857694	454.944518381157	438.803258170649	393.327737385994	887.693808165918	911.991984464219	1296.723210288	761.489314813784	303.989350436258
FBgn0070342	8460.39455068832	11755.1746699522	10489.1984050833	12033.6703374071	1257.86527814277	778.713881118986	1397.89535963896	2816.91182909181	162.095177505519	115.346273913881	92.6849107041441	144.216288463368	1699.71106565061	4261.23300470584	3778.47486919418	2182.21377308669	2724.92455017908	2353.36292867317	4256.72631953716	5234.43004772693	1625.85756404591	2644.39161663213	2032.44727193317	2068.58148724161	789.860583500794	444.261948157878	1157.19943601086	1213.7555874434	6423.09020024403	6203.73382074644	5341.86731411514	14990.3599126326	505.859290386204	862.53652085483	1433.75615345346	589.660582894484	20.0697218870361	44.5588832324548	38.9960645933508	27.011389208532	1651.43039133965	1638.55224058271	1753.63460369637	5137.2972810804	899.22229918106	1358.80684933595	974.215167275198	4843.07204221566	1147.08481453682
FBgn0070343	114.025533933732	79.8427032910298	64.8459854689859	96.9293069165609	82.6164983794049	96.7493003814498	95.3704310781721	69.6315283595728	109.64102030787	107.959566717426	97.1624426222187	102.945389192501	70.9126767174665	68.1636895601029	56.3122828952113	63.0929177165954	71.6002524510964	99.0607831182106	42.2638305656694	73.8109994979121	61.7208665671774	71.2320986320398	50.9610672903598	96.6560926848911	86.6075201207011	94.1797277679442	75.2113658524735	75.3292366332878	77.3105919459488	69.5845898789506	75.627265151492	62.5331139622269	98.8765105117886	116.373975035969	67.0383721825901	88.018919781107	206.049144706904	217.224555758217	205.379273524981	266.737468434254	61.0429715610696	67.677696949263	69.4508753939157	60.0917376561935	100.462564560521	73.4490188830243	136.497180030316	126.189657883427	79.5597128094895
FBgn0070344	55.5124309940535	108.12032737327	135.456058535215	61.8697703722729	69.8167591938633	125.066168785777	91.4510982941376	69.6315283595728	167.616667736851	181.258430436099	177.310263955754	153.954365819415	71.643735240327	119.28645673018	90.4169049303392	56.0825935258626	108.63486578787	131.188604670063	113.787236138341	92.2637493723901	93.3934165161237	104.046885642305	120.907630237912	69.140854621309	135.107731388294	149.831385085366	121.393783481185	114.585317695705	64.6884544853857	62.4477088657249	53.4924558388602	52.762314905629	93.5795545915142	116.373975035969	101.638822341346	127.726703141005	41.477425233208	36.2040926263695	49.3950151515777	45.01898201422	76.303714451337	71.4375690019998	58.4018724903382	79.211836001346	46.1139640605672	84.1603341367987	60.2193441310219	100.081452804097	77.1847960092062
FBgn0070345	2492.05805084116	2905.94172186311	2835.93109784365	2872.81967095254	2744.96224897206	2187.47808423424	2714.79117507454	2859.11275537034	4600.19014701795	4117.23694965509	4683.94613949783	4997.0248375603	1672.66190030478	1656.97910063015	1691.74787909135	1463.15480609438	2403.95790126037	1780.41677766514	2254.07096350237	2075.31926921629	2477.76794600603	2590.7674524934	2302.24115758802	2262.5991915361	3998.29802888654	4136.77319392834	4165.6540701098	4074.14462918064	2546.5162326686	2385.50247867069	2084.36121027283	2379.1895702816	2455.13906904718	1948.69362119054	2138.74032543812	2092.60018306662	1261.716515965	1238.36562983531	1353.16344138927	1411.3450861458	1430.14961943077	1278.35649793052	1055.96899178476	1429.63706769326	2565.91271451299	2364.14029529735	1815.94777746215	2048.04364288964	2170.67395545891
FBgn0070346	1236.2768415973	1345.68222838423	1537.57036656462	1614.80100671632	1267.75598569523	1099.63838970136	1260.71871219775	1316.6688998901	819.546907193356	739.807136137308	864.611413380204	774.872726759768	774.922034232108	809.945017125928	889.892695893339	838.234478234767	957.139006903736	666.652297200931	1088.02271507518	1011.2106931214	868.964831932629	938.823052757109	922.295394294158	884.720731582872	797.778985340401	726.801131461711	855.034474954436	949.042284063042	911.949431525681	859.994162093697	1228.48191685106	1022.02558132015	1412.52157873984	1273.26819745237	1781.92318317594	1269.32547473807	377.310771476279	422.381080640977	380.861564195059	352.273534261272	862.231973300109	913.648908815051	869.714371410172	935.792241864177	566.542987029825	459.056368018902	381.389179496472	517.812734073373	819.346296097727
FBgn0070347	1.50033597281226	0	0	2.06232567907576	0.581806326615528	4.71947806738779	0	0	0	0	0	0	239.787195498237	240.577727859187	210.972778170791	251.370195981991	0	0	0	1.2301833249652	74.714733212899	80.8364265374834	76.9412192423079	104.416800856671	18.3113042540911	9.98875900569105	20.4522135212867	18.5670653673597	3.15553436514077	5.35266075991928	171.544772172896	3.90831962263918	0	2.2818426477641	0	2.64718555732653	0	0.928310067342808	2.59973763955672	0	350.99708647615	336.88453592522	366.195524804283	326.134248915886	0	4.59056368018902	1.33820764735604	1.45045583774054	109.24617281303
FBgn0070348	303.067866508076	1503.70424531439	1928.08730127785	274.289315317077	568.424781103371	1387.52655181201	1438.39513174065	519.071393225906	102.541961439015	132.392521290317	147.758553296462	100.163081376487	325.321042672913	1163.79475851882	805.820836923023	230.339223409793	589.261847758448	1700.09722378551	2575.92628857939	572.035246108818	1163.76318145744	2204.99361495809	2306.23810404216	1353.18529758848	172.720140126427	405.733877707356	259.281287544053	154.902373921972	260.331585124113	462.113045606364	920.439153916939	460.204635565764	377.849522312906	798.644926717436	754.722319087869	830.554468611198	1574.80417740277	1300.56240434727	1436.35504585509	1446.23479720682	170.048277920123	416.593823443241	350.411234942029	236.542930955743	375.499421636047	754.382631444396	631.634009552052	657.056494496465	666.164162479457
FBgn0070349	0	4.99016895568936	0	0	0	0	0	0	0	0	0	0	211.275913106678	218.524769472095	174.488763900655	240.353972253697	0	0	2.16737592644458	0	25.1756166260855	30.4137050339046	26.9793885654846	38.0980219341907	11.8776027594104	11.4157245779326	10.555981172277	15.3841398758123	0	1.78422025330643	94.0729395786851	1.95415981131959	0	0	2.16252813492226	0	0	1.85662013468562	0	0	258.342576070955	218.072579058736	238.342776920029	243.644681769657	0	0	0	0	18.9993344022661
FBgn0070351	3.00067194562451	3.32677930379291	1.4410218993108	10.3116283953788	3.49083795969317	4.71947806738779	5.22577704537929	2.11004631392645	221.648393572024	223.874048877188	242.234476767836	178.067700224866	4.38635113716288	3.00722159823983	6.3450459600238	2.00294976878081	4.9379484449032	10.7092738506174	0	2.4603666499304	2.43634999607279	2.40108197636089	3.99694645414586	3.52759462353617	129.663830123564	167.430627143012	102.261067606433	73.2072863055896	7.88883591285191	1.78422025330643	1.84456744271932	6.83955933961857	0.882825986712398	4.5636852955282	12.9751688095336	4.63257472532142	37.4634808558007	53.8419839058828	23.3976387560105	28.1368637588875	11.9905836994958	1.50394882109473	6.31371594490143	9.28690491050263	8.234636439387	0	14.7202841209165	1.45045583774054	2.37491680028327
FBgn0070353	97.5218382327967	104.793548069477	79.2562044620939	138.175820498076	33.7447669437006	23.597390336939	41.8062163630343	90.7319914988372	1.18317647814248	0.568208245881189	0.447753191807459	0	16.0832875029305	26.0625871847452	13.4832226650506	16.0235981502464	31.2736734843869	16.063910775926	53.1007101978923	56.5884329483992	23.5513832953703	22.410098446035	14.988549203047	14.1103784941447	9.8980022995087	6.6591726704607	11.8754788188116	13.2621895481141	20.510973373415	24.97908354629	31.3576465262284	84.0288718867425	80.3371647908282	102.682919149385	108.126406746113	158.16933705026	0	0.928310067342808	3.89960645933508	1.1254745503555	4.36021225436212	4.5118464632842	12.6274318898029	17.4812327727108	11.5284910151418	19.8924426141524	12.0438688262044	13.0541025396649	4.74983360056654
FBgn0070354	0	0	0	0	0	0	0	0	0	0	0	0	2.19317556858144	1.00240719941328	3.96565372501488	1.0014748843904	0	0	0	0	0	0	0	0	0	0.475655190747193	0	0	0	0	0	0	0	0	0	0	0	0	0	0	2.18010612718106	0.751974410547367	0	0.546288524147214	0	0	0	0	0
FBgn0070355	63.0141108581148	83.1694825948227	54.7588321738103	35.059536544288	82.0346920527894	113.267473617307	111.04776221431	80.181759929205	152.235373520999	167.053224289069	154.474851173573	143.752570494032	59.9467988745593	46.1107311730108	62.6573288552351	49.0722693351297	72.4232438585802	96.3834646555563	63.9375898301152	54.1280662984688	71.4662665514686	56.8256067738744	46.9641208362139	49.3863247295064	119.27092770908	139.366970888928	94.3440817272255	85.4085006898545	75.7328247633784	69.5845898789506	36.8913488543863	47.87691537733	104.173466432063	88.9918632628	92.9887098016573	77.4301775518009	56.1952212837011	55.6986040405685	61.0938345295829	50.6463547659975	56.6827593067075	51.1342599172209	48.9312985729861	44.2493704559243	118.578764727173	70.3886430962316	70.9250053098702	85.5768944266919	68.8725872082148
FBgn0070356	124.527885743417	84.8328722467192	60.5229197710535	117.552563707319	59.3442453147838	70.7921710108169	74.4673228966549	105.502315696322	62.7083533415513	62.5029070469308	52.3871234414728	53.7912844429282	29.9733994372796	28.0674015835718	30.932099055116	33.0486711848833	52.6714500789674	91.0288277302476	45.5148944553362	66.4298995481208	46.2906499253831	42.4191149157091	29.977098406094	53.6194382777498	69.7809162115364	55.1760021266744	85.7673470247505	90.1828889271755	119.910305875349	115.974316464918	95.9175070214044	168.057743773485	108.587596365625	109.528447092677	99.4762942064241	123.094128415683	22.7456848053076	23.2077516835702	15.5984258373403	28.1368637588875	22.8911143354011	18.0473858531368	26.8332927658311	28.9532917798023	55.9955277878316	67.328267309439	30.778775889189	59.4686893473622	48.685794405807
FBgn0070357	0	0	0	0	55.8534073550907	115.627212651001	53.5642147151378	65.4114357317199	0	0	0	0	10.9658778429072	0	14.2763534100536	4.00589953756161	0	0	0	0	17.0544499725095	0	34.9732814737763	1.41103784941447	4.45410103477892	1.42696557224158	5.27799058613849	8.48780131079299	0	21.4106430396771	11.0674046563159	0	94.4623805782266	173.420041230072	75.6884847222792	135.668259812984	0	0	0	0	13.0806367630863	0.751974410547367	0	0	1.6469272878774	0	0	0	13.062042401558
FBgn0070358	87.0194864231109	118.100665284648	87.9023358579587	78.368375804879	89.5981742987913	172.260949459654	97.9833196008617	126.602778835587	70.5961965291678	81.8219874068912	61.7899404694294	68.6302594616671	83.3406716060946	77.1853543548224	95.1756894003571	84.1238902887938	78.1841837109673	112.447375431482	86.6950370577833	102.105215972112	143.744649768295	146.466000558014	141.891599122178	131.932038920253	67.3064156366592	74.2022097565621	71.912621736137	60.4755843394001	99.3993325019341	119.542756971531	62.7152930524567	85.0059517924023	105.056292418775	102.682919149385	108.126406746113	81.4009558877907	200.697218870361	152.24285104422	227.477043461213	163.193809801548	102.46498797751	101.516545423895	146.793895718958	83.5821441945237	90.581000833257	102.522588857555	113.747650025264	92.8291736153946	175.743843220962
FBgn0070359	0	1.66338965189645	0	0	1.16361265323106	7.07921710108169	9.14510982941376	2.11004631392645	191.674589459081	357.971194905149	278.950238496047	555.99784523337	0	0	7.13817670502678	0	26.3357250394837	82.9968723422845	48.7659583450031	30.75458312413	0	0	0.999236613536466	0	43.5512101178383	831.920928616841	9.23648352574236	5.30487581924562	3.15553436514077	2080.40081535529	11.0674046563159	167.080663867825	2.64847796013719	15.9728985343487	25.9503376190671	1.98538916799489	3992.53667406105	3665.89645593675	3981.49819498112	4524.40769242911	3.27015919077159	29.3270020113473	18.9411478347043	74.8415278081683	19222.935304105	12789.3104130066	13699.2316859838	14059.2684352191	0
FBgn0070360	204.045692302467	306.063695948948	291.086423660781	241.292104451864	993.725205859321	1302.57594659903	1015.10719106493	879.889312907329	220.859609253262	196.03184482901	240.891217192413	203.572188538323	298.271877327076	312.751046216943	299.803421611125	308.454264392244	388.451944332385	281.118438578706	464.902136222363	383.817197389143	216.835149650479	220.099181166415	227.825947886314	262.453039991091	231.613253808504	230.217112321641	219.036609324747	264.713303380356	200.376432186439	322.943865848463	250.861172209827	213.003419433836	788.363606134171	782.672028183087	704.984171984657	698.856987134203	278.300143500234	359.255996061667	313.268385566585	307.254552247052	309.57507005971	303.045687450589	306.215223327719	345.254347261039	334.326239439112	309.097954466061	310.464174186602	221.919743174303	265.990681631726
FBgn0070361	43.5097432115554	39.9213516455149	38.9075912813915	26.8102338279849	47.1263124558577	35.3960855054085	39.1933278403447	21.1004631392645	54.8205101539348	58.5254493257624	43.879812797131	57.0373102282774	49.7119795545126	57.1372103665568	55.5191521502083	41.0604702600065	29.6276906694192	18.7412292385804	19.5063833380012	39.3658663988864	52.7875832482438	28.8129837163307	32.9748082467034	30.3373137624111	53.449212417347	48.5168294562137	63.3358870336619	51.4572954466825	26.8220421036965	30.3317443062092	27.6685116407897	30.2894770754537	37.9615174286331	38.7913250119897	32.4379220238339	52.2819147571989	108.376498189995	138.318200034078	113.088587320717	109.171031384484	52.3225470523454	39.8546437590104	39.4607246556339	52.4436983181325	39.5262549090576	52.0263883754756	48.1754753048175	52.2164101586595	27.3115432032576
FBgn0070362	75.0167986406128	49.9016895568936	56.1998540731211	103.116283953788	94.834431238331	75.5116490782047	56.1771032378274	71.7415746734992	130.938196914434	132.392521290317	137.012476693083	134.478211107321	86.995964220397	63.1516535630365	60.2779366202261	65.0958674853762	79.0071751184512	37.4824584771608	74.7744694623381	61.50916624826	80.3995498704022	61.6277707265962	65.9496164934068	79.7236384919175	115.311726789276	107.022417918118	112.81704877871	100.792640565667	72.5772903982376	85.6425721587085	55.3370232815795	64.4872737735465	78.5715128174034	50.2005382508102	64.8758440476679	82.724548666454	216.75299637999	175.450602727791	175.482290670079	195.832571761857	87.2042450872423	74.4454666441893	91.5488812010707	85.7672982911125	59.2893823635864	67.328267309439	120.438688262044	100.081452804097	81.9346296097727
FBgn0070363	52.511759048429	43.2481309493078	41.7896350800131	24.7479081489092	29.0903163307764	66.0726929434291	39.1933278403447	27.4306020810438	67.0466670947404	73.8670719645545	49.2528510988205	70.948849308345	43.8635113716287	46.1107311730108	48.3809754451815	53.0781688726914	32.9196562993546	72.2875984916672	21.6737592644458	30.75458312413	22.7392666300127	22.410098446035	31.9755716331669	16.2269352682664	42.5614098878874	53.7490365544328	50.800659391583	53.0487581924562	56.7996185725338	33.9001848128221	27.6685116407897	55.6935546226084	32.6645615083587	36.5094823642256	36.7629782936785	37.0605978025714	85.6308133846874	90.9743865995951	87.0912109251501	112.54745503555	39.2419102892591	45.118464632842	58.4018724903382	44.2493704559243	46.1139640605672	58.1471399490609	56.2047211889537	50.7659543209189	39.1861272046739
FBgn0070364	63.0141108581148	54.891858512583	21.615328489662	32.9972108652122	34.3265732703161	47.1947806738779	23.5159967042068	29.5406483949703	105.30270655468	134.097146027961	137.012476693083	95.9896196524668	58.4846818288383	52.1251743694904	52.3466291701964	43.0634200287873	40.3265789667094	85.6741908049389	46.5985824185585	43.056416373782	33.2967832796615	22.410098446035	29.977098406094	29.6317948377039	77.2044179361679	110.352004253349	68.6138776198004	66.8414353224948	47.3330154771115	28.5475240529028	42.4250511825443	44.9456756603506	28.2504315747967	34.2276397164615	23.7878094841449	26.4718555732653	184.641441360732	130.891719495336	120.887800239387	128.304098740527	43.6021225436212	50.3822855066736	33.1470087107325	61.1843147044879	19.7631274545288	30.6037578679268	80.2924588413625	26.1082050793297	43.9359608052405
FBgn0070365	562.625989804596	553.908754081519	459.685985880144	573.326538783062	125.670166548954	117.986951684695	126.725093350448	137.153010405219	130.543804755053	153.984434633802	134.773710734045	105.263979039179	84.0717301289551	78.1877615542356	74.5542900302797	85.1253651731842	256.773319134966	262.377209340125	248.164543577905	233.734831743388	87.7085998586205	80.0360658786964	86.9335853776725	74.0794870942596	143.521033342876	135.086074172203	114.136546425245	137.396283718462	473.330154771115	401.449556993946	236.104632668072	352.725845943186	77.688686830691	118.655817683733	86.5011253968905	97.9458656210815	493.715158421088	492.004335691688	508.248708533339	485.079531203221	86.1141920236518	107.532340708273	108.91160004955	89.0450294359958	380.440203499679	281.554572384927	279.685398297413	306.046181763254	93.8092136111891
FBgn0070366	0	0	0	0	0.581806326615528	0	0	0	1.18317647814248	0.568208245881189	0.447753191807459	0.463717969335588	19.0075215943725	18.043329589439	23.7939223500893	31.0457214161025	4.11495703741933	0	1.08368796322229	3.6905499748956	2.43634999607279	0.800360658786964	1.99847322707293	4.93863247295064	1.48470034492631	3.32958633523035	3.95849293960387	3.71341307347193	0	0	14.7565395417545	7.81663924527837	0.882825986712398	0	10.8126406746113	0	279.63812495937	408.456429630835	292.470484450131	252.106299279632	29.4314327169443	34.5908228851789	41.0391536418593	44.2493704559243	0	10.7113152537744	77.6160435466504	2.90091167548108	0
FBgn0070367	0	0	2.8820437986216	0	0	30.6766074380207	0	0	179.448432518276	197.736469566654	232.831659739879	141.433980647354	3.6552926143024	3.00722159823983	0	2.00294976878081	0.822991407483866	8.03195538796302	2.16737592644458	3.6905499748956	0.812116665357598	2.40108197636089	3.99694645414586	1.41103784941447	82.6483192008977	194.067317824855	56.7383988009888	39.7865686443422	0	0	0	1.95415981131959	0	0	0	0	17.3937589687646	21.3511315488846	15.5984258373403	6.75284730213301	1.09005306359053	7.51974410547367	0	2.18515409658885	0	1.53018789339634	4.01462294206812	0	2.37491680028327
FBgn0070368	111.024861988107	61.5454171201688	69.1690511669183	68.0567474095002	66.9077275607857	54.2739977749596	37.8868835789999	23.2105094531909	35.8896865036551	32.9560782611089	23.7309191657953	25.9682062827929	27.0491653458377	31.0746231818116	32.518360545122	18.0265479190273	47.7335016340642	72.2875984916672	50.9333342714477	39.3658663988864	32.4846666143039	46.4209182096439	38.9702279279222	26.1042002141677	29.1991067835507	28.0636562540844	43.5434223356426	26.5243790962281	66.2662216679561	28.5475240529028	38.7359162971056	33.2207167924331	41.4928213754827	57.0460661941025	43.2505626984452	47.6493400318775	16.0557775096289	11.1397208081137	5.19947527911344	10.1292709531995	25.0712204625822	27.0710787797052	20.5195768209296	19.1200983451525	54.3486004999542	29.0735699745305	13.3820764735604	43.5136751322162	41.5610440049572
FBgn0070369	90.0201583687354	103.13015841758	97.9894891531342	65.9944217304244	255.412977384217	266.65051080741	288.724181757206	248.985465043321	97.8092555264447	107.959566717426	106.117506458368	109.901158732534	77.4922034232108	79.1901687536489	76.1405515202857	74.1091414448898	151.430418977031	176.703018535186	114.870924101563	142.701265695963	83.6480165318325	91.2411151017139	70.9457995610891	65.6132599977728	111.352525869473	93.2284173864498	96.3233281970275	88.0609385994773	127.799141788201	83.858351905402	62.7152930524567	111.387109245217	272.793229894131	269.257432436164	263.828432460516	316.33867410052	175.275571146782	175.450602727791	185.881241228305	168.821182553325	102.46498797751	90.236929265684	77.3430203250425	73.2026622357266	111.991055575663	90.2810857103841	81.6306664887185	69.6218802115459	96.1841304114724
FBgn0070370	78.0174705862374	79.8427032910298	54.7588321738103	78.368375804879	33.7447669437006	21.2376513032451	35.2739950563102	18.990416825338	129.360628276911	129.551480060911	170.593966078642	127.986159536622	136.70794377491	154.370708709645	121.349003985455	121.178461011239	61.72435556129	80.3195538796302	55.2680861243369	40.5960497238516	259.877332914431	309.739574950555	268.794649041309	263.864077840506	97.4953226501607	117.962487305304	98.3025746668294	103.975566057214	119.910305875349	103.484774691773	156.788232631142	183.691022264042	20.3049976943852	27.3821117731692	64.8758440476679	43.6785616958877	172.599608228511	165.23919198702	145.585307815176	167.69570800297	151.517375839084	124.827752150863	143.637037746507	154.053363809514	67.5240188029734	108.64334043114	61.5575517783779	78.3246152379892	239.86659682861
FBgn0070371	60.0134389124903	79.8427032910298	73.4921168648507	57.7451190141214	99.4888818512552	113.267473617307	113.660650737	109.722408324175	165.250314780566	183.531263419624	188.056340559133	164.156161144798	40.2082187573263	42.1011023753577	41.2427987401547	52.0766939883009	45.2645274116126	32.1278215518521	32.5106388966687	35.6753164239908	30.0483166182311	23.210459104822	26.9793885654846	31.7483516118256	133.623031043367	151.258350657607	111.497551132176	101.853615729516	44.1774811119707	37.4686253194349	29.5130790835091	61.5560340565672	105.056292418775	125.501345627026	108.126406746113	101.25484756774	319.777568733442	299.844151751727	332.76641786326	328.638568703806	33.7916449713064	39.8546437590104	48.9312985729861	39.3327737385994	24.703909318161	44.3754489084939	109.733027083195	40.6127634567351	35.623752004249
FBgn0070372	16.5036957009348	18.297286170861	15.8512408924188	10.3116283953788	15.1269644920037	21.2376513032451	15.6773311361379	21.1004631392645	44.5663140100333	40.9109937034456	53.2826298250877	47.7629508415656	10.2348193200467	20.0481439882656	29.3458375651101	28.0412967629313	22.2207680020644	16.063910775926	26.008511117335	15.9923832245476	24.3634999607279	16.8075738345262	21.9832054978022	29.6317948377039	35.1379081632559	48.0411742654665	31.0081946935636	29.1768170058509	12.6221374605631	8.92110126653213	14.7565395417545	19.5415981131959	20.3049976943852	25.1002691254051	30.2753938889117	28.4572447412602	41.477425233208	61.2684644446253	37.6961957735724	34.8897110610205	27.2513265897632	16.5434370320421	14.2058608760282	20.7589639175941	13.1754183030192	18.3622547207561	14.7202841209165	20.3063817283676	21.3742512025494
FBgn0070373	4346.47331323711	3983.81821629201	6298.7067218875	2854.25873984086	319.411673311925	471.947806738779	301.788624370654	280.636159752218	33.917725706751	33.5242865069901	23.7309191657953	36.1700016081759	1728.22234804217	2321.57507384115	1773.44034582665	1348.98666927387	3042.59923346785	3683.99020461237	4715.12632798019	3156.65041186071	1480.4886809469	1801.61184292946	1869.57170392673	1008.18654340664	447.389703937793	435.700154724429	618.184647401471	475.316873404408	5724.13933836535	3852.13152688857	4295.99757409329	2681.10726113048	384.912130206606	289.794016266041	406.555289365385	257.438795450005	30.773573560122	16.7095812121705	64.993440988918	31.513287409954	1993.70705330708	1940.84595362275	1807.30118922803	1253.18587439371	1694.68817922584	2056.57252872468	1236.50386615698	1382.28441336674	1502.13487617917
FBgn0070374	187.541996601532	158.022016930163	187.332846910404	171.173031363288	210.032083908206	195.858339796593	224.70841295131	189.90416825338	246.100707453635	236.374630286575	229.249634205419	185.950905703571	143.287470480654	159.382744706711	149.901710805562	128.188785201972	168.713238534193	141.89787852068	169.055322262677	136.550349071137	152.677933087228	136.061311993784	156.880148325225	116.410622576694	180.143641851058	203.580421639799	151.742229351482	155.432861503897	250.864982028691	151.658721531046	138.342558203949	228.636697924392	191.57323911659	225.902422128646	129.751688095336	197.877120410158	223.442903675669	195.873424209332	209.278879984316	220.593011869678	170.048277920123	135.355393898526	149.950753691409	143.12759332657	220.688256575572	243.299875050018	173.966994156285	185.658347230789	123.49567361473
FBgn0070375	1.50033597281226	0	0	4.12465135815153	23.2722530646211	35.3960855054085	20.9031081815172	18.990416825338	0.394392159380826	0.568208245881189	0	0.927435938671177	1185.04586555684	1289.09565844547	966.826378158627	1018.49995742504	234.552551132902	222.21743240031	110.536172248674	139.010715721068	130.750783122573	135.260951334997	112.913737329621	61.3801464495294	80.1738186260205	47.0898638839721	61.35664056386	86.4694758537036	4.73330154771115	16.0579822797578	356.001516444828	6.83955933961857	23.8363016412347	9.12737059105641	10.8126406746113	21.1774844586122	1.33798145913574	0	3.89960645933508	0	951.616324514532	1030.20494244989	984.939687404623	887.172563215075	1.6469272878774	1.53018789339634	25.4259452997648	7.2522791887027	173.368926420679
FBgn0070377	12.0026877824981	6.65355860758582	7.20510949655399	10.3116283953788	1.74541897984658	2.3597390336939	0	2.11004631392645	1.18317647814248	0.568208245881189	0.447753191807459	0.927435938671177	73.8369108089084	71.1709111583427	77.7268130102916	98.1445386702595	15.6368367421935	32.1278215518521	16.2553194483344	11.0716499246868	49.5391165868134	34.4155083278394	30.9763350196304	57.8525518259932	6.92860160965609	4.75655190747193	4.61824176287118	8.48780131079299	9.4666030954223	7.1368810132257	59.0261581670181	9.77079905659796	4.41412993356199	0	0	1.32359277866326	0	0.928310067342808	1.29986881977836	0	74.123608324156	81.965210749663	97.8625971459721	90.6838950084374	57.642455075709	35.1943215481158	18.7349070629846	46.4145868076973	34.4362936041074
FBgn0070379	49.5110871028045	49.9016895568936	64.8459854689859	65.9944217304244	19.1996087783124	16.5181732358573	18.2902196588275	18.990416825338	97.0204712076831	103.413900750376	138.355736268505	92.7435938671177	42.4013943259078	57.1372103665568	26.1733145850982	28.0412967629313	54.3174328939352	18.7412292385804	41.1801426024471	38.1356830739212	35.7331332757343	39.2176722805612	74.9427460152349	22.5766055906315	71.2656165564626	83.715313571506	81.8088540851466	73.7377738875141	70.9995232156672	66.0161493723378	68.2489953806147	108.455869528237	30.8989095349339	18.2547411821128	15.1376969444558	19.8538916799489	244.850607021841	233.934136970388	204.079404705203	203.710893614346	74.123608324156	60.1579528437893	42.6175826280846	54.6288524147214	21.4100547424062	19.8924426141524	61.5575517783779	40.6127634567351	43.9359608052405
FBgn0070380	3.00067194562451	1.66338965189645	1.4410218993108	10.3116283953788	0	0	0	0	12.6205491001864	7.95491544233664	8.05955745253427	11.5929492333897	138.901119343491	133.320157521966	118.176481005443	139.205008930266	2.4689742224516	13.3865923132717	2.16737592644458	2.4603666499304	34.1088999450191	50.4227215035787	43.9664109956045	29.6317948377039	9.8980022995087	12.8426901501742	20.4522135212867	18.5670653673597	6.31106873028153	0	44.2696186252636	0.977079905659796	0.882825986712398	0	2.16252813492226	0	66.899072956787	98.4008671383376	71.4927850878098	75.4067948738186	150.427322775493	140.619214772358	197.30362327817	203.765619506911	3.2938545757548	3.06037578679268	20.0731147103406	4.35136751322162	22.561709602691
FBgn0070381	25.5057115378084	28.2776240822397	33.1435036841483	12.3739540744546	35.4901859235472	40.1155635727962	53.5642147151378	63.3013894177934	98.9924320045872	90.345111095109	95.8191830467963	77.4409008790433	35.090809097303	33.0794375806382	40.4496679951518	26.0383469941505	46.0875188190965	42.8370954024694	42.2638305656694	39.3658663988864	44.6664165946679	54.4245247975135	55.9572503580421	46.5642490306775	56.913513222175	71.8239338028261	60.0371429173253	63.6585098309474	42.5997139294003	35.6844050661285	53.4924558388602	24.4269976414949	44.1412993356199	63.8915941373948	43.2505626984452	46.9875436425458	60.2091656611083	59.4118443099397	50.694883971356	66.4029984709746	47.9623347979833	56.3980807910525	36.3038666831832	32.2310229246856	47.7608913484446	42.8452610150975	58.8811364836658	34.810940105773	78.3722544093478
FBgn0070382	823.684449073929	728.564667530647	720.510949655399	847.615854100139	847.110011552208	993.45013318513	910.591650157342	1213.27663050771	324.9791393298	345.470613495763	308.054195963532	381.639888763189	366.2603199531	301.724567023397	383.87528058144	408.601752831284	652.632186134706	626.492520261116	678.388664977154	889.42254394984	449.912632608109	388.174919511678	409.687011549951	392.97404106193	379.093488071183	345.325668482462	414.982009835139	377.176670748364	703.684163426391	774.351589934989	457.45272579439	709.360011509012	835.153383429928	972.064967947507	884.474007183205	794.155667197958	374.634808558007	371.324026937123	349.664712520379	356.775432462694	311.755176186891	291.014096881831	258.862353740959	269.866530928723	2073.48145543765	1551.61052390389	1276.65009557766	1002.26498387871	398.986022447589
FBgn0070385	639.143124418021	452.441985315836	579.290803522941	431.026066926835	221.086404113901	226.534947234614	235.159967042068	192.014214567307	145.925098970905	173.871723239644	122.236621363436	133.550775168649	129.397358546305	148.356265513165	150.694841550565	152.224182427341	312.736734843869	439.080227875312	303.432629702242	285.402531391927	172.168733055811	178.480426909493	194.851139639611	164.385909456786	127.684229663662	176.468075767209	147.12398758861	182.487728182049	911.949431525681	638.750850683701	448.229888580794	621.42281999963	331.059745017149	355.9674530512	361.142198532018	330.236398276484	131.122182995303	123.465238956593	144.285438995398	141.809793344793	144.97705745754	155.658702983305	181.519333415916	142.035016278276	517.135168393503	540.156326368908	388.080217733252	468.497235590195	252.928639230168
FBgn0070386	210.047036193716	214.577265094643	206.066131601444	136.113494819	249.013107791446	174.620688493348	215.563303121896	185.684075625527	407.407100640393	388.654440182733	387.75426410526	398.33373565927	124.279948886281	118.284049530767	111.83143504542	116.171086589287	174.47417838658	192.766929311113	211.319152828347	173.455848820093	204.653399670115	227.302427095498	196.849612866684	208.833601713341	388.001690140741	351.984841152923	486.894631571276	460.993708692444	121.488073057919	148.090281024433	143.876260532107	187.599341886681	193.338891090015	182.547411821128	201.11511654777	183.317599844862	70.9130173341943	80.7629758588243	62.3937033493613	83.2851167263071	95.9246695959666	109.036289529368	119.960602953127	92.8690491050263	158.10501963623	172.911231953786	123.115103556756	169.703333015643	222.054720826486
FBgn0070387	133.529901580291	123.090834240338	108.07664244831	94.8669812374851	86.6891426657136	122.706429752083	79.6930999420342	75.9616673013521	382.16600244002	431.270058623822	361.784578980427	380.712452824518	81.8785545603737	87.2094263489551	65.829851835247	81.1194656356226	107.811874380386	96.3834646555563	102.950356506118	108.256132596938	109.635749823276	75.2339019259746	88.9320586047455	76.9015627930886	303.373770479942	302.041046124468	337.791397512864	311.396210589718	83.6216606762303	85.6425721587085	75.627265151492	80.1205522641033	71.5089049237042	84.4281779672718	71.3634284524346	110.519997018382	100.348609435181	133.676649697364	119.587931419609	90.0379640284401	91.5644573416045	85.7250828023998	64.7155884352396	72.1100851874322	139.988819469579	113.233904111329	112.409442377907	174.054700528865	74.8098792089229
FBgn0070388	150.033597281226	116.437275632752	135.456058535215	96.9293069165609	194.905119416202	167.541471392267	226.014857212654	213.114677706571	253.594158481871	250.579836433604	235.518178890724	190.588085396927	186.419923329422	167.402002302017	155.453626020583	163.240406155636	154.722384606967	160.63910775926	158.218442630455	156.233282270581	196.532233016539	177.680066250706	159.877858165835	165.7969473062	215.77645012929	209.288283928765	146.464238765343	159.676762159293	160.932252622179	133.816518997982	143.876260532107	156.332784905567	223.354974638237	219.056894185354	201.11511654777	218.392808479438	303.721791223813	302.629081953755	326.267073764368	316.258348649896	213.650400463744	215.816655827094	213.087913140423	178.636347396139	161.398874211985	163.730104593408	190.025485924558	114.586011181503	155.557050418554
FBgn0070389	19.5043676465593	14.9705068670681	18.7332846910404	8.24930271630306	20.3632214315435	23.597390336939	11.7579983521034	10.5502315696322	26.4242746785153	31.8196617693466	29.1039574674849	42.6620531788741	18.276463071512	20.0481439882656	13.4832226650506	16.0235981502464	23.8667508170321	37.4824584771608	13.0042555586675	25.8338498242692	9.74539998429117	3.20144263514786	4.99618306768233	11.993821720023	27.2195063236489	25.6853803003484	19.7924646980193	29.7073045877755	18.9332061908446	17.8422025330643	22.1348093126318	18.5645182075361	29.1332575615091	6.8455279432923	17.3002250793781	19.1920952906173	33.4495364783935	26.9209919529414	23.3976387560105	29.262338309243	30.5214857805348	18.0473858531368	25.2548637796057	20.2126753934469	32.938545757548	15.3018789339634	36.1316064786131	15.9550142151459	9.49966720113307
FBgn0070390	517.615910620229	449.115206012043	678.721314575386	831.117248667533	602.169548047071	592.294497457168	679.351015899308	1295.56843675084	81.2447848324501	76.1399049480793	74.7747830318457	88.5701321430974	182.033572192259	149.358672712578	241.111746480905	356.525058842983	760.444060515092	792.486264945685	793.259589078717	1474.98980663328	161.611216406162	129.658426723488	175.865643982418	279.385494184065	170.24563955155	132.707798218467	211.11962344554	190.445041910918	530.129773343649	656.593053216765	464.830995565268	835.403319339126	1612.92307772355	1903.05676823526	2456.63196127169	2770.94148213154	70.9130173341943	91.902696666938	115.688324960274	90.0379640284401	138.436739075997	106.780366297726	192.568336319494	170.988308058078	1268.1340116656	1349.62572197557	960.833090801638	860.120311780141	246.99134722946
FBgn0070391	85.5191504502986	28.2776240822397	59.0818978717427	43.308839260591	124.506553895723	49.5545197075718	128.031537611793	356.59782705357	17.3532550127563	12.5005814093862	17.4623744804909	19.0124367427591	27.7802238686982	33.0794375806382	28.5527068201071	54.0796437570818	3462.32485128463	4420.25278184232	3606.51354160379	3236.61232798344	15.4302166417944	21.609737787248	23.9816787248752	23.2821245153387	67.3064156366592	74.6778649473093	149.103234058412	132.091407899216	42.5997139294003	117.758536718224	64.5598604951761	49.8310751886496	127.126942086585	216.77505153759	203.277644682693	238.246700159387	13.3798145913574	20.4228214815418	10.3989505582269	14.6311691546215	14.1706898266769	30.0789764218947	28.4117217520564	25.675560634919	151.517310484721	309.097954466061	129.806141793536	104.432820317319	17.8118760021245
FBgn0070392	477.106839354298	430.817919841182	410.691241303577	474.334906187426	365.956179441167	481.386762873555	373.643058744619	462.100142749892	257.143687916298	280.694873465307	242.234476767836	342.223861369664	160.101816506445	198.476625483829	154.66049527558	184.271378727834	269.941181654708	396.243132472842	275.256742658462	307.5458312413	154.302166417944	164.874295710115	132.89846960035	127.698925372009	225.179552313823	222.606629269686	271.816515186132	264.182815798432	457.552482945411	463.897265859671	274.840548965178	362.496644999784	317.817355216463	369.658508937784	259.503376190671	295.161189641908	592.725786397133	472.509824277489	492.650282695998	545.855156922418	167.868171792941	213.560732595452	179.940904429691	141.488727754128	439.729585863266	410.090355430219	396.109463617388	355.361680246432	197.118094423511
FBgn0070393	25.5057115378084	12049.5946383379	20.1743065903512	30.9348851861365	33347.3932226222	19187.0380829651	29694.1716161065	33613.0377808483	4.73270591256991	1.70462473764357	8.05955745253427	8.34692344804059	34.3597505744425	35.0842519794647	36.4840142701369	36.0530958380545	18.9288023721289	29.4505030891977	10.8368796322229	27.0640331492344	27.6119666221583	24.0108197636089	32.9748082467034	38.0980219341907	3170.33013653264	1387.01053621881	3404.30392805933	3860.88862124696	7.88883591285191	24.97908354629	40.5804837398249	11.7249588679176	12000.2536373816	15678.5408327871	18945.9089900539	6115.66043381361	5.35192583654296	7.42648053874246	12.9986881977836	6.75284730213301	53.4126001159359	47.3743878644841	42.6175826280846	37.1476196420105	21.4100547424062	13.7716910405671	8.02924588413625	21.7568375661081	39.1861272046739
FBgn0070394	346.577609719631	326.024371771705	324.229927344929	344.408388405653	368.283404747629	294.967379211737	330.53039812024	422.00926278529	733.569416448336	802.87825143012	717.748366467357	679.346825076637	612.627042157082	564.355253269675	654.332864627455	564.831834796187	294.630923879224	305.214304742595	309.934757481575	334.609864390535	362.204032749488	372.167706335938	384.706096211539	388.035408588979	645.349749927967	656.879818421874	643.914851508896	636.05461072755	302.931299053513	274.76991900919	356.001516444828	350.771686131867	351.364742711534	285.230330970513	343.84197345264	385.16549859101	361.25499396665	417.739530304263	399.059727671956	379.284923469804	686.733430062033	652.713788355114	642.42059739372	709.082504343083	416.672603832982	356.533779161347	358.639649491419	432.235839646681	343.175477640932
FBgn0070395	0	3764.25078224168	2.8820437986216	6.18697703722729	15893.2034241564	7319.91048251847	14616.4983959259	16490.0119433352	0	0	0.447753191807459	0.463717969335588	0	0	1.58626149000595	0	0	0	2.16737592644458	4.9207332998608	0	2.40108197636089	4.99618306768233	20.4600488165098	1013.06053535472	1017.90210819899	1675.1022622757	1575.01763073402	7.88883591285191	183.774686090562	35.046781411667	0	8869.75268849946	9090.86110869218	11394.3607429054	4786.77328403569	1.33798145913574	0.928310067342808	0	0	0	0	0	0.546288524147214	0	0	0	0	148.432300017704
FBgn0070397	606.135733016152	454.105374967732	675.839270776764	631.071657797184	13.3815455121571	16.5181732358573	16.9837753974827	21.1004631392645	31.551372750466	25.0011628187723	18.8056340559133	22.7221804974438	61.4089159202803	84.2022047507153	61.0710673652291	84.1238902887938	174.47417838658	190.089610848458	131.126243549897	174.686032145059	52.7875832482438	40.8183935981352	58.9549601986515	51.5028815036281	66.8115155216837	33.2958633523035	79.8296076153447	53.5792457743808	653.195613584139	615.555987390717	510.945181633251	574.52298452796	22.0706496678099	13.6910558865846	8.65011253968905	21.1774844586122	12.0418331322217	23.2077516835702	16.8982946571187	15.756643704977	80.6639267056992	69.1816457703577	88.39202322862	107.072550732854	131.754183030192	215.756492968884	97.689158256991	97.1805411286162	86.6844632103393
FBgn0070398	0	0	0	0	0	0	0	0	0	0	0	0	0	1.00240719941328	0	1.0014748843904	0	2.67731846265434	0	0	0	0	0	0	0	0	0	0	0	0	0	0.977079905659796	0.882825986712398	0	0	0	37.4634808558007	45.4871932997976	29.8969828549023	34.8897110610205	0	0	1.57842898622536	0	0	0	16.0584917682725	0	0
FBgn0070399	118.526541852168	116.437275632752	82.1382482607155	103.116283953788	82.0346920527894	80.2311271455925	61.4028802832067	75.9616673013521	804.954397296265	809.696750380694	807.746758020657	756.78772595568	91.3823153575599	90.216647947195	65.036721090244	71.1047167917186	95.4670032681285	112.447375431482	91.0297889106725	134.089982421207	90.1449498546933	96.8436397132226	105.919081034865	56.4415139765788	582.497435326087	631.670093312272	536.375793316324	527.835144014939	115.177004327638	64.2319291190313	79.3164000369306	86.9601116037219	85.6341207111026	77.5826500239795	67.0383721825901	89.3425125597703	163.23373801456	182.877083266533	191.080716507419	181.201402607236	103.5550410411	111.29221276101	69.4508753939157	110.350281877737	57.642455075709	48.9660125886829	65.572174720446	81.2255269134703	84.309546410056
FBgn0070400	0	0	0	0	0	0	0	0	0	0	0	0	0	0	0	0	0	0	0	0	0	0	0	0.705518924707235	0	0	0	0	0	7.1368810132257	5.53370232815795	33.2207167924331	0	4.5636852955282	10.8126406746113	3.97077833598979	1269.74440471982	934.808237814207	1168.58206898075	1311.17785116416	1.09005306359053	12.7835649793052	11.0490029035775	7.10175081391378	3.2938545757548	21.4226305075488	184.672655335134	34.810940105773	0
FBgn0070401	48.0107511299922	54.891858512583	61.9639416703643	41.2465135815153	44.2172808227801	58.9934758423474	26.1288852268965	46.4210189063819	3.94392159380826	1.13641649176238	3.13427234265222	0.927435938671177	137.43900229777	120.288863929593	90.4169049303392	144.212383352218	128.386659567483	184.734973923149	118.12198799123	92.2637493723901	64.9693332286078	86.4389511489921	66.9488531069432	84.6622709648682	13.3623031043367	9.51310381494386	32.9874411633656	27.0548666781527	69.4217560330969	55.3108278524992	68.2489953806147	53.7393948112888	43.2584733489075	45.636852955282	47.5756189682898	29.7808375199234	1.33798145913574	0	3.89960645933508	1.1254745503555	144.97705745754	154.906728572758	105.754742077099	104.887396636265	80.6994371059926	93.3414614971768	64.23396707309	47.8650426454378	66.4976704079315
FBgn0070402	1480.8316051657	1245.87884927044	1298.36073127903	1307.51448053403	592.860646821223	663.086668467985	668.89946180855	666.774635200758	490.623846269747	571.617495356476	512.677404619541	597.268744504238	325.321042672913	294.707716627504	306.148467571149	330.486711848833	925.042342011866	1001.31710503272	861.531930761722	997.678676546778	373.573666064495	374.568788312299	414.683194617633	337.238046010058	491.930714285582	477.082156319435	464.463171580187	471.072972749011	1879.12071444133	1402.39711909885	1053.24800979273	1373.77434735767	627.689276552515	723.34411934122	661.733609286212	621.426809582402	1744.72782271301	1461.16004599758	1728.82553030522	1751.23840035316	342.276661967426	388.770770252989	314.107368258846	271.505396501165	1050.73960966578	1011.45419753498	841.73261018695	797.750710757297	421.54773205028
FBgn0070403	0	0	0	0	0	0	0	0	0	0	0	0	0	0	0	0	0	0	0	0	0	0	0	0	0	0	0	0	0	0	0	2.93123971697939	0	0	0	0	100.348609435181	100.257487273023	92.2906862042636	112.54745503555	0	0	1.57842898622536	0	0	0	24.0877376524087	8.70273502644324	0
FBgn0070404	6.00134389124903	3.32677930379291	15.8512408924188	14.4362797535303	9.30890122584844	7.07921710108169	6.53222130672412	2.11004631392645	0	0	0	0	54.0983306916755	51.1227671700772	33.311491290125	32.0471963004929	27.1587164469676	29.4505030891977	50.9333342714477	47.9771496736428	30.8604332835887	18.4082951521002	22.9824421113387	36.6869840847762	5.44390126472979	4.75655190747193	3.95849293960387	6.36585098309474	11.0443702779927	17.8422025330643	7.37826977087726	23.4499177358351	1.7656519734248	4.5636852955282	8.65011253968905	0	0	0	0	0	39.2419102892591	34.5908228851789	36.3038666831832	55.1751409388686	49.407818636322	42.8452610150975	44.1608523627494	98.6309969663568	28.4990016033992
FBgn0070405	19.5043676465593	11.6437275632752	20.1743065903512	14.4362797535303	15.1269644920037	28.3168684043268	20.9031081815172	25.3205557671174	105.30270655468	72.7306554727922	97.1624426222187	90.8887219897753	12.4279948886281	12.0288863929593	14.2763534100536	16.0235981502464	18.1058109646451	16.063910775926	13.0042555586675	18.452749874478	8.12116665357598	12.8057705405914	9.99236613536466	14.8158974188519	55.9237129922242	77.0561409010453	53.4396546846522	43.4999817178141	3.15553436514077	21.4106430396771	11.0674046563159	8.79371915093816	19.4221717076728	13.6910558865846	8.65011253968905	9.92694583997447	41.477425233208	37.1324026937123	28.5971140351239	29.262338309243	7.6303714451337	12.0315905687579	12.6274318898029	17.4812327727108	6.5877091515096	19.8924426141524	5.35283058942417	5.80182335096216	18.9993344022661
FBgn0070406	1053.2358529142	3283.5311728436	2341.66058638005	1695.23170820028	1110.66827750904	2145.00278162775	1528.53978577344	1215.38667682163	460.650042156804	501.159672867208	474.618383315907	511.94463814649	638.214090457198	1356.25694080616	1119.1074811992	668.985222772789	1171.11677284954	1266.3716328355	1599.5234337161	1155.14214214232	3339.42372795044	4045.02276950932	3049.67014451329	3434.46612547482	625.55374532895	668.771198190553	641.935605039094	636.05461072755	1044.48187486159	1470.1974887245	1278.28523780449	2003.01380660258	1283.62898467983	1337.15979158976	1005.57558273885	1517.49912073743	343.861234997885	388.033608149294	397.759858852178	426.554854584735	608.249609483515	544.429473236294	828.675217768312	1127.53951383985	1956.54961799835	1563.85202705106	1463.99916620751	1685.42968345451	1973.5558610354
FBgn0070407	3.00067194562451	14.9705068670681	12.9691970937972	8.24930271630306	28.5085100041609	47.1947806738779	19.5966639201724	6.33013894177934	4.73270591256991	2.27283298352475	4.92528510988205	3.24602578534912	38.0150431887449	29.069808782985	38.0702757601428	38.0560456068353	37.034613336774	48.1917323277781	16.2553194483344	17.2225665495128	90.9570665200509	108.04868893624	115.91144717023	93.8340169860622	16.8266039091648	8.08613824270228	18.4729670514847	15.3841398758123	14.1999046431334	26.7633037995964	23.9793767553511	12.7020387735773	12.3595638139736	36.5094823642256	21.6252813492226	24.4864664052704	9.36587021395018	9.28310067342808	2.59973763955672	7.87832185248851	32.7015919077159	38.3506949379157	33.1470087107325	34.9624655454217	18.1162001666514	35.1943215481158	13.3820764735604	26.1082050793297	81.9346296097727
FBgn0070409	9.00201583687354	8.31694825948227	10.0871532951756	6.18697703722729	13.9633518387727	7.07921710108169	15.6773311361379	16.8803705114116	22.0859609253262	21.023705097604	15.2236085214536	25.9682062827929	23.3938727315353	22.0529583870921	26.1733145850982	25.0368721097601	12.344871112258	5.35463692530868	22.7574472276681	4.9207332998608	14.6180999764368	15.2068525169523	14.988549203047	12.6993406447302	21.2807049439437	17.123586866899	13.1949764653462	29.7073045877755	12.6221374605631	14.2737620264514	16.6011069844738	15.6332784905567	13.242389800686	13.6910558865846	32.4379220238339	10.5887422293061	568.64212013269	648.888737072623	500.449495614669	578.493918882727	33.7916449713064	32.3348996535368	31.5685797245071	36.0550425937161	11.5284910151418	21.4226305075488	119.100480614688	23.2072934038486	21.3742512025494
FBgn0070411	75.0167986406128	41.5847412974114	54.7588321738103	53.6204676559699	38.9810238832404	30.6766074380207	30.0482180109309	54.8612041620876	33.5233335473702	44.3202431787327	39.8500340708639	40.8071813015318	38.0150431887449	47.113138372424	37.2771450151399	35.0516209536641	48.5564930415481	69.6102800290128	58.5191500140037	38.1356830739212	49.5391165868134	32.0144263514786	47.9633574497504	29.6317948377039	31.1787072434524	29.0149666355788	43.5434223356426	31.8292549154737	33.133110833978	33.9001848128221	29.5130790835091	28.3353172641341	26.4847796013719	27.3821117731692	41.088034563523	49.6347291998724	36.125499396665	59.4118443099397	38.9960645933508	28.1368637588875	32.7015919077159	30.830950832442	41.0391536418593	37.1476196420105	44.4670367726898	24.4830062943414	41.4844370680373	73.9732477247676	21.3742512025494
FBgn0070412	64.514446830927	74.8525343353405	67.7280292676075	59.8074446931972	98.3252691980242	92.029822314062	73.1608786353101	71.7415746734992	192.463373777843	189.781554124317	222.0855831365	212.846547925035	52.6362136459545	71.1709111583427	50.7603676801904	53.0781688726914	41.1495703741933	45.5144138651238	50.9333342714477	38.1356830739212	59.2845165711046	48.8220001860048	38.9702279279222	48.6808058047992	155.398636102287	135.086074172203	173.513940519303	173.469439289332	50.4885498422523	53.5266075991928	49.8033209534215	45.9227555660104	65.3291230167174	88.9918632628	36.7629782936785	72.1358064371478	256.892440154062	259.926818855986	223.577437001878	267.862942984609	49.0523878615738	43.6145158117473	45.7744406005353	61.1843147044879	57.642455075709	64.2678915226463	90.9981200202108	92.8291736153946	43.9359608052405
FBgn0070413	2678.09971146988	2556.62989496485	2923.83343370161	3316.21969195383	737.730422148489	585.215280356086	646.689909365688	787.047275094565	556.881729045726	512.523837784832	554.318451457635	548.578357724001	944.527611535739	990.378313020318	948.584371023559	926.364268061123	1243.54001670812	677.361571051548	1470.56456609265	1296.61322451332	1118.28464819741	1121.30528296054	1051.19691744036	1040.64041394317	788.375883155868	606.460368202671	705.271492072756	779.286257847182	2608.04915278884	2191.02247106029	2346.28978713897	2825.71508716813	722.151657130742	584.15171782761	685.521418770357	657.825610995642	222.104922216533	220.937796027588	265.173239234785	263.361044783187	884.033034571919	891.08967649863	861.822226479045	988.782228706456	960.158608832524	1135.39941690008	635.64863249412	990.661337176789	935.717219311608
FBgn0070414	27.0060475106206	18.297286170861	24.4973722882836	41.2465135815153	20.945027758159	25.9571293706329	26.1288852268965	12.6602778835587	248.46706040992	294.331871366456	264.174383166401	258.754626889258	36.552926143024	26.0625871847452	29.3458375651101	31.0457214161025	13.1678625197419	29.4505030891977	11.9205675954452	22.1432998493736	17.8665666378671	13.6061311993784	28.9778617925575	9.17174602119405	175.689540816279	248.292009570035	126.012025244057	113.524342531856	34.7108780165484	23.1948632929835	12.9119720990352	24.4269976414949	25.6019536146595	18.2547411821128	17.3002250793781	15.2213169546275	165.909700932832	163.382571852334	193.680454146976	204.836368164701	31.6115388441253	27.8230531902526	31.5685797245071	34.4161770212744	3.2938545757548	27.5433820811341	38.8080217733252	15.9550142151459	16.6244176019829
FBgn0070415	202.545356329655	224.557603006021	259.383941875944	311.41117754044	144.287969000651	243.053120470471	173.757086758862	128.712825149513	287.906276348003	293.195454874693	294.173847017501	240.205908115835	203.965327878074	203.488661480895	245.077400205919	197.290552224909	464.167153820901	540.818329456177	487.659583450031	508.065713210628	527.875832482438	563.453903786023	520.602275652499	604.6297184741	250.914358292546	261.134699720209	225.634097557421	253.042576578016	326.597806792069	305.101663315399	265.617711751582	284.330252547001	189.807587143166	219.056894185354	237.878094841449	201.847898746148	112.390442567402	126.250169158622	133.886488437171	147.437166096571	194.029445319114	188.745577047389	211.509484154198	192.293560499819	456.19885874204	325.93002129342	239.539168876731	284.289344197146	526.044071262744
FBgn0070416	21.0047036193716	94.8132101580979	17.2922627917296	49.4958162978183	818.601501548048	863.664486331966	559.158143855584	1093.0039906139	22.4803530847071	22.7283298352475	14.3281021378387	21.7947445587727	74.5679693317689	53.1275815689037	71.3817670502678	56.0825935258626	29.6276906694192	24.0958661638891	14.0879435218898	33.2149497740604	48.7269999214558	52.8238034799396	39.9694645414586	52.2084004283354	100.959623454989	47.0898638839721	96.9830770202948	127.847507243819	45.7552482945411	89.2110126653213	40.5804837398249	31.2665569811135	521.750158147027	641.197784021713	428.180570714608	659.811000163637	116.404386944809	107.683967811766	122.187669059166	123.802200539105	77.3937675149276	69.9336201809051	56.8234435041129	59.5454491320463	14.8223455908966	22.9528184009451	33.455191183901	50.7659543209189	67.6851288080731
FBgn0070417	618.13842079865	543.928416170141	422.219416498064	443.400021001289	337.447669437006	417.67380896382	308.320845677378	327.057178658599	522.569611179594	593.777616945842	552.527438690405	611.180283584305	220.048615381004	240.577727859187	264.905668830994	209.308250837594	373.638098997675	369.469947846299	425.889369546361	441.635813662507	242.010766276564	238.507476318515	253.806099838262	251.870256120483	520.634920954158	499.437950284553	645.894097978698	521.469293031844	413.37500183344	380.038913954269	271.151414079739	424.052679056352	312.520399296189	351.403767755672	285.453713809739	354.722864681755	247.526569940112	272.923159798785	295.070222089688	253.231773829988	203.839922891429	163.178447088779	172.048759498564	175.904904775403	367.26478519666	309.097954466061	254.259452997648	322.0011959784	160.306884019121
FBgn0070418	63.0141108581148	43.2481309493078	69.1690511669183	86.6176785211821	59.3442453147838	25.9571293706329	71.8544343739653	67.5214820456463	1.5775686375233	2.27283298352475	2.68651915084476	0.463717969335588	350.90809097303	381.917142976459	376.737103876413	377.556031415182	202.455886241031	203.47620316173	202.649649122568	214.051898543945	149.429466425798	139.262754628932	138.893889281569	126.287887522595	42.066509772912	32.8202081615563	46.1824176287118	43.4999817178141	93.0882637716526	85.6425721587085	234.260065225353	133.859947075392	122.712812153023	191.674782412185	138.401800635025	151.551373156944	8.02788875481444	6.49817047139965	9.09908173844852	4.501898201422	467.632764280337	503.822855066736	500.361988633438	539.733061857447	128.460328454437	120.884843578311	65.572174720446	187.10880306853	218.492345626061
FBgn0070419	0	0	0	0	0	0	0	0	0	0	0	0	0	0	0.793130745002976	3.00442465317121	0	0	0	0	0	0	0.999236613536466	0	0.494900114975435	0.475655190747193	0	0.530487581924562	7.88883591285191	5.35266075991928	1.84456744271932	33.2207167924331	0.882825986712398	4.5636852955282	21.6252813492226	3.30898194665816	1443.68199440746	1149.2478633704	1363.5623919475	1441.7328990054	0	22.559232316421	18.9411478347043	11.4720590070915	14.8223455908966	16.8320668273597	227.495300050527	69.6218802115459	5.93729200070817
FBgn0070420	576.129013559907	455.768764619628	613.8753291064	692.941428169457	439.263776594723	280.808945009574	433.739494766481	652.004311003272	18.142039331518	21.023705097604	13.8803489460312	21.7947445587727	298.271877327076	324.779932609902	298.217160121119	309.455739276634	367.877159145288	315.923578593212	408.550362134804	458.85838021202	270.43484956408	236.906755000941	276.788541949601	354.876019127739	95.0208220752835	95.6066933401858	149.76298288168	146.414572611179	342.375478617773	355.059830407979	385.514595528337	559.866785943063	532.344069987576	586.433560475374	633.620743532223	862.982491688448	21.4077033461719	16.7095812121705	36.3963269537941	15.756643704977	211.470294336563	185.7376794052	232.029060975127	296.634668611937	192.690492681656	255.541378197189	194.040108866626	269.784785819741	192.368260822945
FBgn0070421	52.511759048429	370.935892372909	11.5281751944864	0	1887.96152986739	1017.04752352207	1960.97283627858	2757.83053230187	0.788784318761651	0	0	0.927435938671177	118.431480703398	124.298492727246	83.2787282253124	88.1297898263554	816.407476223995	404.275087860805	555.931925133036	648.306612256661	48.7269999214558	65.629574020531	45.9648842226774	54.3249572024571	234.582654498356	123.194694403523	329.874411633656	267.896228871904	26.8220421036965	14.2737620264514	315.421032705003	7.81663924527837	8932.43333355604	14350.5084117884	5404.15780917073	13269.6794024885	0	1.85662013468562	116.988193780052	1.1254745503555	146.067110521131	112.044187171558	137.323321801606	257.848183397485	13.1754183030192	13.7716910405671	179.31982474571	4.35136751322162	93.8092136111891
FBgn0070422	82.5184785046741	602.147053986516	23.0563503889728	6.18697703722729	4849.93753866704	1573.94593547383	4782.8924407834	8180.64955909284	0	0	0	0	464.222162016404	398.958065366484	366.426404191375	438.645999362996	276.525112914579	115.124693894137	126.791491697008	191.908598694571	399.561399355938	368.165903042003	414.683194617633	479.75286880092	595.364838315448	332.482978332288	753.43315617127	760.188704897897	15.7776718257038	16.0579822797578	612.396390982813	30.2894770754537	16010.932095016	16401.8849521284	8831.76490302252	14545.6228411199	1.33798145913574	1.85662013468562	309.36877910725	1.1254745503555	749.956507750284	538.413677951915	672.410748132002	846.747212428181	60.9363096514638	27.5433820811341	323.846250660162	11.6036467019243	511.794570461044
FBgn0070424	141.031581444352	101.466768765684	122.486861441418	189.73396247497	100.070688177871	113.267473617307	75.7737671579998	116.052547265955	217.704471978216	234.10179730305	241.338970384221	179.458854132873	94.3065494490018	51.1227671700772	77.7268130102916	106.156337745383	92.175037638193	77.6422354169759	117.038300028007	88.5731993974944	82.8358998664749	56.0252461150875	59.954196812188	63.4967032236511	140.551632653024	174.56545500422	147.12398758861	140.579209210009	102.554866867075	94.5636734252406	92.2283721359658	85.0059517924023	79.4543388041158	73.0189647284513	80.0135409921237	78.0919739411325	76.2649431707372	87.2611463302239	92.2906862042636	86.6615403773736	70.8534491333844	73.6934922336419	53.6665855316621	57.3602950354574	67.5240188029734	73.4490188830243	41.4844370680373	76.8741594002487	55.8105448066568
FBgn0070426	22.5050395921838	28.2776240822397	30.2614598855268	18.5609311116819	11.6361265323106	14.1584342021634	13.0644426134482	14.7703241974851	280.018433160386	278.990248727664	374.321668351036	248.08911359454	38.7461017116054	36.086659178878	32.518360545122	32.0471963004929	31.2736734843869	10.7092738506174	16.2553194483344	22.1432998493736	60.9087499018198	72.8328199496137	83.9358755370631	65.6132599977728	173.709940356378	247.34069918854	170.874945226234	151.1889608485	36.2886451991188	39.2528455727414	23.9793767553511	65.4643536792063	27.3676055880843	13.6910558865846	23.7878094841449	32.4280230772499	1156.01598069328	1056.41685663612	1132.18574202695	1079.33009379093	71.9435021969749	56.3980807910525	58.4018724903382	77.0266819047571	31.2916184696706	29.0735699745305	210.098600634899	92.8291736153946	55.8105448066568
FBgn0070427	66.0147828037393	66.5355860758582	59.0818978717427	43.308839260591	76.2166287866341	94.3895613477559	66.628657328586	78.0717136152786	28.0018433160386	25.5693710646535	31.7904766183296	34.3151297308335	68.719501148885	67.1612823606896	62.6573288552351	78.1150409824514	87.2370891932898	74.9649169543215	46.5985824185585	77.5015494728077	88.5207165239781	84.8382298314182	90.9305318318184	110.060952254329	47.5104110376418	38.5280704505226	31.0081946935636	44.5609568816632	74.155057580808	62.4477088657249	60.8707256097374	76.2122326414641	58.2665151230183	54.7642235463384	82.176069127046	70.8122136584846	377.310771476279	331.406694041382	388.66077711373	436.684125537934	56.6827593067075	57.9020296121472	78.9214493112678	66.6471999459601	32.938545757548	79.5697704566097	129.806141793536	49.3154984831784	103.308880812322
FBgn0070429	1303.79196037385	1488.73373844733	1593.77022063774	1278.64192102697	438.100163941492	847.146313096109	453.336158686654	521.181439539833	444.874355781571	510.251004801307	430.290817326969	509.162330330476	1068.07650189916	1202.88863929593	1280.1130224348	1166.71824031482	4662.2463233961	5451.02038996424	5132.34619382077	6026.66810900452	1340.80461450539	1613.52708811452	1596.78010843127	1542.96988833472	572.599433026578	549.381745313008	619.504145048006	605.81681855785	1918.56489400559	1816.33621786594	1388.95928436764	1624.88388311224	551.766241695249	691.398322272523	843.385972619682	819.30392999256	758.635487329965	650.745357207308	699.329425040758	761.946270590674	1164.17667191469	1150.52084813747	1168.03744980676	1097.49364501175	2335.34289421015	2748.21745653983	1185.65197555745	1917.50261749299	1715.87738820466
FBgn0070430	87.0194864231109	101.466768765684	70.6100730662291	74.2437244467275	81.4528857261739	103.828517482531	96.6768753395169	88.6219451849108	171.95498149004	182.394846927862	166.116434160567	163.692443175463	96.4997250175832	94.2262767448481	84.0718589703154	81.1194656356226	76.5382008959996	64.2556431037042	66.1049657565598	77.5015494728077	80.3995498704022	75.2339019259746	75.9419826287714	83.9567520401609	149.459834722581	163.625385617034	118.095039364849	100.262152983742	89.9327294065118	71.368810132257	79.3164000369306	63.5101938678867	122.712812153023	70.7371220806871	84.3385972619682	111.843589797046	157.881812178017	116.038758417851	144.285438995398	148.562640646926	69.7633960697939	97.7566733711577	99.4410261321975	86.3135868152597	102.109491848399	102.522588857555	95.0127429622789	89.9282619399135	87.8719216104809
FBgn0070433	0	1.66338965189645	0	0	5.23625693953975	7.07921710108169	69.2415458512756	86.5118988709844	0	0	0	0	0	0	0.793130745002976	0	0	0	0	0	0	0	0.999236613536466	2.1165567741217	0.494900114975435	1.90262076298877	1.31949764653462	0	0	0	0	0	0.882825986712398	506.569067803631	62.7133159127456	15.2213169546275	0	0	0	0	0	0	0	0	0	0	0	0	0
FBgn0070436	418.59373641462	387.569788891874	390.516934713226	313.473503219516	270.53994187622	257.211554672635	202.498860508448	223.664909276203	423.971571334388	434.679308099109	384.1722385708	421.983352095385	241.980371066819	243.584949457426	253.801838400952	179.264004305882	330.01955440103	206.153521624384	355.449651936912	289.093081366822	246.071349603352	254.514689494255	255.804573065335	208.128082788634	415.22119646439	378.145876644018	534.396546846522	472.664435494785	392.864028460025	287.259460782335	247.172037324388	290.192731980959	202.167150957139	225.902422128646	155.702025714403	194.5681384635	202.035200329497	220.937796027588	201.479667065646	157.56643704977	179.858755492437	203.785065258336	159.421327608761	203.765619506911	347.501657742131	373.365845988707	293.067474770973	291.541623385849	229.179471227335
FBgn0070437	84.0188144774864	84.8328722467192	77.8151825627831	86.6176785211821	101.234300831102	101.468778448838	126.725093350448	97.0621304406166	92.682157454494	98.3000265374456	79.7000681417278	65.8479516456535	111.120895474793	98.2359055425012	103.106996850387	130.191734970752	78.1841837109673	61.5783246410498	109.452484285451	92.2637493723901	107.199399827203	93.6421970780748	96.9259515130372	119.232698275523	74.2350172463153	74.6778649473093	84.4478493782159	73.7377738875141	105.710401232216	76.7214708921763	106.98491167772	60.5789541509074	114.767378272612	102.682919149385	114.61399115088	86.0335306131121	176.613552605918	188.44694367059	189.780847687641	166.570233452614	136.256632948816	157.914626214947	183.097762402141	115.813167119209	100.462564560521	122.415031471707	97.689158256991	88.477806102173	122.308215214588
FBgn0070439	289.564842752766	311.053864904637	383.311825216672	272.226989638001	128.579198182032	181.69990559443	141.095980225241	120.272639893808	483.524787400892	485.818050228416	619.690417461524	388.131940333887	405.737480187566	407.979730161204	525.05255319197	371.547182108839	265.826224617289	243.635980101545	319.687949150576	216.512265193875	466.154965915261	622.680592536258	613.53128071139	433.894138694949	368.205685541724	445.68891373012	302.824709879696	323.597424973983	227.198474290135	226.595972169916	265.617711751582	345.886286603568	116.533030246037	162.010827991251	149.214441309636	139.639038148974	5252.91520856692	4648.97681725278	4934.30203987865	5346.00411418863	345.546821158198	378.995102915873	318.842655217522	431.567934076299	153.164237772598	201.984801928317	859.129309602579	316.199372627438	337.238185640224
FBgn0070440	445.59978392524	540.601636866348	514.444818053955	499.082814336335	920.99941503238	750.397012714659	684.576792944687	751.176487757815	355.347335602124	382.972357723921	385.067744954415	362.62745202043	201.772152309492	185.445331891456	203.834601465765	182.268428959053	303.683829361547	211.508158549693	277.424118584907	238.655565043249	285.865066205874	237.707115659728	276.788541949601	192.606666445075	380.083288301134	398.123394655401	399.807786899991	402.640074680743	397.597330007737	383.607354460882	352.312381559389	404.511080943156	574.719717349771	390.195092767661	400.067704960618	422.226096393581	99.0106279760448	87.2611463302239	111.788718500939	102.418184082351	167.868171792941	157.914626214947	97.8625971459721	156.78480643025	238.804456742223	275.433820811341	145.864633561809	226.271110687524	231.554388027619
FBgn0070441	300.067194562451	387.569788891874	348.727299633213	290.787920749683	829.074015427127	1066.60204322964	866.172545271618	696.315283595728	289.878237144907	273.308166268852	258.801344864712	281.476807386702	243.44248811254	239.575320659773	252.215576910946	231.340698294183	356.355279440514	356.083355533027	348.947524157578	284.172348066961	280.992366213729	312.941017585703	347.73434151069	257.514407518141	284.0726659959	283.966148876074	259.941036367321	303.969384442774	328.17557397464	264.064597489351	221.348093126318	252.086615660227	717.73752719718	679.989109033702	715.796812659269	632.67734820104	590.049823478862	528.208428318058	625.236902313391	622.387426346592	198.389657573476	216.568630237642	235.185918947578	216.876544086444	362.324003333028	304.507390785872	347.933988312571	281.388432521665	306.364267236542
FBgn0070442	1.50033597281226	0	0	2.06232567907576	1.16361265323106	0	0	0	0.394392159380826	0	0	1.85487187734235	0	0	1.58626149000595	1.0014748843904	0	0	0	0	3.24846666143039	4.00180329393482	2.9977098406094	3.52759462353617	0.494900114975435	0.951310381494386	0	0	0	0	3.68913488543863	75.2351527358043	1.7656519734248	4.5636852955282	30.2753938889117	4.63257472532142	2226.40114800187	1638.46726886006	2122.68578269806	2168.78945853505	2.18010612718106	17.2954114425894	20.5195768209296	14.2035016278276	3.2938545757548	48.9660125886829	346.595780665215	65.2705126983243	2.37491680028327
FBgn0070443	217.548716057777	237.864720221193	249.296788580768	288.725595070607	250.176720444677	214.736252066145	276.966183405103	244.765372415468	654.29659241279	726.170138236159	765.210204798948	619.06348906301	338.480096084402	316.760675014596	339.459958861274	309.455739276634	221.38468861316	192.766929311113	251.415607467572	234.965015068353	257.440982918358	233.705312365793	214.83587191034	234.937801927509	458.277506467253	572.213194468873	441.371962765831	407.414462918064	252.442749211261	185.558906343868	243.48290243895	199.324300754598	288.684097654954	203.083995651005	194.627532143004	224.348975983423	204.711163247768	210.726385286817	183.281503588749	168.821182553325	347.726927285379	299.285815397852	315.685797245071	309.199304667323	284.91842080279	221.877244542469	196.716524161338	223.370199012043	232.74184642776
FBgn0070445	0	0	0	2.06232567907576	1.16361265323106	0	0	0	0	0	0	0	2.92423409144192	11.0264791935461	2.37939223500893	10.014748843904	1.64598281496773	0	2.16737592644458	0	1.6242333307152	0	0.999236613536466	0	0	1.42696557224158	0	0.530487581924562	0	0	0	0	0	0	0	1.98538916799489	9.36587021395018	3.71324026937123	3.89960645933508	2.250949100711	6.54031838154317	3.75987205273683	11.0490029035775	21.3052524417413	1.6469272878774	3.06037578679268	8.02924588413625	0	1.18745840014163
FBgn0070446	12.0026877824981	18.297286170861	12.9691970937972	10.3116283953788	95.4162375649465	70.7921710108169	69.2415458512756	69.6315283595728	0.394392159380826	0	0	0	2.19317556858144	6.01444319647967	2.37939223500893	3.00442465317121	16.4598281496773	16.063910775926	14.0879435218898	8.6112832747564	15.4302166417944	14.4064918581654	18.9854956571929	13.4048595694375	9.8980022995087	3.32958633523035	5.9377394094058	10.0792640565667	23.6665077385557	41.0370658260478	5.53370232815795	5.86247943395878	135.072375966997	93.5555485583282	112.451463015958	150.889576767612	14.7177960504931	17.6378912795133	11.6988193780052	27.011389208532	6.54031838154317	9.0236929265684	4.73528695867607	7.64803933806099	3.2938545757548	21.4226305075488	22.7495300050527	10.1531908641838	27.3115432032576
FBgn0070450	33.0073914018696	24.9508447784468	10.0871532951756	32.9972108652122	25.0176720444677	63.7129539097352	39.1933278403447	12.6602778835587	0	0	0	0	596.543754654151	477.14582692072	489.361669666836	497.73301754203	5.76093985238706	5.35463692530868	2.16737592644458	4.9207332998608	45.4785332600255	42.4191149157091	48.9625940632868	47.2697679553847	34.6430080482805	33.7715185430507	42.8836735123752	27.0548666781527	80.4661263110895	35.6844050661285	249.016604767108	50.8081550943094	27.3676055880843	25.1002691254051	25.9503376190671	5.95616750398468	6.6899072956787	12.0680308754565	14.298557017562	24.760440107821	644.221360582003	662.48945569223	623.479449559016	575.788104451163	80.6994371059926	87.2207099235914	100.365573551703	75.4237035625081	53.4356280063735
FBgn0070451	4.50100791843677	56.5552481644794	5.76408759724319	0	152.433257573268	94.3895613477559	244.305076871482	312.286854461114	0	0	0	0	0.731058522860479	0	2.37939223500893	0	1.64598281496773	0	0	0	0	0	0	0	19.301104484042	8.56179343344948	27.0497017539598	25.9938915143035	0	5.35266075991928	31.3576465262284	2.93123971697939	1014.36705873255	965.219440004215	516.844224246421	604.22010345978	4.01394437740722	3.71324026937123	14.298557017562	3.3764236510665	0	0	0	9.83319343464984	1.6469272878774	0	12.0438688262044	0	0
FBgn0070452	121.527213797793	131.40778249982	145.543211830391	140.238146177152	80.8710793995584	110.907734583613	79.6930999420342	101.282223068469	43.3831375318908	30.6832452775842	46.5663319479758	47.29923287223	206.889561969516	216.519955073268	214.938431895806	189.278753149786	138.26255645729	133.865923132717	169.055322262677	152.542732295685	306.980099505172	286.529115845733	304.767167128622	394.385078911344	72.750316901389	79.4344168547812	60.6968917405927	63.6585098309474	157.776718257038	221.243311409997	171.544772172896	356.634165565826	102.407814458638	109.528447092677	155.702025714403	111.843589797046	3719.58845639736	2890.7575497055	3627.9338760014	4225.03146203455	236.541514799145	336.132561514673	292.009362451691	275.329416170196	130.107255742315	237.179123476433	761.440151345588	213.217008147859	299.239516835692
FBgn0070454	99.0221742056089	56.5552481644794	79.2562044620939	70.119073088576	94.834431238331	70.7921710108169	64.0157688058963	35.8707873367496	151.446589202237	167.621432534951	130.296178815971	149.780904095395	77.4922034232108	72.173318357756	76.9336822652886	78.1150409824514	63.3703383762577	85.6741908049389	80.1929092784496	110.716499246868	83.6480165318325	74.4335412671876	96.9259515130372	77.6070817177958	128.179129778638	140.793936461169	131.949764653462	120.9511686788	91.5104965890822	78.5056911454827	49.8033209534215	71.3268331131651	76.8058608439786	109.528447092677	58.3882596429011	75.444788383806	204.711163247768	253.428648384586	248.274944577667	209.338266366123	95.9246695959666	88.7329804445893	89.9704522148454	81.943278622082	79.0525098181152	58.1471399490609	119.100480614688	62.3696010228432	106.871256012747
FBgn0070455	7.50167986406128	21.6240654746539	1.4410218993108	4.12465135815153	120.433909609414	61.3532148760413	111.04776221431	105.502315696322	0.394392159380826	0	0.447753191807459	0	88.458081266118	72.173318357756	100.727604615378	77.113566098061	90.5290548232253	45.5144138651238	46.5985824185585	67.660082873086	39.7937166025223	22.410098446035	52.9595405174327	33.8649083859473	27.7144064386244	11.4157245779326	27.7094505772271	27.5853542600772	3.15553436514077	35.6844050661285	29.5130790835091	11.7249588679176	187.159109183028	130.065030922554	157.864553849325	161.478318996918	293.017939550727	309.127252425155	322.367467305033	363.528279764827	76.303714451337	95.5007501395156	93.1273101872961	95.6004917257624	46.1139640605672	45.9056368018902	85.6452894307867	34.810940105773	39.1861272046739
FBgn0070456	652.646148173332	537.274857562555	462.568029678766	373.280947912713	475.335768844886	575.776324221311	448.110381641274	371.368151251055	734.752592926478	742.079969120832	765.210204798948	675.637081321952	292.423409144192	343.825669398754	340.253089606276	253.373145750772	423.840574854191	503.335870979016	441.061001031473	344.451330990256	488.894232545274	609.074461336879	458.649605613238	480.458387725627	599.818939350227	632.145748503019	647.8733444485	628.097296998681	298.197997505802	283.691020275722	348.623246673951	424.052679056352	298.395183508791	328.585341278031	348.167029722484	412.960946942938	875.039874274774	789.991867308729	933.305812600862	1007.29972256817	236.541514799145	254.16735076501	238.342776920029	298.273534184379	739.470352256952	558.518581089664	647.692501320324	889.129428534951	365.737187243623
FBgn0070457	4.50100791843677	9.98033791137873	2.8820437986216	22.6855824698334	8.72709489923292	4.71947806738779	5.22577704537929	0	9.07101966575899	15.9098308846733	9.40281702795665	6.95576954003382	97.2307835404437	64.1540607624498	74.5542900302797	88.1297898263554	1.64598281496773	0	0	6.150916624826	21.1150332992975	22.410098446035	17.9862590436564	23.987643440046	10.8878025294596	10.4644141964382	10.555981172277	11.6707268023404	50.4885498422523	30.3317443062092	88.5392372505272	66.4414335848661	7.94543388041158	18.2547411821128	28.1128657539894	9.92694583997447	733.213839606386	499.43081623043	635.635852871618	622.387426346592	86.1141920236518	130.091573024694	121.539031939352	120.729763836534	23.0569820302836	22.9528184009451	119.100480614688	26.1082050793297	99.7465056118972
FBgn0070459	2176.98749655058	1864.65979977593	2112.53810438963	2870.75734527346	127.415585528801	127.42590781947	116.273539259689	213.114677706571	3.1551372750466	5.1138742129307	4.02977872626713	5.56461563202706	1033.71675132472	1170.81160891471	1200.79994793451	1584.33326710562	1153.83395329238	1641.19621760711	1147.62555305241	1556.18190608098	3553.01041093949	4199.4923766552	3524.30753594312	5551.72841852123	344.450480022903	457.104638308052	265.219026953459	330.493763539002	4236.30488520148	3511.34545850705	4253.57252291074	5818.51083820409	416.693865728252	586.433560475374	787.160241111703	530.098907854637	21.4077033461719	33.4191624243411	54.5944904306911	28.1368637588875	1523.89418289956	1766.38789037576	2385.00619818651	2506.37174878742	1203.90384743838	1658.72367644163	895.260916081192	2036.43999618772	5724.73694708282
FBgn0070460	3.00067194562451	1.66338965189645	1.4410218993108	2.06232567907576	59.3442453147838	101.468778448838	35.2739950563102	48.5310652203083	0	0	0	0	32.1665750058611	28.0674015835718	48.3809754451815	41.0604702600065	0	0	4.33475185288917	1.2301833249652	69.8420332207534	40.8183935981352	60.9534334257244	53.6194382777498	8.90820206955783	7.1348278612079	7.25723705594043	15.9146274577369	3.15553436514077	26.7633037995964	16.6011069844738	2.93123971697939	61.7978190698679	61.6097514896307	97.3137660715018	100.593051178408	0	0	0	0	35.9717510984875	18.0473858531368	23.6764347933804	21.8515409658885	21.4100547424062	15.3018789339634	22.7495300050527	36.2613959435135	64.1227536076482
FBgn0070461	109.524526015295	118.100665284648	152.748321326945	181.484659758667	96.5798502181776	127.42590781947	96.6768753395169	109.722408324175	182.209177633941	154.552642879683	169.698459695027	132.623339229978	256.601541524028	254.611428650972	266.491930321	244.359871791258	413.141686556901	334.664807831793	371.704971385246	391.198297338934	168.92026639438	160.072131757393	190.854193185465	160.152795908542	174.699740586329	146.501798750135	217.057362854945	247.207213176846	123.06584024049	169.50092406411	228.726362897195	120.180828396155	98.8765105117886	82.1463353195077	123.264103690569	92.6514945064284	52.1812769062939	70.5515651180534	64.993440988918	63.026574819908	345.546821158198	343.652305620147	287.274075493015	343.06919316445	284.91842080279	272.373445024549	160.584917682725	249.478404091373	187.618427222378
FBgn0070462	330.073914018696	357.628775157738	420.778394598753	344.408388405653	385.155788219479	328.003725683452	372.336614483275	362.927965995349	253.19976632249	247.170586958317	243.577736343258	253.190011257231	453.256284173497	471.13138372424	412.427987401547	373.55013187762	339.072459883353	374.824584771608	354.365963973689	324.768397790813	413.367382667017	424.191149157091	440.663346569581	405.67338170666	272.195063236489	268.745182772164	241.468069315836	235.005998792581	460.708017310552	381.823134207575	542.302828159479	489.517032735558	466.132120984146	367.37666629002	462.781020873364	498.99447755605	987.430316842177	867.041602898182	1094.48954625338	1146.85856681226	457.822286708022	485.775469213599	503.518846605889	503.678019263731	401.850258242085	332.050772867006	413.506163033017	451.091765537308	421.54773205028
FBgn0070463	859.692512421423	675.33619866996	768.064672332655	890.92469336073	742.384872761413	743.317795613577	647.996353627032	784.937228780639	272.919374291531	297.741120841743	266.860902317246	267.565268306634	310.699872215704	278.669201436891	269.664453301012	341.502935577127	520.953560937287	481.917323277781	503.914902898365	564.654146159027	313.477032828033	240.908558294876	264.797702587163	268.802710313456	339.996378988124	268.269527581417	354.944866917814	365.505943946023	810.972331841177	672.651035496523	531.235423503163	728.901609622208	622.392320632241	746.162545818861	648.758440476679	582.380822611836	93.6587021395019	62.1967745119681	58.4940968900262	72.0303712227521	238.721620926326	241.383785785705	276.225072589437	244.737258817952	405.14411281784	426.922422257579	195.378316513982	304.595725925514	262.428306431301
FBgn0070464	2714.10777481737	2453.49973654727	2296.98890750141	1981.89497759181	2194.57346399377	2239.39234297551	2006.69838542565	1871.61108045276	2360.43707389424	2238.172280526	2340.40593357759	2761.90422536276	1050.53109735051	1144.74902172996	1035.03562222888	895.31854664502	1497.84436162064	1467.17051753458	1580.0170503781	1454.07669010887	1189.75091474888	1251.76407034281	1007.23050644476	833.217850079244	2337.90814314396	2225.11498231537	2579.61789897519	2371.80997878472	1375.81298320137	990.242240585066	937.040260901412	1063.06293735786	1142.37682680584	1229.91318714485	1137.48979896911	1013.87206845606	1070.38516730859	987.721911652747	1065.89243221826	1081.58104289164	692.183695379986	709.863843556714	673.989177118227	752.239297750713	2035.60212781647	1540.89920865011	1316.79632499834	1489.61814535954	808.659170496453
FBgn0070465	786.176049753622	874.942956897535	837.233723499574	1340.51169139925	765.657125826035	920.29822314062	821.753440385894	1327.21913145974	502.455611051172	530.138293407149	515.811676962193	446.096686500836	839.25518424383	902.16647947195	851.822420133196	824.213829853301	980.182766313285	1298.49945438735	895.126257621613	939.860060273413	1685.95419728237	1641.53971117206	1459.88469237678	1399.74954661915	522.614521414059	579.348022330081	556.828006837611	498.658327009088	2388.73951441156	3737.94143067696	2999.26666186161	2245.32962320621	1791.25392703946	2612.7098316899	1262.9164307946	1970.8296474296	987.430316842177	947.804578757007	1098.38915271271	1048.94228093133	1505.36328081852	2086.72898926894	1272.21376289764	1476.61788076992	1554.69935975627	2266.20827011998	1079.93357141633	2312.02660535842	1941.49448423157
FBgn0070466	148.533261308413	226.220992657918	240.650657184903	164.986054326061	253.66755840437	193.4986007629	237.772855564758	238.435233473689	314.330551026518	314.219159972297	315.218247032451	329.239758228268	352.370208018751	345.830483797581	323.597343961214	282.415917398094	140.731530679741	190.089610848458	146.297875035009	146.391815670859	280.180249548371	266.520099376059	257.803046292408	229.293650529851	249.924558062595	308.224563604181	239.488822846034	275.323055018848	236.665077385557	223.027531663303	237.949200110792	216.911739056475	275.441707854268	305.76691480039	246.528207381138	356.046457460418	127.108238617895	139.246510101421	136.486226076728	142.935267895149	360.807564048465	333.876638283031	301.479936369043	362.189291509603	233.863674878591	206.575365608506	203.407562398118	220.469287336562	287.364932834275
FBgn0070467	0	0	0	0	0.581806326615528	0	5.22577704537929	0	146.319491130286	117.619106897406	132.087191583201	179.458854132873	1.46211704572096	0	2.37939223500893	0	0	0	0	2.4603666499304	2.43634999607279	1.60072131757393	0	0.705518924707235	96.0106223052344	118.913797686798	75.8711146757408	70.0243608140422	0	0	0	0	0	2.2818426477641	4.32505626984452	0	50.8432954471581	55.6986040405685	44.1955398724642	42.768032913509	0	0.751974410547367	0	2.18515409658885	0	0	12.0438688262044	5.80182335096216	2.37491680028327
FBgn0070468	33.0073914018696	24.9508447784468	20.1743065903512	22.6855824698334	9.89070755246397	23.597390336939	20.9031081815172	4.2200926278529	27.213058997277	24.4329545728911	20.5966468231431	21.7947445587727	320.93469153575	347.835298196407	308.527859806157	293.432141126388	56.7864071163868	34.8051400145064	50.9333342714477	59.0487995983296	159.174866410089	196.888722061593	267.795412427773	236.348839776924	47.0155109226663	47.5655190747193	59.377394094058	58.3536340117018	48.9107826596819	53.5266075991928	116.207748891317	52.762314905629	17.656519734248	15.9728985343487	6.48758440476679	11.2505386186377	41.477425233208	40.8456429630835	38.9960645933508	48.3954056652865	310.665123123301	255.671299586105	280.960359548114	345.800635785186	87.2871462575022	96.4018372839694	56.2047211889537	91.3787177776541	193.555719223086
FBgn0070469	18.0040316737471	1.66338965189645	8.64613139586479	14.4362797535303	10.4725138790795	11.7986951684695	7.83866556806894	12.6602778835587	1.5775686375233	1.13641649176238	0	1.85487187734235	10.9658778429072	7.01685039589294	11.8969611750446	10.014748843904	6.58393125987093	13.3865923132717	3.25106388966687	2.4603666499304	4.06058332678799	6.40288527029571	4.99618306768233	7.76070817177958	2.47450057487718	2.37827595373597	1.31949764653462	1.06097516384912	20.510973373415	7.1368810132257	9.22283721359658	9.77079905659796	7.94543388041158	6.8455279432923	8.65011253968905	9.92694583997447	49.5053139880224	41.7739530304263	31.1968516746806	59.6501511688415	10.9005306359053	22.559232316421	15.7842898622536	8.74061638635542	8.234636439387	12.2415031471707	17.3966994156285	5.80182335096216	7.1247504008498
FBgn0070470	120.026877824981	93.1498205062014	87.9023358579587	80.4307014839548	90.7617869520223	80.2311271455925	88.838209771448	82.2918062431315	154.601726477284	193.190803599604	164.773174585145	162.301289267456	60.6778573974198	74.1781327565825	64.243590345241	74.1091414448898	81.4761493409028	93.7061461929019	76.9418453887827	97.1844826722509	63.3450998978926	62.4281313853832	66.9488531069432	57.147032901286	127.684229663662	131.280832646225	137.887504062868	140.579209210009	82.0438934936599	48.1739468392735	49.8033209534215	114.318348962196	59.1493411097307	70.7371220806871	56.2257315079788	72.1358064371478	88.3067763029589	110.468898013794	89.6909485647068	78.7832185248851	57.772812370298	63.9178248965262	58.4018724903382	58.9991606078991	70.8178733787282	47.4358246952865	38.8080217733252	89.9282619399135	55.8105448066568
FBgn0070471	0	1.66338965189645	0	14.4362797535303	1.16361265323106	0	3.91933278403447	2.11004631392645	123.050353726818	126.142230585624	161.638902242493	92.2798758977821	2.92423409144192	0	5.55191521502083	4.00589953756161	2.4689742224516	0	2.16737592644458	1.2301833249652	4.06058332678799	0.800360658786964	8.99312952182819	2.1165567741217	87.597320350652	99.8875900569105	60.6968917405927	44.5609568816632	4.73330154771115	0	3.68913488543863	2.93123971697939	3.53130394684959	0	2.16252813492226	2.64718555732653	10.7038516730859	10.2114107407709	5.19947527911344	9.00379640284401	8.72042450872423	3.75987205273683	6.31371594490143	8.74061638635542	0	1.53018789339634	1.33820764735604	2.90091167548108	5.93729200070817
FBgn0070472	25.5057115378084	24.9508447784468	21.615328489662	28.8725595070607	17.4541897984658	16.5181732358573	15.6773311361379	27.4306020810438	31.9457649098469	39.7745772116832	41.1932936462863	43.5894891175453	23.3938727315353	17.0409223900257	23.7939223500893	30.0442465317121	23.0437594095483	29.4505030891977	24.9248231541127	35.6753164239908	24.3634999607279	28.8129837163307	14.988549203047	38.0980219341907	31.1787072434524	35.1984841152923	20.4522135212867	27.0548666781527	28.3998092862669	33.9001848128221	29.5130790835091	31.2665569811135	27.3676055880843	41.0731676597538	32.4379220238339	27.1336519625969	42.8154066923437	48.272123501826	61.0938345295829	39.3916092624425	33.7916449713064	28.5750276007999	25.2548637796057	29.4995803039495	27.9977638939158	21.4226305075488	36.1316064786131	18.855925890627	39.1861272046739
FBgn0070473	114.025533933732	114.773885980855	97.9894891531342	121.67721506547	94.834431238331	84.9506052129803	88.838209771448	69.6315283595728	134.487726348862	158.530100600852	157.161370324418	140.970262678019	114.776188089095	134.322564721379	101.520735360381	104.153387976602	163.775290089289	297.182349354632	101.866668542895	132.859799096242	270.43484956408	274.523705963929	209.839688842658	225.766055906315	104.423924259817	125.097315166512	146.464238765343	129.969457571518	91.5104965890822	151.658721531046	119.896883776756	97.7079905659796	85.6341207111026	77.5826500239795	97.3137660715018	95.298680063755	81.6168690072802	84.4762161281955	84.4914732855934	56.273727517775	102.46498797751	95.5007501395156	96.2841681597468	113.62801302262	186.102783530146	182.092359314164	131.144349440892	134.89239290987	232.74184642776
FBgn0070474	0	0	0	0	0	0	0	0	0	0	0	0	0	2.00481439882655	0	0	0	0	2.16737592644458	1.2301833249652	0	0	0	2.1165567741217	0.494900114975435	0	0	1.06097516384912	0	876.052144373455	3.68913488543863	40.0602761320516	0	0	2.16252813492226	2.64718555732653	74.9269617116015	53.8419839058828	72.7926539075881	73.1558457731076	1.09005306359053	2.2559232316421	1.57842898622536	4.37030819317771	6470.7773140703	5979.9742873929	5062.43952994791	3688.50919537419	1.18745840014163
FBgn0070475	0	0	0	0	0	0	0	0	0	0	0	0.463717969335588	0	0	0	0	0	0	2.16737592644458	0	0	0	0	0	0	0	0	0	0	0	5.53370232815795	56.6706345282682	0	0	10.8126406746113	5.29437111465305	1727.33406374424	1250.43366071076	1709.32749800854	1635.31452166654	0	24.8151555480631	22.098005807155	7.10175081391378	1.6469272878774	16.8320668273597	270.31794476592	52.2164101586595	0
FBgn0070476	7194.11098963477	6515.49726647841	7409.73460625612	4827.90441471636	3229.60691904279	3164.41004418352	3225.61088126037	2979.38539526414	2696.85358584609	2247.2636124601	2324.28681867252	2818.47781762171	3257.5967778663	3533.4853779318	3133.65957350676	3011.43497736194	5182.37689292591	4701.37122042102	6084.90791349317	4507.3917026725	3808.01504386177	4185.88624545582	3873.04111406734	3195.29520999907	3060.95721112307	3081.76998085106	3869.42684846278	3654.52895187831	4394.08160345852	4016.27979019277	3729.71536917846	4145.75003971451	2915.97423411105	3096.46047301589	3027.53938889117	2673.65741289979	1299.1799968208	1328.41170636756	1498.74874920445	1249.27675089461	2392.66647458121	2511.59453122821	2643.86855192747	2713.96138796336	2803.07024396733	3153.71724828986	2220.08648696367	3067.71409682124	3042.26842116287
FBgn0070477	331.574249991509	312.717254556533	371.783650022186	424.839089889607	407.264428630869	349.241376986697	410.223498062275	474.760420633451	231.508197556545	197.736469566654	241.786723576028	239.278472177164	297.540818804215	218.524769472095	307.734729061154	274.40411832297	355.53228803303	318.600897055866	430.22412139925	521.597729785245	292.361999528735	255.315050153041	261.799992746554	322.422148591206	273.18486346644	217.374422171467	252.024050488113	246.146238012997	356.575383260907	413.939098767091	337.555842017635	380.084083301661	407.865605861128	419.859047188595	389.255064286007	459.286694196152	1438.33006857092	1283.8528231351	1372.66147368595	1500.25757562388	269.243106706861	264.694992512673	282.538788534339	277.514570266784	1492.11612281692	1251.69369679821	1249.88594263054	822.408459998887	256.491014430593
FBgn0070478	0	0	0	0	9.89070755246397	11.7986951684695	14.3708868747931	6.33013894177934	0.394392159380826	0	0	0	0	1.00240719941328	1.58626149000595	1.0014748843904	0	0	0	0	0	0	0	1.41103784941447	0.494900114975435	0.475655190747193	1.97924646980193	0.530487581924562	1.57776718257038	5.35266075991928	3.68913488543863	0.977079905659796	22.9534756545223	13.6910558865846	4.32505626984452	13.2359277866326	0	0	0	0	0	0	0	0	0	0	0	0	1.18745840014163
FBgn0070479	0	226.220992657918	0	2.06232567907576	7388.35854169059	11064.8163289907	6997.31546376287	11700.2068107222	0	0	0	0	0	0	1.58626149000595	1.0014748843904	2.4689742224516	0	0	0	0.812116665357598	1.60072131757393	8.99312952182819	100.889206233135	609.716941649736	311.554149939411	783.781602041566	660.45703949608	6.31106873028153	1670.03015709481	1.84456744271932	0	9994.47299557106	9305.35431758201	7090.9297544101	8883.29293399849	0	0	0	0	15.2607428902674	0	0	0	316.210039272461	201.984801928317	186.01086298249	47.8650426454378	852.595131301693
FBgn0070480	0	0	0	2.06232567907576	0	0	0	0	0.394392159380826	0	0.895506383614919	0	0	0	0	0	0	0	0	0	0	0.800360658786964	0	0.705518924707235	0	0	0	1.06097516384912	0	0	0	0	0	0	0	0	0	0.928310067342808	0	0	0	0	0	0	0	0	0	0	0
FBgn0070481	0	0	0	0	1.16361265323106	7.07921710108169	1.30644426134482	4.2200926278529	0	0	0	0	0	0	0	0	0	0	0	0	0	0	0	0	0	0	0	0	0	0	0	0	4.41412993356199	4.5636852955282	0	5.95616750398468	0	0	0	0	0	0	0	0	0	0	0	0	0
FBgn0070483	2421.54226011898	1876.3035273392	2775.4081780726	3475.01876924266	1845.48966802445	2388.05590209822	1781.98997247434	2390.68247367867	59.9476082258855	63.0711152928119	51.4916170578578	74.1948750936941	7594.96699399752	7748.60765146464	8051.07019252521	8354.30348558474	19441.5260189914	17865.7461012924	20539.1379669521	23198.7971421938	7559.18192114852	7391.33068389761	7663.14558921116	8792.17683970156	1441.64403492344	992.216727898645	1454.08640648115	1478.46889082375	5029.92177803438	8690.9368538556	5439.62938857926	6348.08814707169	3245.26832715477	3176.32496568763	3717.38586393137	4539.92323081499	3002.4303943006	2773.79048122031	3314.66549043482	3147.95231734434	7095.15539091075	7386.64463480678	7256.03804967797	9425.11590711187	30492.85873505	25353.683205684	22661.2083003272	28237.4742491328	8673.19615463449
FBgn0070487	16.5036957009348	24.9508447784468	36.0255474827699	30.9348851861365	14.5451581653882	18.8779122695512	26.1288852268965	29.5406483949703	18.9308236502796	13.0687896552673	12.9848425624163	27.3593601907997	43.8635113716287	25.0601799853319	18.2420071350684	31.0457214161025	10.6988882972903	18.7412292385804	10.8368796322229	9.84146659972161	60.0966332364622	48.0216395272178	35.9725180873128	54.3249572024571	15.3419035642385	8.08613824270228	24.4107064608905	17.5060902035105	26.8220421036965	21.4106430396771	49.8033209534215	44.9456756603506	18.5393457209604	27.3821117731692	12.9751688095336	28.4572447412602	8.02788875481444	5.56986040405685	9.09908173844852	14.6311691546215	27.2513265897632	25.5671299586105	28.4117217520564	30.0458688280967	14.8223455908966	9.18112736037804	4.01462294206812	39.1623076189946	45.1234192053821
FBgn0070490	0	0	0	0	0	0	0	0	0	0	0	0	32.1665750058611	23.0553655865054	29.3458375651101	22.0324474565889	0	0	0	0	0	0.800360658786964	0	0	0.98980022995087	0.951310381494386	0	4.2439006553965	0	0	0	0	0	0	0	0	0	0	0	0	32.7015919077159	33.0868740640841	33.1470087107325	26.7681376832135	0	0	0	0	0
FBgn0070491	9.00201583687354	6.65355860758582	5.76408759724319	6.18697703722729	96.5798502181776	146.303820089022	44.419104885724	86.5118988709844	0	0	0	0	40.2082187573263	24.0577727859187	54.7260214052053	52.0766939883009	4.11495703741933	0	0	0	102.326699835057	84.0378691726312	73.9435094016985	49.3863247295064	11.382702644435	17.5992420576461	9.23648352574236	30.7682797516246	7.88883591285191	42.8212860793542	51.6478883961408	13.6791186792371	92.6967286048018	116.373975035969	82.176069127046	168.758079279566	0	0.928310067342808	1.29986881977836	0	51.2324939887549	36.0947717062736	31.5685797245071	30.0458688280967	59.2893823635864	29.0735699745305	21.4113223576967	17.4054700528865	116.37092321388
FBgn0070492	0	0	0	2.06232567907576	0	0	0	0	0	0	0	0	595.812696131291	590.41784045442	568.674744167133	616.908528784488	0	0	0	1.2301833249652	1.6242333307152	0	0	0.705518924707235	24.7450057487718	18.0748972483933	21.7717111678213	23.3414536046807	0	0	167.855637287458	0.977079905659796	0	0	2.16252813492226	0	12.0418331322217	1.85662013468562	1.29986881977836	5.6273727517775	503.604515378824	574.508449658188	621.901020572791	900.283487794608	0	0	14.7202841209165	0	0
FBgn0070493	87.0194864231109	99.8033791137873	79.2562044620939	92.8046555584094	83.780111032636	110.907734583613	101.902652384896	111.832454638102	70.201804369787	90.345111095109	66.267472387504	84.8603883884127	84.0717301289551	77.1853543548224	78.5199437552946	75.1106163292802	105.342900157935	112.447375431482	107.285108359007	107.025949271972	130.750783122573	138.462393970145	126.903049919131	152.392087736763	62.3574144869048	78.0074512825397	93.0245840806909	85.4085006898545	118.332538692779	76.7214708921763	97.7620744641237	100.639230282959	88.2825986712398	116.373975035969	99.4762942064241	105.225625903729	456.251677565288	333.263314176068	399.059727671956	415.30010908118	75.2136613877465	76.7013898758314	104.176313090874	56.8140065113102	74.111727954483	105.582964644347	161.923125330081	78.3246152379892	103.308880812322
FBgn0070494	0	0	0	0	0	0	0	0	0	0	0	0	0	0	0	0	0	0	0	0	0	0	0	0	0	0	0	0	0	0	0	0	0	0	0	0	0	0	1.29986881977836	0	1.09005306359053	0	0	0	0	0	0	0	0
FBgn0070495	195.043676465593	139.724730759302	223.358394393174	268.102338279849	180.359961250814	141.584342021634	173.757086758862	213.114677706571	211.394197428123	184.099471665505	233.279412931686	204.96334244633	127.935241500584	90.216647947195	140.384141865527	144.212383352218	160.483324459354	123.1566492821	150.632626887899	228.814098443527	123.441733134355	102.446164324731	95.9267148995007	103.005763007256	173.215040241402	175.041110194967	144.484992295541	143.762134701556	170.398855717601	199.83266837032	147.565395417545	135.814106886712	177.448023329192	168.856355934544	157.864553849325	144.271612874296	516.460843226396	420.524460506292	545.944904306911	575.117495231661	117.725730867777	127.835649793052	113.646887008226	124.007494981417	390.321767226944	347.352651800969	337.228327133722	250.928859929114	97.371588811614
FBgn0070496	0	0	0	0	0	0	0	0	0	0.568208245881189	0.447753191807459	0	53.367272168815	47.113138372424	57.8985443852172	58.0855432946434	0	0	0	0	12.9938666457216	8.00360658786964	11.9908393624376	16.2269352682664	1.48470034492631	2.37827595373597	3.95849293960387	0.530487581924562	1.57776718257038	0	18.4456744271932	0	1.7656519734248	0	0	0	28.0976106418506	18.5662013468562	12.9986881977836	27.011389208532	87.2042450872423	51.8862343277683	59.9803014765636	98.8782228706456	0	0	2.67641529471208	0	15.4369592018412
FBgn0070498	48.0107511299922	28.2776240822397	50.4357664758779	43.308839260591	23.2722530646211	35.3960855054085	19.5966639201724	21.1004631392645	0	0	0	0	51.1740966002335	67.1612823606896	49.9672369351875	51.0752191039105	14.8138453347096	5.35463692530868	17.3390074115567	8.6112832747564	30.0483166182311	24.0108197636089	26.9793885654846	20.4600488165098	10.8878025294596	6.18351747971351	13.1949764653462	10.6097516384912	44.1774811119707	41.0370658260478	62.7152930524567	42.991515849031	26.4847796013719	20.5365838298769	32.4379220238339	36.3988014132397	30.773573560122	18.5662013468562	12.9986881977836	19.1330673560435	63.2230776882507	54.8941319699578	56.8234435041129	47.5271016008076	6.5877091515096	10.7113152537744	8.02924588413625	10.1531908641838	28.4990016033992
FBgn0070499	64.514446830927	78.1793136391334	82.1382482607155	123.739540744546	38.3992175566248	40.1155635727962	37.8868835789999	25.3205557671174	328.528668764228	311.946326988773	374.321668351036	323.211424626905	122.817831840561	110.264791935461	135.625357395509	135.199109392704	261.711267579869	315.923578593212	201.565961159346	186.987865394711	116.944799811494	142.46419726408	137.894652668032	144.631379564983	242.995956452939	243.535457662563	220.356106971282	237.127949120279	176.709924447883	173.069364570723	145.720827974826	172.943143301784	60.0321670964431	41.0731676597538	56.2257315079788	52.9437111465305	373.296827098872	362.969236331038	380.861564195059	404.045363577625	116.635677804187	130.843547435242	99.4410261321975	143.12759332657	299.740766393687	250.950814517	207.422185340186	274.136153332962	180.493676821528
FBgn0070500	1105.74761196263	497.35350591704	3013.17679145888	4304.07369223112	178.032735944351	146.303820089022	395.852611187481	573.932597387994	35.8896865036551	31.2514535234654	25.9696851248326	52.4001305349215	267.567419366935	161.387559105538	687.64435591758	1997.94239435885	401.619806852127	77.6422354169759	1236.48796603663	1222.80222501541	289.113532867305	148.867082534375	551.578610672129	1140.11858232689	147.48023426268	102.265866010647	170.215196402966	171.877976543558	134.110210518483	180.206245583949	250.861172209827	329.275928207351	328.411267057012	317.17612803921	413.042873770152	289.205022137923	8.02788875481444	10.2114107407709	3.89960645933508	5.6273727517775	85.0241389600613	93.9968013184209	165.735043553662	161.701403147575	34.5854730454254	39.7848852283048	37.4698141259692	66.7209685360649	97.371588811614
FBgn0070501	603.135061070527	552.245364429623	531.737080845684	725.938639034669	530.025563546746	556.89841195176	547.400145503481	799.707552978124	258.721256553822	278.422040481782	270.890681043513	268.956422214641	241.249312543958	293.70530942809	295.83776788611	287.423291820046	426.309549076643	465.853412501855	381.458163054247	478.541313411463	214.398799654406	195.288000744019	195.850376253147	157.330720209713	330.098376688615	252.572906286759	350.326625154942	349.591316488286	755.750480451213	538.834516498541	512.78974907597	633.147778867548	804.254473894995	946.964698822102	797.972881786315	626.059384307724	218.090977839126	215.367935623531	224.877305821656	183.452351707947	291.044167978671	241.383785785705	205.195768209296	237.635508004038	373.85249434817	446.814864871731	235.524545934663	281.388432521665	216.117428825777
FBgn0070502	63.0141108581148	46.5749102531007	60.5229197710535	72.1813987676517	217.595566154207	148.663559122715	206.418193292482	272.195974496512	274.496942929055	314.219159972297	302.681157661843	346.397323093684	72.3747937631874	66.1588751612763	75.3474207752827	75.1106163292802	106.165891565419	152.607152371297	99.6992926164508	115.637232546729	89.3328331893357	91.2411151017139	97.9251881265737	144.631379564983	224.189752083872	272.550424298142	233.551083436628	215.377958261372	100.977099684505	133.816518997982	66.4044279378954	110.410029339557	284.269967721392	301.203229504861	235.715566706527	274.645501572627	632.865230171205	485.506165220288	595.339919458489	585.24676618486	70.8534491333844	105.276417476631	110.490029035775	80.3044130496404	243.745238605855	296.85645131889	239.539168876731	137.793304585351	123.49567361473
FBgn0070503	106.52385406967	44.9115206012043	72.0510949655399	61.8697703722729	42.4718618429335	28.3168684043268	37.8868835789999	40.0908799646025	134.487726348862	127.278647077386	160.743395858878	138.187954862005	114.776188089095	114.274420733114	111.038304300417	119.175511242458	187.642040906322	214.185477012347	187.478017637456	180.836948769885	180.289899709387	146.466000558014	160.877094779371	167.913504080322	108.38312517962	129.378211883237	129.310769360393	101.853615729516	86.7771950413711	87.4267924120149	97.7620744641237	76.2122326414641	60.9149930831555	47.9186956030461	73.5259565873569	54.9291003145254	210.063089084311	198.658354411361	214.478355263429	259.984621132121	87.2042450872423	97.7566733711577	112.068458022	123.46120645727	139.988819469579	93.3414614971768	109.733027083195	159.550142151459	134.182799216005
FBgn0070504	0	1.66338965189645	0	0	7.56348224600186	21.2376513032451	7.83866556806894	6.33013894177934	0	0	0	0	2.92423409144192	5.01203599706639	6.3450459600238	1.0014748843904	27.9817078544515	18.7412292385804	26.008511117335	13.5320165746172	0.812116665357598	1.60072131757393	1.99847322707293	2.1165567741217	2.47450057487718	1.90262076298877	2.63899529306925	3.18292549154737	3.15553436514077	5.35266075991928	1.84456744271932	0	20.3049976943852	4.5636852955282	0	17.8685025119541	0	0.928310067342808	0	3.3764236510665	1.09005306359053	2.2559232316421	3.15685797245071	5.46288524147213	8.234636439387	12.2415031471707	1.33820764735604	14.5045583774054	2.37491680028327
FBgn0070506	175.539308819034	236.201330569297	178.686715514539	216.544196302955	339.193088416853	356.320594087778	352.739950563102	373.478197564981	377.43329652745	383.540565969802	384.1722385708	350.107066848369	95.7686664947228	69.1660967595162	102.313866105384	102.150438207821	125.094693937548	182.057655460495	152.800002814343	156.233282270581	93.3934165161237	101.645803665944	93.9282416724278	76.9015627930886	276.649164271268	342.471737337979	250.704552841578	250.390138668393	153.043416709327	153.442941784353	81.1609674796499	128.974547547093	475.843206837983	481.468798678225	438.993211389219	450.02154474551	50.8432954471581	51.0570537038544	75.3923915471449	46.1444565645755	65.4031838154317	55.6461063805051	67.8724464076903	69.9249310908433	149.870383196843	134.656534618878	93.6745353149229	124.739202045686	112.808548013455
FBgn0070507	96.0215022599844	93.1498205062014	76.3741606634723	76.3060501258033	55.2716010284751	80.2311271455925	83.6124327260687	75.9616673013521	98.9924320045872	111.937024438594	132.982697966815	103.409107161836	53.367272168815	46.1107311730108	47.5878447001785	73.1076665604994	82.2991407483866	58.9010061783955	75.8581574255604	62.7393495732252	88.5207165239781	64.0288527029571	70.9457995610891	64.9077410730656	72.750316901389	103.692831582888	79.8296076153447	67.9024104863439	135.687977701053	89.2110126653213	83.0055349223692	99.6621503772992	70.6260789369918	59.3279088418666	56.2257315079788	79.4155667197958	60.2091656611083	59.4118443099397	50.694883971356	64.1520493702636	71.9435021969749	80.4612619285682	72.6077333663664	80.3044130496404	102.109491848399	73.4490188830243	62.895759425734	50.7659543209189	75.9973376090646
FBgn0070508	0	0	0	0	0	0	0	0	0	0	0	0	72.3747937631874	44.1059167741842	52.3466291701964	44.0648949131777	0	0	0	0	5.68481665750318	9.60432790544357	10.9916027489011	4.23311354824341	2.47450057487718	1.42696557224158	0.659748823267312	1.06097516384912	0	0	12.9119720990352	0	0	0	0	0	0	0.928310067342808	0	0	25.0712204625822	32.3348996535368	33.1470087107325	42.6105048834827	0	0	0	0	3.5623752004249
FBgn0070509	871.695200203921	738.545005442026	1005.83328571894	1206.46052225932	364.792566787936	259.571293706329	369.723725960585	365.038012309275	337.205296270606	242.056712745386	334.91938747198	273.593601907997	796.122731395062	815.959460322408	799.475790962999	769.132711211829	600.783727463222	315.923578593212	648.04540200693	631.084045707148	768.262365428287	685.909084580428	748.428223538813	737.972795243767	397.89969244025	328.202081615563	426.197739830683	433.938842014292	585.351624733612	569.16626080475	933.351126015974	809.999241791971	357.544524618521	339.994554516851	371.954839206629	410.313761385612	127.108238617895	126.250169158622	111.788718500939	99.0417604312841	736.875870987198	728.663203820399	689.773466980481	847.839789476475	359.030148757273	394.788476496256	244.891999466156	261.082050793297	574.729865668551
FBgn0070510	402.090040713685	349.311826898255	380.429781418051	492.895837299108	289.157744327917	214.736252066145	228.627745735344	299.626576577556	806.531965933788	771.626797906654	1052.66775393934	721.08144231684	697.429830808897	555.333588474956	644.022164942416	613.904104131317	397.504849814707	246.313298564199	403.131922318692	394.888847313829	512.445615840644	464.209182096439	483.630520951649	512.91225826216	595.364838315448	723.471545126481	638.636860922758	640.828998964871	405.486165920588	369.33359243443	461.141860679829	433.823478112949	398.154520007291	255.566376549579	289.778770079583	293.175800473913	370.6208641806	379.678817543208	313.268385566585	347.77163605985	667.112474917404	650.457865123472	669.253890159551	706.351061722347	441.376513151143	356.533779161347	275.670775355345	358.262591921914	457.171484054529
FBgn0070511	111.024861988107	136.397951455509	149.866277528323	148.487448893455	305.448321473152	247.772598537859	347.514173517723	238.435233473689	149.080236245952	141.483853224416	168.802953311412	142.361416586026	229.55237617819	209.503104677375	243.491138715914	203.299401531252	203.278877648515	131.188604670063	179.8922018949	173.455848820093	168.108149729023	186.484033497363	230.823657726924	194.01770429449	144.510833572827	146.501798750135	151.742229351482	169.225538633935	126.221374605631	99.9163341851599	145.720827974826	99.6621503772992	200.401498983714	187.111097116656	203.277644682693	171.405264836893	92.3207206803661	76.1214255221102	122.187669059166	102.418184082351	226.73103722683	223.336399932568	224.136916044001	226.709737521094	131.754183030192	105.582964644347	105.718404141127	121.838290370205	146.057383217421
FBgn0070512	0	0	0	0	0	0	0	0	0	0	0	0	24.1249312543958	40.0962879765311	44.4153217201666	15.022123265856	0	0	0	0	0	0	0	0	0.98980022995087	0.475655190747193	1.97924646980193	2.12195032769825	0	0	7.37826977087726	0	0	0	0	0	0	0	1.29986881977836	0	40.3319633528496	31.5829252429894	22.098005807155	24.0366950624774	0	0	0	0	0
FBgn0070513	121.527213797793	78.1793136391334	76.3741606634723	63.9320960513487	100.070688177871	115.627212651001	99.2897638622066	109.722408324175	164.461530461804	164.780391305545	145.519787337424	162.765007236792	82.6096130832341	71.1709111583427	74.5542900302797	85.1253651731842	116.041788455225	101.738101580865	88.8624129842279	77.5015494728077	80.3995498704022	74.4335412671876	74.9427460152349	61.3801464495294	120.755628054006	147.45310913163	106.219560546037	117.768243187253	113.599237145068	94.5636734252406	60.8707256097374	107.478789622578	108.587596365625	120.937660331497	105.963878611191	121.108739247689	317.101605815171	242.288927576473	310.668647927028	357.900907013049	83.9340858964707	81.2132363391156	88.39202322862	70.4712196149905	153.164237772598	136.186722512274	123.115103556756	116.036467019243	123.49567361473
FBgn0070514	304.568202480888	344.321657942566	396.281022310469	319.660480256743	618.460125192306	448.35041640184	590.51280612786	645.674172061493	433.436983159527	380.699524740396	554.318451457635	438.213481022131	799.778024009364	834.002789911847	795.510137237985	786.157784246466	373.638098997675	420.338998636731	522.337598273144	503.144979910767	586.348232388185	713.121346979185	766.414482582469	746.439022340254	390.971090830594	470.422983648974	407.065023955931	412.719338737309	364.464219173758	431.781301300155	588.417014227462	438.708877641248	568.539935442784	456.36852955282	575.232483889322	480.464178654765	537.868546572568	536.563218924143	526.446872010236	635.893120950858	876.402663126785	835.443570118125	860.24379749282	989.328517230604	401.850258242085	468.23749537928	404.138709501525	319.100284302919	642.414994476624
FBgn0070516	556.624645913347	572.20604025238	612.434307207089	800.182363481396	481.153832111041	436.551721233371	540.867924196757	795.487460350271	134.487726348862	107.959566717426	101.192221348486	137.260518923334	254.408365955447	271.652351040998	283.940806711065	342.504410461518	344.83339973574	254.345253952162	367.370219532357	495.763879960976	287.489299536589	262.518296082124	280.785488403747	359.81465160069	206.868248059732	159.34448890031	247.405808725242	231.823073301034	407.063933103159	426.428640540236	383.670028085618	593.087502735496	460.835165063872	442.677473666236	469.268605278131	653.19303627032	48.1673325288867	53.8419839058828	59.7939657098046	60.7756257191971	238.721620926326	232.360092859136	260.440782727184	284.616321080698	191.043565393778	246.360250836811	180.658032393066	262.532506631038	302.801892036117
FBgn0070518	705.157907221761	681.989757277546	690.249489769872	868.239110890897	677.80437050709	752.756751748353	713.318566694273	810.257784547756	535.584552439161	557.980497455327	578.497123815238	620.918360940353	535.865897256731	511.227671700772	527.431945426979	573.845108755701	585.146890721029	607.751291022535	552.680861243369	544.971212959584	467.779199245976	521.034788870313	492.623650473478	485.397020198577	500.83891635514	586.007195000542	520.541821557909	540.036358399204	676.862121322694	604.850665870878	597.639851441058	666.368495659981	611.798408791692	584.15171782761	579.557540159166	572.453876771861	366.606919803193	304.485702088441	358.763794258827	373.657550718026	563.557433876304	558.716987036694	566.656006054903	575.788104451163	568.189914317703	553.928017409475	421.535408917153	494.605440669524	413.235523249289
FBgn0070519	270.060475106206	583.849767815655	609.552263408468	327.909782973047	93.0890122584844	179.340166560736	137.176647441206	118.162593579881	123.839138045579	142.052061470297	148.206306488269	106.19141497785	314.355164830006	404.972508562964	438.601301986645	347.51178488347	367.877159145288	315.923578593212	409.634050098026	214.051898543945	193.283766355108	297.734165068751	324.751899399351	205.306007089805	146.985334147704	134.134763790708	125.352276420789	143.762134701556	356.575383260907	372.902032941043	379.980893200179	273.582373584743	180.096501289329	294.357701561569	237.878094841449	179.346821508872	226.11886659394	298.915841684384	297.669959729244	320.760246851318	357.537404857694	420.353695495978	438.803258170649	340.884039067861	391.968694514821	662.571357840615	373.359933612336	459.794500563751	206.617761624644
FBgn0070520	142.531917417164	104.793548069477	106.635620548999	119.614889386394	126.833779202185	82.5908661792864	87.5317655101032	126.602778835587	111.218588945393	124.43760584798	137.46022988489	92.2798758977821	239.056136975377	263.633093445692	267.285061066003	268.395269016628	156.368367421935	232.926706250928	158.218442630455	175.916215470024	185.97471636689	229.703509071859	180.8618270501	253.281293969897	108.38312517962	99.8875900569105	91.7050864341563	89.1219137633264	148.310115161616	153.442941784353	171.544772172896	150.470305471609	106.8219443922	114.092132388205	77.8510128572014	109.858200629051	9.36587021395018	21.3511315488846	25.9973763955672	23.6349655574655	263.792841388908	227.096271985305	227.293774016451	252.385298156013	130.107255742315	122.415031471707	74.9396282519383	76.8741594002487	204.242844824361
FBgn0070521	591.132373288029	821.714488036848	570.644672127076	608.38607532735	1075.75989791211	1017.04752352207	986.365417315342	1190.06612105452	803.771220818123	731.852220694971	797.896187800893	768.844393158405	679.153367737385	644.547829222737	594.848058752232	583.859857599605	901.998582602317	824.614086497537	652.380153859819	636.004779007009	1901.97723026749	1950.47892546383	1620.76178715615	2405.81953325167	796.78918511045	818.602583275919	847.777237898495	911.377665746398	610.595899654738	924.226091212729	638.220335180883	773.847285282558	1449.60027018176	1289.24109598672	1247.77873385015	1966.85886909361	72.25099879333	125.321859091279	124.787406698723	101.292709531995	547.206637922446	609.099272543367	500.361988633438	634.240976534915	540.192150423787	529.445011115134	373.359933612336	793.399343244076	1548.44575378469
FBgn0070522	40.5090712659309	36.594572341722	44.6716788786347	30.9348851861365	66.3259212341702	63.7129539097352	71.8544343739653	59.0812967899405	94.6541182513981	109.664191455069	109.699531992828	93.2073118364533	67.2573841031641	70.1685039589294	76.9336822652886	95.1401140170883	60.9013641538061	85.6741908049389	61.7702139036706	65.1997162231556	41.4179499332375	50.4227215035787	64.9503798798703	50.0918436542137	65.8217152917329	75.1535201380565	73.8918682059389	62.5975346670983	47.3330154771115	44.6055063326607	38.7359162971056	48.8539952829898	88.2825986712398	91.2737059105641	84.3385972619682	88.6807161704386	194.007311574682	156.884401380934	157.284127193182	176.699504405814	94.834616532376	106.780366297726	105.754742077099	96.6930687740568	79.0525098181152	67.328267309439	56.2047211889537	40.6127634567351	55.8105448066568
FBgn0070523	433.597096142742	309.39047525274	311.260730251132	191.796288154046	173.960091658043	210.016773998757	181.59575232693	103.392269382396	506.793924804361	594.914033437605	480.886928001211	453.979891979541	114.045129566235	164.394780703778	153.074233785574	78.1150409824514	179.412126831483	182.057655460495	199.398585232902	104.565582622042	147.805233095083	125.656623429553	130.899996373277	81.134676341332	395.920091980348	431.894913198451	463.80342275692	399.457149189195	156.198951074468	82.0741316520956	121.741451219475	101.616310188619	95.345206564939	107.246604444913	99.4762942064241	123.755924805015	84.2928319255517	55.6986040405685	62.3937033493613	77.6577439745296	59.9529184974791	60.1579528437893	55.2450145178875	80.8507015737876	67.5240188029734	64.2678915226463	81.6306664887185	142.144672098573	60.5603784072233
FBgn0070525	105.023518096858	1290.79036987165	90.7843796565803	59.8074446931972	5576.61364060983	6140.04096567152	5966.53094156181	5754.09629807742	45.3550983287949	36.9335359822773	40.7455404544788	65.8479516456535	57.0225647831174	24.0577727859187	49.9672369351875	50.0737442195201	248.543405060128	243.635980101545	350.0312121208	207.900981919119	99.8903498389845	59.2266887502353	106.918317648402	134.048595694375	600.808739580178	249.243319951529	610.92741034553	750.639928423255	80.4661263110895	681.572136763055	70.093562823334	87.9371915093816	4769.90880620709	5711.45214735355	5845.31354869487	4719.9318487132	42.8154066923437	74.2648053874246	105.289374402047	47.269931114931	40.3319633528496	33.0868740640841	31.5685797245071	39.8790622627466	283.271493514913	224.937620329262	151.217464151233	205.964728959157	396.611105647306
FBgn0070526	112.525197960919	171.329134145335	151.307299427634	117.552563707319	249.594914118061	219.455730133532	252.143742439551	200.454399823013	150.263412724095	160.234725338495	171.04171927045	146.07116034071	389.654192684635	344.828076598167	360.081358231351	330.486711848833	177.766144016515	187.412292385804	162.553194483344	151.31254897072	321.598199481609	378.570591606234	337.741975375325	361.225689450104	156.388436332237	166.954971952265	170.215196402966	167.634075888162	168.821088535031	176.637805077336	263.773144308862	130.928707358413	201.284324970427	225.902422128646	196.790060277926	194.5681384635	129.784201536167	125.321859091279	146.885176634955	168.821182553325	468.722817343928	453.440569560062	464.058121950255	469.261842242456	284.91842080279	237.179123476433	267.641529471208	248.027948253632	393.048730446881
FBgn0070528	73.5164626678006	58.2186378163759	76.3741606634723	101.053958274712	79.1256604197118	63.7129539097352	82.3059884647239	78.0717136152786	57.9756474289814	55.1161998504753	63.1332000448518	72.3400032163518	65.7952670574431	73.1757255571693	65.036721090244	59.0870181790338	88.8830720082576	93.7061461929019	73.6907814991158	99.6448493221813	105.575166496488	105.647606959879	98.9244247401101	96.6560926848911	60.8727141419785	46.6142086932249	65.9748823267311	55.1707085201544	88.3549622239414	78.5056911454827	70.093562823334	56.6706345282682	89.1654246579522	132.346873570318	80.0135409921237	72.1358064371478	187.317404279004	168.952432256391	201.479667065646	200.334469963279	75.2136613877465	81.2132363391156	74.1861623525918	69.3786425666961	62.5832369393412	52.0263883754756	65.572174720446	36.2613959435135	116.37092321388
FBgn0070530	1875.41996601532	1270.82969404889	1530.36525706807	1583.86612153019	63.998695927708	47.1947806738779	54.8706589764826	78.0717136152786	0	1.13641649176238	0	0	543.907541008197	565.357660469089	540.122037347026	718.057492107919	665.800048654448	503.335870979016	721.736183506046	814.381361126963	331.3435994659	320.944624173573	348.733578124227	394.385078911344	133.623031043367	91.8014518142082	162.298210523759	184.079190927823	1546.21183891898	1031.27930641111	1230.32648429378	1632.70052235752	82.9856427509654	63.8915941373948	86.5011253968905	63.5324533758366	2.67596291827148	4.64155033671404	10.3989505582269	3.3764236510665	463.272552025975	494.04718772962	541.401142275297	428.836491455563	243.745238605855	405.49979175003	203.407562398118	346.658945219989	303.989350436258
FBgn0070532	334.574921937133	394.22334749946	309.819708351822	346.470714084728	566.097555796909	639.489278131046	611.415914309377	571.822551074067	46.5382748069374	42.047410195208	27.312944700255	38.9523094241894	106.003485814769	122.29367832842	143.556664845539	129.190260086362	251.012379282579	243.635980101545	261.168799136572	244.806481668075	129.126549791858	108.04868893624	142.890835735715	119.93821720023	113.332126329375	74.2022097565621	120.734034657918	129.438969989593	249.28721484612	256.927716476125	160.47736751658	320.482209056413	497.913856505792	442.677473666236	497.38147103212	555.247170649239	508.432954471582	409.384739698178	549.844510766246	572.86654613095	82.8440328328802	102.268519834442	102.597884104648	120.729763836534	167.986583363495	143.837661979256	172.628786508929	246.577492415892	100.933964012039
FBgn0070534	19.5043676465593	31.6044033860326	40.3486131807023	24.7479081489092	16.8723834718503	9.43895613477559	9.14510982941376	23.2105094531909	2.36635295628495	1.13641649176238	0.895506383614919	1.85487187734235	81.1474960375132	93.2238695454348	89.6237741853362	72.106191676109	44.4415360041288	40.1597769398151	39.0127666760025	35.6753164239908	286.677182871232	320.144263514786	272.791595495455	303.373137624111	20.7858048289683	16.1722764854046	24.4107064608905	17.5060902035105	50.4885498422523	21.4106430396771	62.7152930524567	54.7164747169486	40.6099953887703	34.2276397164615	64.8758440476679	34.4134122452448	29.4355921009863	38.9890228283979	42.8956710526859	31.513287409954	85.0241389600613	103.020494244989	93.1273101872961	102.702242539676	47.7608913484446	38.2546973349085	17.3966994156285	71.0723360492865	216.117428825777
FBgn0070535	3773.34497162283	3970.51109907684	3233.65314205343	4695.91557125551	4149.44272142194	5755.40350317941	4571.24847044554	5395.38842470993	683.481612206971	724.465513498516	642.973583435512	824.490549478676	2522.15190386865	2694.47055202289	2876.68521212579	3435.05885345908	3170.16290162785	3737.53657386546	3295.49509615899	4327.78493722758	9449.789518101	10014.1125627425	10411.0462764364	19481.4940679409	1822.71712345453	2237.95767246554	1869.72816513956	1834.42605829514	4282.06013349602	7424.14047400804	4120.76366703495	3561.45625612996	4388.52797994733	5467.29498404279	5107.89145468638	3926.43797790457	520.474787603803	544.918009530228	570.6424118827	494.083327606065	2620.48756487163	3071.06349267545	3339.95573485286	2267.09737521094	2984.23224563385	3069.55691415306	2266.92375462113	2329.43207541131	7979.72044895178
FBgn0070536	10.5023518096858	16.6338965189645	7.20510949655399	30.9348851861365	12.7997391855416	18.8779122695512	19.5966639201724	4.2200926278529	304.076354882617	306.264244529961	389.54527687249	262.000652674607	40.2082187573263	58.1396175659701	46.7947139551756	57.084068410253	8.22991407483866	13.3865923132717	7.58581574255604	18.452749874478	8.93328331893357	10.4046885642305	9.99236613536466	4.93863247295064	154.903735987311	245.913733616299	139.207001709403	101.323128147591	3.15553436514077	16.0579822797578	23.9793767553511	10.7478789622578	3.53130394684959	11.4092132388205	6.48758440476679	2.64718555732653	109.714479649131	148.529610774849	122.187669059166	119.300302337683	45.7822286708022	52.6382087383157	89.9704522148454	68.8323540425489	1.6469272878774	3.06037578679268	18.7349070629846	17.4054700528865	8.31220880099144
FBgn0070538	7.50167986406128	3.32677930379291	0	0	2.32722530646211	0	1.30644426134482	2.11004631392645	81.6391769918309	93.1861523245149	98.5057021976411	78.3683368177144	2.92423409144192	4.00962879765311	2.37939223500893	5.00737442195201	7.4069226673548	8.03195538796302	4.33475185288917	3.6905499748956	3.24846666143039	7.20324592908268	0.999236613536466	8.46622709648682	46.0257106927155	65.1647611323654	46.1824176287118	38.725593480493	9.4666030954223	3.56844050661285	3.68913488543863	14.6561985848969	6.17978190698679	0	6.48758440476679	5.95616750398468	248.864551399248	245.073857778501	222.2775681821	227.345859171811	10.9005306359053	8.27171851602104	14.2058608760282	18.027521296858	6.5877091515096	3.06037578679268	42.8226447153933	15.9550142151459	4.74983360056654
FBgn0070540	435.097432115554	410.857244018424	366.019562424943	426.901415568683	609.151223966458	660.726929434291	710.705678171584	1249.14741784446	139.220432261431	138.074603749129	132.534944775008	140.970262678019	198.84791821805	189.454960689109	198.282686250744	245.361346675649	370.34613336774	321.278215518521	290.428374143574	348.141880965152	216.835149650479	176.879705591919	209.839688842658	253.986812894604	215.281550014314	155.063592183585	228.27309285049	220.682834080618	411.79723465087	358.628270914592	261.928576866143	339.046727263949	524.398636107164	618.379357544071	605.507877778233	465.242861700137	70.9130173341943	69.6232550507106	83.191604465815	75.4067948738186	164.59801260217	200.777167616147	159.421327608761	162.79398019587	197.631274545288	212.696117182091	113.747650025264	181.306979717568	219.679804026202
FBgn0070541	78.0174705862374	74.8525343353405	105.194598649688	101.053958274712	93.6708185851	139.22460298794	111.04776221431	59.0812967899405	53.6373336757923	53.9797833587129	43.879812797131	62.1382078909688	51.905155123094	57.1372103665568	53.1397599151994	44.0648949131777	76.5382008959996	99.0607831182106	72.6070935358935	92.2637493723901	56.8481665750318	59.2266887502353	60.9534334257244	55.7359950518715	57.4084133371505	59.9325540341463	54.7591523311869	66.3109477405703	67.8439888505265	90.9952329186277	47.9587535107022	81.0976321697631	69.7432529502794	104.964761797149	86.5011253968905	87.3571233917754	33.4495364783935	32.4908523569983	32.496720494459	33.764236510665	44.6921756072117	48.1263622750315	48.9312985729861	49.7122556973964	74.111727954483	70.3886430962316	46.8372676574615	53.6668659964	59.3729200070817
FBgn0070542	222.049723976214	166.338965189645	191.655912608336	222.731173340183	192.57789410974	325.643986649758	215.563303121896	293.296437635776	83.611137788735	99.436443029208	80.1478213335352	101.090517315158	121.35571479484	135.324971920792	151.487972295568	161.237456386855	162.129307274322	179.380336997841	179.8922018949	216.512265193875	103.950933165772	78.4353445611225	59.954196812188	83.9567520401609	95.515722190259	95.6066933401858	89.0660911410871	90.7133765091001	306.086833418654	212.322210143465	173.389339615616	267.719894150784	318.700181203176	371.940351585549	294.103826349428	288.543225748591	135.13612737271	111.397208081137	119.587931419609	106.920082283773	124.26604924932	134.603419487979	172.048759498564	139.303573657539	279.977638939158	231.058371902847	195.378316513982	185.658347230789	112.808548013455
FBgn0070545	240.053755649961	212.913875442746	195.978978306268	270.164663958925	170.46925369835	231.254425302002	176.369975281551	149.813288288778	176.68768740261	253.989085908891	191.190612901785	219.802317465069	137.43900229777	144.346636715512	138.797880375521	136.200584277095	199.163920611096	259.699890877471	195.063833380012	191.908598694571	135.623483114719	172.877902297984	144.889308962788	123.465811823766	150.449634952532	166.00366157077	164.277456993561	156.493836667746	263.487119489254	239.085513943061	210.280688470002	231.567937641372	193.338891090015	184.829254468892	162.18961011917	213.098437364785	353.227105211836	289.632741010956	331.466549043482	323.011195952029	144.97705745754	138.363291540715	146.793895718958	137.664708085098	294.799984530054	290.735699745305	317.155212423382	256.730683280076	157.931967218837
FBgn0070547	60.0134389124903	18.297286170861	64.8459854689859	37.1218622233638	51.780763068782	30.6766074380207	61.4028802832067	50.6411115342347	50.4821964007457	48.8659091457822	48.3573447152056	53.7912844429282	37.2839846658844	43.1035095747709	40.4496679951518	42.0619451443969	42.795553189161	42.8370954024694	35.7617027863356	36.905499748956	34.9210166103767	32.8147870102655	28.9778617925575	43.0366544071413	39.5920091980348	43.2846223579946	33.6471899866329	38.1951058985685	67.8439888505265	39.2528455727414	55.3370232815795	52.762314905629	51.2039072293191	43.3550103075179	56.2257315079788	50.9583219785356	46.8293510697509	28.777612087627	53.2946216109128	48.3954056652865	45.7822286708022	43.6145158117473	42.6175826280846	42.6105048834827	37.8793276211802	47.4358246952865	58.8811364836658	40.6127634567351	59.3729200070817
FBgn0070548	154.534605199662	133.071172151716	129.691970937972	150.549774572531	141.378937367573	184.059644628124	154.160422838689	156.143427230557	346.276315936365	330.128990856971	323.725557676793	344.542451216342	188.613098898004	187.450146290283	172.109371665646	191.281702918567	144.023496309677	195.444247773767	119.205675954452	143.931449020928	183.538366370817	180.081148227067	183.85953689071	186.962515047417	275.659364041317	298.711459789237	214.418367561876	211.6645451879	175.132157265313	142.737620264514	123.586018662194	182.713942358382	151.846069714532	143.756086809138	185.977419603315	172.067061226224	1265.73046034241	1027.63924454849	1267.3720992839	1467.61881366357	152.607428902674	183.481756173557	181.519333415916	187.376963782494	144.929601333211	148.428225659445	329.199081249586	163.901509664681	186.430968822237
FBgn0070550	129.028893661854	76.5159239872369	82.1382482607155	49.4958162978183	67.4895338874012	113.267473617307	58.789991760517	44.3109725924554	72.5681573260719	79.5491544233664	61.3421872776219	104.336543100507	45.3256284173497	38.0914735777045	53.9328906602023	44.0648949131777	52.6714500789674	128.511286207408	70.4397176094489	61.50916624826	34.1088999450191	38.4173116217743	23.9816787248752	25.3986812894604	78.1942181661187	78.4831064732869	112.81704877871	90.1828889271755	80.4661263110895	44.6055063326607	51.6478883961408	69.3726733018455	58.2665151230183	63.8915941373948	58.3882596429011	65.5178425438315	56.1952212837011	52.91367383854	67.5931786284747	45.01898201422	56.6827593067075	53.390183148863	58.4018724903382	44.2493704559243	64.2301642272186	93.3414614971768	64.23396707309	30.4595725925514	32.0613768038241
FBgn0070552	1413.31648638915	1179.34326319459	1141.28934425415	1006.41493138897	830.237628080358	939.176135410171	770.802114193446	723.745885676772	686.636749482017	700.032558925624	702.077004754096	852.313627638811	456.180518264939	529.271001290211	515.534984251934	527.777264073742	707.772610436125	749.649169543215	733.656751101491	791.007877952624	470.215549242049	470.612067366735	414.683194617633	380.274700417199	756.70227579744	657.355473612621	835.242010256416	806.341124525334	777.839221007199	667.298374736603	547.836530487637	1178.35836622571	663.002316021011	611.533829600779	553.607202540099	690.253634072892	571.318083050961	633.107465927795	648.634541069402	610.007206292682	405.499739655677	394.786565537368	363.038666831832	627.685514245148	1215.43233845352	1060.42021012366	904.628369612684	1015.31908641838	356.23752004249
FBgn0070553	177.039644791846	206.26031683516	183.009781212471	251.603732847243	396.210108425174	552.178933884372	516.045483231205	673.104774142537	121.867177248675	137.506395503248	128.505166048741	134.941929076656	78.2232619460713	96.2310911436746	115.003958025431	144.212383352218	163.775290089289	174.025700072532	180.975889858123	286.632714716892	67.4056832246806	77.6349839023355	90.9305318318184	95.9505737601839	139.066932308097	129.853867073984	139.207001709403	152.249936012349	160.932252622179	215.890650650078	125.430586104913	160.241104528207	403.451475927566	438.113788370707	404.392761230463	471.860825593453	40.1394437740722	36.2040926263695	42.8956710526859	21.3840164567545	66.4932368790223	61.6619016648841	85.2351652561693	77.5729704289043	892.63459002955	702.35624306892	523.239190116212	422.082648782497	74.8098792089229
FBgn0070554	123.027549770605	98.1399894618908	103.753576750377	86.6176785211821	151.851451246653	181.69990559443	178.982863804241	116.052547265955	109.64102030787	100.57285952097	103.878740499331	114.074620456555	130.128417069165	109.262384736047	136.418488140512	112.165187051725	117.687771270193	96.3834646555563	138.712059292453	114.407049221764	112.072099819348	100.04508234837	113.912973943157	98.7726494590129	107.393324949669	104.644141964382	108.198807015839	119.359705933026	85.1994278588007	76.7214708921763	79.3164000369306	109.432949433897	141.252157873984	139.19240151361	99.4762942064241	129.712092309	334.495364783935	355.542755792295	321.067598485255	327.513094153451	101.374934913919	125.57972656141	97.8625971459721	114.174301546768	131.754183030192	133.126346725482	85.6452894307867	123.288746207946	99.7465056118972
FBgn0070555	1498.83563683944	1205.95749762493	1123.99708146242	1303.38982917588	1222.37509221922	1413.48368118264	1204.54160895993	1411.62098401679	898.03094691014	971.067892210951	889.237838929614	979.836069206098	614.820217725663	621.492463636232	494.913584881857	580.855432946434	915.989436529543	878.160455750624	946.05959189306	965.693910097683	666.747782258588	597.869412113862	629.519066527974	552.421318045765	955.15722190259	934.186794627487	948.059059035127	976.627638323119	1124.94800117268	793.97801272136	697.246493347901	912.59263188625	1001.12466893186	1063.33867385807	880.148950913361	892.101532819039	1232.28092386402	993.291772056804	1149.08403668407	1066.94987373701	446.921756072117	504.574829477283	530.35213937172	399.88319967576	670.299406166102	647.269478906652	603.531648957575	654.155582820984	521.294237662177
FBgn0070556	78.0174705862374	76.5159239872369	76.3741606634723	65.9944217304244	41.890055516318	30.6766074380207	41.8062163630343	59.0812967899405	28.7906276348003	36.9335359822773	21.0444000149506	34.3151297308335	62.1399744431407	54.129988768317	48.3809754451815	38.0560456068353	48.5564930415481	56.2236877157411	40.0964546392248	43.056416373782	39.7937166025223	48.0216395272178	36.9717547008492	40.2145787083124	48.0053111526172	28.5393114448316	42.2239246891079	26.5243790962281	42.5997139294003	42.8212860793542	42.4250511825443	88.9142714150414	62.6806450565803	50.2005382508102	45.4130908333675	50.9583219785356	70.9130173341943	76.1214255221102	57.1942280702478	63.026574819908	56.6827593067075	53.390183148863	55.2450145178875	75.9341048564627	57.642455075709	68.8584552028353	76.2778358992944	53.6668659964	53.4356280063735
FBgn0070557	79.5178065590496	138.061341107406	100.871532951756	148.487448893455	201.886795335588	89.6700832803681	126.725093350448	299.626576577556	4.73270591256991	2.84104122940594	1.34325957542238	2.78230781601353	1633.91579859317	1376.30508479443	1356.25357395509	1244.83328129727	111.926831417806	179.380336997841	106.201420395785	121.788149171555	936.37051515731	1205.34315213317	1100.15951150365	1340.48595694375	148.964934607606	160.295799281804	133.269262299997	173.469439289332	143.576813613905	164.148263304191	501.722344419654	157.309864811227	197.753021023577	212.211366242061	257.340848055749	138.977241759643	16.0557775096289	21.3511315488846	28.5971140351239	29.262338309243	1841.0996244044	1837.82545937776	1643.1445746606	1743.20668055376	116.931837439295	99.4622130707621	82.9688741360746	79.7750710757297	1261.08082095042
FBgn0070558	0	0	2.8820437986216	0	0	0	1.30644426134482	0	0	0.568208245881189	0	0	0	0	0.793130745002976	0	0	0	0	0	0.812116665357598	1.60072131757393	0.999236613536466	0	0	0	0	0.530487581924562	0	0	1.84456744271932	40.0602761320516	0.882825986712398	0	23.7878094841449	4.63257472532142	1039.61159374847	835.479060608527	1124.38652910828	1129.97644855692	0	12.0315905687579	12.6274318898029	11.4720590070915	4.9407818636322	6.12075157358536	160.584917682725	44.9641309699568	0
FBgn0070559	259.55812329652	281.112851170501	239.209635285592	245.416755810016	214.104728194514	158.102515257491	205.111749031137	187.794121939454	444.874355781571	473.31746881903	474.1706301241	438.213481022131	261.718951184052	247.59457825508	260.146884360976	252.371670866382	235.375542540386	182.057655460495	245.99716765146	225.123548468632	305.355866174457	375.369148971086	325.751136012888	359.81465160069	406.312994394832	411.441739996322	399.148038076723	390.438860296478	238.242844568128	199.83266837032	230.570930339914	213.980499339495	202.167150957139	162.010827991251	198.952588412848	240.893885716714	476.321399452324	477.151374614203	475.75198803888	461.444565645755	251.802257689412	209.800860542715	208.352626181747	233.26519981086	279.977638939158	257.071566090585	279.685398297413	314.748916789697	305.1768088364
FBgn0070561	610.636740934588	482.382999049972	734.921168648507	558.890259029532	0	2.3597390336939	9.14510982941376	2.11004631392645	0	1.13641649176238	0	0	59.9467988745593	67.1612823606896	60.2779366202261	53.0781688726914	190.111015128773	227.572069325619	138.712059292453	174.686032145059	172.168733055811	172.877902297984	180.8618270501	207.422563863927	50.4798117274944	19.9775180113821	47.5019152752464	57.2926588478527	1107.59256216441	713.68810132257	689.868223577024	735.741168961826	1.7656519734248	0	8.65011253968905	0	54.8572398245654	63.1250845793109	38.9960645933508	66.4029984709746	92.654510405195	79.7092875180209	67.8724464076903	95.6004917257624	167.986583363495	250.950814517	54.8665135415977	127.640113721168	200.680469623936
FBgn0070562	0	1.66338965189645	2.8820437986216	2.06232567907576	114.034040016643	143.944081055328	73.1608786353101	107.612362010249	0	0	0.447753191807459	0	96.4997250175832	56.1348031671435	75.3474207752827	86.1268400575746	4.9379484449032	10.7092738506174	0	0	36.5452499410919	17.6079344933132	31.9755716331669	21.8710866659243	11.382702644435	11.8913797686798	14.5144741118809	15.3841398758123	6.31106873028153	19.6264227863707	29.5130790835091	1.95415981131959	129.775420046723	116.373975035969	92.9887098016573	185.302989012857	82.9548504664159	88.1894563975667	81.8917356460367	79.9086930752406	111.185412486234	83.4691595707577	96.2841681597468	91.2301835325847	0	0	16.0584917682725	4.35136751322162	34.4362936041074
FBgn0070564	681.152531656764	999.697180789769	782.474891325763	923.921904225942	2788.59772346822	3247.0009103628	2918.59647984434	2848.5625238007	2272.09323019294	2138.16762925091	2393.24081021087	2430.34587728782	1863.46817477136	1754.21259897324	2025.6559227376	1748.57514814564	3432.69716061521	3381.45321833243	3270.57027300488	2567.39259920237	1472.36751429332	1643.14043248964	1768.64880595954	1456.89657952044	2066.70288013742	2145.20491026984	2167.27488443312	2266.77343756365	1274.83588351687	1480.90281024433	1331.77769364335	1156.8626083012	3420.95069851054	2756.46591849903	2785.33623777987	3526.71295874827	531.178639276889	632.179155860452	744.824833733	612.258155393392	2042.75944116865	1979.94862297122	1819.92862111784	2247.97727686578	3018.81771867927	2305.99315534828	2042.10486986532	2783.4247526241	1893.99614822591
FBgn0070565	33.0073914018696	19.9606758227575	24.4973722882836	45.3711649396668	27.3448973509298	28.3168684043268	27.4353294882413	25.3205557671174	574.629376217863	543.775291308298	517.154936537616	606.54310389095	346.521739835867	318.765489413422	269.664453301012	255.376095519553	47.7335016340642	48.1917323277781	47.6822703817808	71.3506328479816	210.338216327618	240.108197636089	246.811443543507	243.404029023996	465.206108076909	488.02222570662	535.716044493057	513.511979302976	44.1774811119707	44.6055063326607	127.275153547633	26.3811574528145	44.1412993356199	43.3550103075179	43.2505626984452	41.6931725278928	21.4077033461719	24.136061750913	15.5984258373403	16.8821182553325	367.347882430008	335.380587104126	262.019211713409	388.411140668669	32.938545757548	88.7508978169877	58.8811364836658	69.6218802115459	224.429637626769
FBgn0070566	201.045020356842	181.309472056714	211.830219198687	216.544196302955	230.395305339749	188.779122695512	242.998632610137	223.664909276203	188.913844343415	205.69138500899	196.563651203475	249.480267502547	157.908640937864	158.380337507298	183.213202095687	215.317100143937	188.465032313805	182.057655460495	198.314897269679	188.218048719676	130.750783122573	136.061311993784	131.899232986814	172.146617628565	194.000845070371	166.479316761518	215.078116385144	214.847470679448	115.177004327638	189.127346850481	182.612176829212	194.438901226299	221.589322664812	266.9755897884	140.564328769947	221.039994036765	243.512625562705	230.220896701016	228.776912280991	238.600604675366	198.389657573476	187.993602636842	209.931055167972	184.099232637611	428.201094848124	257.071566090585	266.303321823852	207.415184796897	131.807882415721
FBgn0070569	109.524526015295	73.189144683444	97.9894891531342	74.2437244467275	74.4712098067876	61.3532148760413	70.5479901126205	50.6411115342347	223.225962209547	242.624920991268	239.547957616991	220.266035434404	73.1058522860479	104.250348738981	63.450459600238	60.0884930634242	70.7772610436125	80.3195538796302	75.8581574255604	108.256132596938	77.1510832089718	83.2375085138442	68.9473263340162	70.5518924707235	155.398636102287	210.715249501007	113.476797601978	126.78653207997	89.9327294065118	85.6425721587085	84.8501023650885	79.1434723584435	87.3997726845274	104.964761797149	62.7133159127456	82.724548666454	545.896435327382	456.728553132661	518.647659091566	610.007206292682	76.303714451337	62.4138760754314	61.5587304627889	81.3969900979348	90.581000833257	97.9320251773658	186.01086298249	146.496039611795	70.0600456083564
FBgn0070570	18.0040316737471	13.3071172151716	11.5281751944864	10.3116283953788	8.72709489923292	4.71947806738779	6.53222130672412	12.6602778835587	0	0	0.447753191807459	0.463717969335588	1.46211704572096	2.00481439882655	7.93130745002976	6.00884930634242	33.7426477068385	45.5144138651238	24.9248231541127	25.8338498242692	17.8665666378671	13.6061311993784	20.9839688842658	26.8097191388749	4.45410103477892	4.28089671672474	2.63899529306925	4.2439006553965	14.1999046431334	23.1948632929835	27.6685116407897	26.3811574528145	10.5939118405488	13.6910558865846	6.48758440476679	4.63257472532142	8.02788875481444	2.78493020202842	6.4993440988918	9.00379640284401	5.45026531795265	4.5118464632842	6.31371594490143	3.27773114488328	14.8223455908966	15.3018789339634	21.4113223576967	11.6036467019243	26.1240848031159
FBgn0070571	106.52385406967	86.4962618986156	118.163795743485	134.051169139925	101.816107157717	106.188256516225	87.5317655101032	103.392269382396	106.880275192204	112.505232684475	96.2669362386038	108.510004824528	91.3823153575599	75.1805399559958	103.106996850387	85.1253651731842	127.563668159999	125.833967744754	124.624115770564	125.47869914645	164.047566402235	157.671049781032	164.874041233517	203.189450315684	95.515722190259	110.827659444096	81.1491052618793	92.3048392548738	119.910305875349	96.347893678547	114.363181448598	122.134988207475	79.4543388041158	104.964761797149	97.3137660715018	97.9458656210815	212.739052002583	198.658354411361	185.881241228305	203.710893614346	79.5738736421086	86.4770572129472	121.539031939352	77.0266819047571	148.223455908966	130.065970938689	161.923125330081	134.89239290987	162.681800819404
FBgn0070574	0	0	1.4410218993108	2.06232567907576	2.32722530646211	0	1.30644426134482	2.11004631392645	0.394392159380826	0	0	0.927435938671177	1.46211704572096	2.00481439882655	0.793130745002976	1.0014748843904	1.64598281496773	10.7092738506174	1.08368796322229	0	0.812116665357598	2.40108197636089	0	2.82207569882894	0	1.90262076298877	1.31949764653462	0	1.57776718257038	0	0	0.977079905659796	0	0	0	0	0	0	0	0	0	2.2559232316421	1.57842898622536	3.27773114488328	0	0	0	0	0
FBgn0070575	82.5184785046741	49.9016895568936	76.3741606634723	92.8046555584094	65.1623085809391	87.3103442466742	104.515540907586	59.0812967899405	90.7101966575899	86.9358616198219	93.1326638959516	110.828594671206	23.3938727315353	24.0577727859187	21.4145301150803	40.0589953756161	41.9725617816772	42.8370954024694	39.0127666760025	65.1997162231556	44.6664165946679	30.4137050339046	29.977098406094	33.15938946124	88.5871205806029	85.6179343344947	86.4270958480178	90.1828889271755	66.2662216679561	58.8792683591121	46.1141860679829	72.3039130188249	69.7432529502794	43.3550103075179	64.8758440476679	86.0335306131121	2144.78427899459	1797.20829037568	1838.0145111666	2122.64500197047	20.7110082082201	52.6382087383157	55.2450145178875	28.9532917798023	79.0525098181152	55.0867641622682	491.122206579667	98.6309969663568	32.0613768038241
FBgn0070576	55.5124309940535	113.110496328959	136.897080434526	86.6176785211821	59.3442453147838	66.0726929434291	56.1771032378274	50.6411115342347	897.242162591378	814.242416347743	1118.48747313503	808.724138521266	97.2307835404437	139.334600718446	137.211618885515	103.151913092211	60.0783727463222	77.6422354169759	106.201420395785	57.8186162733644	81.2116665357597	82.4371478550573	87.932821991209	48.6808058047992	497.869515665288	719.666303600503	421.579498067812	409.536413245762	47.3330154771115	60.6634886124185	75.627265151492	73.2809929244847	67.9776009768546	70.7371220806871	90.826181666735	61.5470642078417	140.488053209253	136.461579899393	149.484914274511	138.433369693727	106.825200231872	93.9968013184209	69.4508753939157	117.452032691651	195.984347257411	134.656534618878	149.879256503877	136.342848747611	58.1854616069401
FBgn0070577	3.00067194562451	3.32677930379291	10.0871532951756	4.12465135815153	2.32722530646211	4.71947806738779	0	0	0	0	0	0	20.4696386400934	13.0312935923726	18.2420071350684	12.0176986126848	25.5127336319999	29.4505030891977	28.1758870437796	25.8338498242692	0.812116665357598	1.60072131757393	1.99847322707293	7.76070817177958	1.97960045990174	1.90262076298877	0	1.06097516384912	7.88883591285191	7.1368810132257	11.0674046563159	12.7020387735773	3.53130394684959	6.8455279432923	4.32505626984452	1.98538916799489	0	0	0	0	29.4314327169443	12.7835649793052	15.7842898622536	11.4720590070915	6.5877091515096	21.4226305075488	13.3820764735604	11.6036467019243	7.1247504008498
FBgn0070578	39.0087352931187	28.2776240822397	56.1998540731211	8.24930271630306	22.1086404113901	23.597390336939	30.0482180109309	25.3205557671174	41.4111767349867	46.0248679163763	36.7157617282117	46.8355149028944	31.4355164830006	24.0577727859187	25.3801838400952	21.0309725721985	34.5656391143224	34.8051400145064	45.5148944553362	30.75458312413	32.4846666143039	33.6151476690525	30.9763350196304	31.7483516118256	32.1685074734033	44.235932739489	26.3899529306925	40.3170562262667	34.7108780165484	35.6844050661285	33.2022139689477	37.1290364150722	40.6099953887703	27.3821117731692	30.2753938889117	26.4718555732653	21.4077033461719	13.9246510101421	10.3989505582269	5.6273727517775	25.0712204625822	26.3191043691578	36.3038666831832	26.7681376832135	27.9977638939158	48.9660125886829	34.7933988312571	59.4686893473622	34.4362936041074
FBgn0070579	57.0127669668658	23.2874551265504	37.4665693820807	59.8074446931972	22.6904467380056	44.835041640184	24.8224409655516	6.33013894177934	178.265256040133	209.100634484277	170.593966078642	220.266035434404	19.0075215943725	12.0288863929593	24.5870530950922	14.0206483814656	35.3886305218062	37.4824584771608	32.5106388966687	36.905499748956	20.3029166339399	8.8039672466566	8.99312952182819	17.6379731176809	159.35783702209	150.78269546686	153.061726998016	132.091407899216	17.3554390082742	16.0579822797578	25.8239441980704	117.249588679176	27.3676055880843	13.6910558865846	34.6004501587562	24.4864664052704	3001.09241284147	2359.76419118542	2788.21861842458	2911.60266176968	16.3507959538579	32.3348996535368	36.3038666831832	22.3978294900358	36.2324003333028	73.4490188830243	444.284938922206	139.243760423092	17.8118760021245
FBgn0070580	109.524526015295	172.992523797231	110.958686246931	88.6800042002579	651.041279482776	405.87511379535	591.819250389205	679.434913084316	21.6915687659454	19.8872886058416	13.4325957542238	18.5487187734235	67.9884426260246	55.1323959677303	44.4153217201666	51.0752191039105	84.7681149708382	74.9649169543215	74.7744694623381	61.50916624826	50.351233252171	38.4173116217743	40.9687011549951	47.975286880092	106.403524719719	49.4681398377081	123.373029950987	88.5914261814019	25.2442749211261	87.4267924120149	53.4924558388602	127.020387735773	481.140162758257	422.140889836359	614.157990317922	210.451251807459	759.973468789101	651.673667274651	800.71919298347	805.839778054539	31.6115388441253	57.9020296121472	66.294017421465	78.6655474771987	19.7631274545288	55.0867641622682	141.85001061974	46.4145868076973	30.8739184036825
FBgn0070581	298.566858589639	543.928416170141	389.075912813915	362.969319517334	886.672841762064	974.572220915579	969.381641917859	968.511258092239	387.687492671352	371.608192806297	403.873379010328	384.885914548538	236.131902883935	314.755860615769	300.596552356128	262.386419710286	686.374833841545	1065.57274813643	637.208522374707	637.234962331974	389.815999371647	521.034788870313	409.687011549951	342.176678483009	343.460679792952	427.614016481727	368.13984338316	347.999853742513	542.751910804212	547.755617765073	379.980893200179	505.150311226115	865.16946697815	912.737059105641	901.774232262583	741.873752440759	188.655385738139	205.15652488276	218.377961722764	232.973231923589	216.920559654515	215.816655827094	213.087913140423	238.181796528185	541.839077711664	440.694113298146	298.420305360397	414.830369593795	499.919986459628
FBgn0070582	0	0	1.4410218993108	0	252.503945751139	377.558245391023	777.33433550017	787.047275094565	0	0	0	0	9.50376079718623	0	0	0	1.64598281496773	0	0	0	58.472399905747	1.60072131757393	77.9404558558443	109.355433329621	35.6328082782313	54.7003469359272	14.5144741118809	44.0304692997386	0	5.35266075991928	0	0	3.53130394684959	15.9728985343487	4.32505626984452	7.27976028264795	1.33798145913574	5.56986040405685	5.19947527911344	3.3764236510665	0	0	1.57842898622536	0	0	1.53018789339634	2.67641529471208	0	3.5623752004249
FBgn0070583	48.0107511299922	39.9213516455149	36.0255474827699	45.3711649396668	60.5078579680149	70.7921710108169	49.6448819311033	44.3109725924554	456.706120562996	523.319794456575	557.900476992094	357.526554357739	40.2082187573263	42.1011023753577	39.6565372501488	48.0707944507393	61.72435556129	80.3195538796302	57.4354620507814	62.7393495732252	43.0421832639527	28.0126230575437	44.965647609141	48.6808058047992	278.133864616195	414.295671140805	191.986907570788	186.731628837446	47.3330154771115	39.2528455727414	31.3576465262284	34.1977966980929	72.3917309104166	38.7913250119897	71.3634284524346	56.9144894825203	185.979422819868	170.809052391077	137.786094896506	118.174827787328	53.4126001159359	42.8625414011999	48.9312985729861	35.5087540695689	64.2301642272186	38.2546973349085	68.2485900151581	34.810940105773	45.1234192053821
FBgn0070584	49.5110871028045	48.2382999049972	50.4357664758779	59.8074446931972	38.3992175566248	16.5181732358573	10.4515540907586	35.8707873367496	83.2167456293542	82.3901956527724	96.7146894304112	75.5860290017009	46.0566869402102	48.1155455718373	32.518360545122	47.0693195663489	51.0254672639997	48.1917323277781	46.5985824185585	40.5960497238516	26.7998499568007	28.0126230575437	21.9832054978022	28.2207569882894	61.8625143719294	80.3857272362756	63.9956358569292	71.0853359778913	29.9775764688373	30.3317443062092	23.9793767553511	31.2665569811135	31.7817355216463	15.9728985343487	32.4379220238339	23.8246700159387	28.0976106418506	35.2757825590267	24.6975075757888	25.8859146581765	53.4126001159359	43.6145158117473	56.8234435041129	40.4253507868938	36.2324003333028	38.2546973349085	48.1754753048175	23.2072934038486	21.3742512025494
FBgn0070585	1.50033597281226	0	0	0	0	0	0	0	0	0	0	0	2.19317556858144	0	0.793130745002976	1.0014748843904	8.22991407483866	13.3865923132717	14.0879435218898	14.7621998995824	0	0	0	1.41103784941447	0	0.951310381494386	0.659748823267312	1.59146274577369	0	137.384959504595	0	15.6332784905567	0	0	0	0	0	0.928310067342808	0	0	0	1.50394882109473	0	1.09257704829443	2658.14064263412	2107.06872920676	1639.30436801115	1417.09535347251	1.18745840014163
FBgn0070586	393.088024876811	465.749102531007	456.803942081523	480.521883224653	208.286664928359	212.376513032451	231.240634258034	221.554862962277	325.767923648562	299.445745579386	382.38122580357	314.864501178864	358.218676201635	410.986951759444	379.909626856425	360.530958380545	813.938502001544	1207.47062665711	708.731927947379	761.483478153459	1251.47178131606	1712.7718098041	1502.85186675884	1444.90275780042	319.210574159156	370.059738401316	334.492653396527	309.27426026202	482.796757866537	517.423873458864	451.919023466232	569.637584999661	192.456065103303	205.365838298769	289.778770079583	233.614125434066	2068.51933582386	1870.54478569576	1908.20742743463	2241.94530430816	339.006502776655	362.451665883831	262.019211713409	334.328576778095	563.249132454071	442.224301191542	631.634009552052	567.128232556551	1325.20357455806
FBgn0070587	193.543340492781	141.388120411199	234.88656958766	344.408388405653	145.451581653882	136.864863954246	164.611976929448	238.435233473689	99.7812163233489	113.641649176238	112.386051143672	98.3082094991447	119.893597749119	87.2094263489551	103.90012759539	118.174036358068	136.616573642322	133.865923132717	201.565961159346	186.987865394711	117.756916476852	68.0306559968919	95.9267148995007	126.993406447302	129.168930008589	97.0336589124274	80.489356438612	94.9572771644966	121.488073057919	149.87450127774	142.031693089387	148.516145660289	100.642162485213	120.937660331497	121.101575555647	87.3571233917754	52.1812769062939	55.6986040405685	63.6935721691396	52.8973038667085	71.9435021969749	81.965210749663	93.1273101872961	65.0083343735184	462.786567893549	321.339457613231	252.921245350292	232.072934038486	97.371588811614
FBgn0070588	436.597768088367	520.64096104359	631.167591898129	637.258634834411	406.100815977638	441.271199300759	406.30416527824	466.320235377745	128.571843958149	121.596564618574	149.549566063691	162.301289267456	695.236655240316	751.805399559958	821.683451823083	738.086989795727	1659.15067748747	1742.93431918798	1474.89931794554	1537.7291562065	2126.12142990619	2502.72778002684	2283.25566193082	3153.66959344134	326.634075883787	319.640288182114	387.932308081179	354.896192307532	952.971378272511	1024.14242539789	894.615209718868	824.655440376868	511.156246306478	472.341428087169	501.706527301965	469.875436425458	105.700535271724	109.540587946451	87.0912109251501	99.0417604312841	770.667515958504	713.623715609451	640.842168407495	786.655474771987	1263.19322980197	1132.33904111329	899.27553902326	941.345838693611	2428.35242828964
FBgn0070589	6.00134389124903	8.31694825948227	4.32306569793239	6.18697703722729	12.2179328589261	0	7.83866556806894	2.11004631392645	9.85980398452064	6.25029070469308	5.37303830168951	9.73807735604736	35.090809097303	40.0962879765311	23.0007916050863	33.0486711848833	5.76093985238706	0	5.41843981611146	6.150916624826	15.4302166417944	8.8039672466566	15.9877858165835	17.6379731176809	6.43370149468066	5.70786228896632	14.5144741118809	7.95731372886843	1.57776718257038	5.35266075991928	36.8913488543863	6.83955933961857	4.41412993356199	6.8455279432923	4.32505626984452	10.5887422293061	44.1533881514794	56.6269141079113	42.8956710526859	31.513287409954	30.5214857805348	34.5908228851789	39.4607246556339	45.8882360283659	1.6469272878774	6.12075157358536	12.0438688262044	5.80182335096216	10.6871256012747
FBgn0070590	19.5043676465593	38.2579619936185	25.9383941875944	30.9348851861365	53.5261820486285	56.6337368086535	57.4835474991722	59.0812967899405	185.364314908988	180.122013944337	198.354663970705	149.780904095395	116.969363657677	97.2334983430879	110.245173555414	105.154862860992	37.034613336774	34.8051400145064	54.1843981611146	18.452749874478	39.7937166025223	32.8147870102655	34.9732814737763	44.4476922565558	147.975134377655	167.906282333759	131.290015830195	135.804820972688	28.3998092862669	35.6844050661285	66.4044279378954	26.3811574528145	33.5473874950711	34.2276397164615	25.9503376190671	38.3841905812346	78.9409060890087	102.114107407709	54.5944904306911	49.520880215642	126.446155376501	103.772468655537	159.421327608761	111.989147450179	24.703909318161	29.0735699745305	38.8080217733252	34.810940105773	43.9359608052405
FBgn0070591	111.024861988107	103.13015841758	100.871532951756	82.4930271630306	65.1623085809391	63.7129539097352	65.3222130672412	52.7511578481612	45.7494904881758	55.1161998504753	53.7303830168951	53.3275664735927	57.7536233059779	42.1011023753577	55.5191521502083	49.0722693351297	65.8393125987093	72.2875984916672	48.7659583450031	44.2865996987472	56.8481665750318	58.4263280914484	49.9618306768233	36.6869840847762	52.9543123023716	48.5168294562137	50.800659391583	48.8048575370597	78.8883591285191	57.0950481058056	66.4044279378954	67.4185134905259	52.0867332160315	54.7642235463384	45.4130908333675	81.4009558877907	117.742368403945	114.182138283165	115.688324960274	132.805996941949	56.6827593067075	48.1263622750315	50.5097275592114	54.0825638905741	77.4055825302378	67.328267309439	69.5867976625142	68.1714243738054	46.3108776055237
FBgn0070592	255.057115378084	126.417613544131	255.060876178011	255.728384205395	119.270296956183	108.547995549919	161.999088406758	135.042964091293	112.401765423535	88.6404863574654	101.192221348486	118.711800149911	193.730508558027	173.416445498497	168.936848685634	203.299401531252	181.058109646451	171.348381609878	143.046811145342	158.693648920511	153.490049752586	174.478623615558	177.864117209491	194.723223219197	86.1126200057257	78.4831064732869	110.178053485641	105.036541221063	235.087310202987	181.990465837255	188.14587915737	191.50766150932	125.361290113161	88.9918632628	110.288934881035	86.0335306131121	99.0106279760448	101.185797340366	113.088587320717	111.421980485195	144.97705745754	129.339598614147	119.960602953127	140.396150705834	377.146348923924	260.131941877378	155.232087093301	284.289344197146	154.369592018412
FBgn0070594	231.051739813088	237.864720221193	214.712262997309	193.858613833122	449.154484147187	481.386762873555	514.73903896986	419.899216471363	568.713493827151	552.298414996515	589.690953610424	520.755279563866	200.310035263771	177.42607429615	159.419279745598	153.225657311732	304.506820769031	321.278215518521	259.001423210128	265.719598192483	225.768432969412	316.142460220851	311.761823423377	256.808888593433	457.287706237302	504.670157382772	465.122920403455	451.444932217802	225.620707107565	256.927716476125	234.260065225353	266.742814245124	435.233211449212	492.878011917046	380.604951746318	394.430648041652	468.293510697509	478.079684681546	401.659465311513	554.858953325262	126.446155376501	172.954114425894	176.78404645724	153.507075285367	288.212275378545	223.407432435866	255.597660645004	207.415184796897	289.739849634559
FBgn0070596	111.024861988107	101.466768765684	135.456058535215	88.6800042002579	75.0530161334031	110.907734583613	61.4028802832067	59.0812967899405	31.9457649098469	35.7971194905149	37.6112681118266	34.3151297308335	54.0983306916755	59.1420247653834	77.7268130102916	74.1091414448898	176.943152609031	195.444247773767	169.055322262677	141.471082370998	47.9148832560983	73.6331806084007	94.9274782859643	67.0242978471873	36.1277083932068	32.8202081615563	38.9251805727714	40.3170562262667	105.710401232216	155.227162037659	86.6946698078078	103.570469999938	140.369331887271	111.810289740441	140.564328769947	123.755924805015	9.36587021395018	22.2794416162274	20.7979011164538	23.6349655574655	74.123608324156	69.9336201809051	83.6567362699439	55.1751409388686	90.581000833257	79.5697704566097	73.6014206045823	85.5768944266919	70.0600456083564
FBgn0070597	0	0	0	0	0	0	0	0	0	0	0	0	0	0	0	0	0	0	0	0	0	0	0	0	0	0	0	0	1.57776718257038	0	0	16.6103583962165	0	0	6.48758440476679	0	445.547825892202	321.195283300611	461.453431021318	450.1898201422	0	2.2559232316421	7.89214493112678	4.37030819317771	0	16.8320668273597	77.6160435466504	10.1531908641838	0
FBgn0070598	0	0	0	0	0	0	0	0	0	0	0	0	0	0	0.793130745002976	0	0	0	0	0	0	0	0	0	0	0	0	0	0	5.35266075991928	3.68913488543863	28.3353172641341	0	2.2818426477641	2.16252813492226	1.32359277866326	563.290194296147	427.022630977692	548.544641946468	570.615597030239	0	3.75987205273683	12.6274318898029	10.9257704829443	0	4.59056368018902	78.9542511940065	10.1531908641838	0
FBgn0070599	0	0	0	0	0	0	0	0	0.394392159380826	0.568208245881189	0	0.927435938671177	0	0	0	0	0	0	0	0	0	0	0	0	0	0.951310381494386	0	0	0	5.35266075991928	0	34.1977966980929	0	0	15.1376969444558	10.5887422293061	1019.54187186143	879.109633773639	972.301877194213	1046.69133183062	0	6.01579528437893	14.2058608760282	6.55546228976656	4.9407818636322	0	171.290578861573	30.4595725925514	0
FBgn0070600	85.5191504502986	109.783717025166	99.430511052445	98.9916325956367	153.015063899884	165.181732358573	120.192872043724	130.82287146344	92.682157454494	96.5954017998021	86.8641192106471	72.8037211856874	114.045129566235	93.2238695454348	111.83143504542	138.203534045876	138.26255645729	203.47620316173	140.879435218898	150.082365645754	84.4601331971901	82.4371478550573	91.9297684453549	100.183687308427	67.3064156366592	70.3969682305846	75.2113658524735	72.1463111417404	153.043416709327	133.816518997982	92.2283721359658	123.112068113134	154.49454767467	157.447142695723	123.264103690569	144.271612874296	145.839979045796	132.748339630021	157.284127193182	155.315487949059	125.356102312911	119.563931277031	131.009605856705	125.646360553859	113.637982863541	140.777286192463	131.144349440892	118.937378694724	128.245507215296
FBgn0070601	67.5151187765515	39.9213516455149	63.4049635696751	55.6827933350456	63.4168896010925	94.3895613477559	69.2415458512756	33.7607410228232	280.412825319767	323.310491906396	289.696315099426	293.533474589427	50.4430380773731	30.0722159823983	26.1733145850982	35.0516209536641	56.7864071163868	128.511286207408	56.3517740875591	31.9847664490952	30.8604332835887	41.6187542569221	40.9687011549951	33.15938946124	194.990645300321	238.303250564344	160.318964053957	172.938951707407	59.9551529376745	46.3897265859671	55.3370232815795	34.1977966980929	76.8058608439786	66.1734367851589	80.0135409921237	89.3425125597703	80.2788875481445	59.4118443099397	58.4940968900262	76.5322694241741	40.3319633528496	66.9257225387156	26.8332927658311	40.4253507868938	83.9932916817474	76.509394669817	74.9396282519383	71.0723360492865	45.1234192053821
FBgn0070602	160.535949090911	139.724730759302	138.338102333837	148.487448893455	138.469905734496	219.455730133532	172.450642497517	122.382686207734	179.054040358895	182.394846927862	183.131055449251	197.543854936961	115.507246611956	96.2310911436746	118.176481005443	115.169611704896	142.377513494709	200.798884699076	148.465250961454	145.161632345894	136.435599780076	153.669246487097	161.876331392907	163.680390532078	161.337437481992	159.820144091057	171.534694049501	171.877976543558	134.110210518483	149.87450127774	95.9175070214044	176.851462924423	150.96324372782	184.829254468892	160.027081984247	170.743468447561	218.090977839126	202.371594680732	246.975075757888	220.593011869678	119.905836994958	105.276417476631	116.803744980676	136.572131036803	255.273729620997	169.850856166994	226.157092403171	184.207891393049	153.182133618271
FBgn0070604	69.0154547493638	41.5847412974114	43.2306569793239	53.6204676559699	65.7441149075546	80.2311271455925	54.8706589764826	42.200926278529	103.725137917157	116.482690405644	98.5057021976411	89.9612860511041	65.0642085345826	62.1492463636232	56.3122828952113	51.0752191039105	62.5473469687738	45.5144138651238	39.0127666760025	63.9695328981904	95.0176498468389	84.0378691726312	61.9526700392609	80.4291574166248	63.8421148318311	90.8501414327139	68.6138776198004	54.1097333563053	85.1994278588007	60.6634886124185	77.4718325942113	62.5331139622269	67.9776009768546	66.1734367851589	84.3385972619682	64.8560461544999	109.714479649131	98.4008671383376	87.0912109251501	79.9086930752406	79.5738736421086	74.4454666441893	104.176313090874	81.943278622082	60.9363096514638	71.918830989628	82.9688741360746	58.0182335096216	123.49567361473
FBgn0070608	0	0	0	0	0	0	1.30644426134482	0	0	0	0	0	0	0	0	0	0	10.7092738506174	0	0	0	0	0	0	0	0	0	0	4.73330154771115	0	1.84456744271932	34.1977966980929	0.882825986712398	4.5636852955282	2.16252813492226	2.64718555732653	1095.80681503217	759.357635086417	1022.99676116557	981.413807909997	0	6.7677696949263	14.2058608760282	6.55546228976656	0	18.3622547207561	141.85001061974	31.9100284302919	0
FBgn0070609	9.00201583687354	23.2874551265504	17.2922627917296	28.8725595070607	29.0903163307764	28.3168684043268	15.6773311361379	35.8707873367496	7.09905886885486	6.81849895057426	4.47753191807459	12.9841031413965	481.036508042195	528.268594090797	481.430362216806	482.710894276174	65.8393125987093	56.2236877157411	74.7744694623381	93.4939326973553	150.241583091156	156.070328463458	156.880148325225	175.674212252101	59.3880137970522	32.8202081615563	44.8629199821772	53.5792457743808	47.3330154771115	35.6844050661285	219.503525683599	35.1748766037527	37.0786914419207	31.9457970686974	45.4130908333675	22.5010772372755	57.5332027428369	41.7739530304263	42.8956710526859	38.266134712087	601.709291101972	597.067681974609	621.901020572791	544.649658574772	60.9363096514638	55.0867641622682	37.4698141259692	46.4145868076973	165.056717619687
FBgn0070610	0	0	0	0	0	4.71947806738779	2.61288852268965	0	60.3420003852663	131.824313044436	38.059021303634	42.1983352095385	0	2.00481439882655	0.793130745002976	1.0014748843904	0	0	0	0	0.812116665357598	3.20144263514786	1.99847322707293	2.1165567741217	144.510833572827	28.0636562540844	116.775541718314	0	0	0	0	0.977079905659796	0	0	0	0	0	0	0	2.250949100711	1.09005306359053	0.751974410547367	0	2.73144262073607	0	0	0	0	2.37491680028327
FBgn0070612	259.55812329652	241.191499524986	195.978978306268	233.042801735561	258.90381534391	160.462254291185	226.014857212654	453.659957494186	180.631608996418	134.097146027961	161.191149050685	165.547315052805	293.154467667052	326.784747008728	268.871322556009	301.443940201511	235.375542540386	163.316426221915	121.373051880897	162.384198895407	222.519966307982	195.288000744019	176.864880595954	235.643320852216	165.791538516771	178.370696530197	236.190078729698	198.932843221711	307.664600601225	328.296526608382	335.711274574915	298.009371226238	264.847796013719	273.821117731692	304.916467024039	228.319754319413	56.1952212837011	65.9100147813393	61.0938345295829	49.520880215642	339.006502776655	258.679197228294	254.127066782282	332.143422681506	123.519546590805	151.488601446238	105.718404141127	129.090569558908	217.304887225919
FBgn0070613	69.0154547493638	74.8525343353405	89.3433577572695	101.053958274712	69.2349528672478	44.835041640184	62.7093245445515	71.7415746734992	293.822158738715	238.079255024218	342.083438540899	307.445013669495	152.79123127784	190.457367888523	163.384933470613	166.244830808807	115.218797047741	72.2875984916672	85.611349094561	81.1920994477033	125.06596646507	112.850852888962	109.916027489011	136.870671393204	226.169352543774	240.68152651808	233.551083436628	225.457222317939	82.0438934936599	76.7214708921763	99.6066419068431	169.034823679145	86.516946697815	98.1192338538564	67.0383721825901	80.0773631091274	1023.55581623884	919.955276736722	925.506599682192	1056.82060278382	180.948808556028	126.331700971958	93.1273101872961	172.627173630519	135.048037605947	149.958413552841	295.743890065685	176.955612204346	119.933298414305
FBgn0070614	108.024190042482	94.8132101580979	85.0202920593371	78.368375804879	108.215976750488	158.102515257491	138.483091702551	126.602778835587	72.5681573260719	64.7757400304555	59.5511745103921	90.8887219897753	33.628692051582	48.1155455718373	44.4153217201666	51.0752191039105	60.9013641538061	85.6741908049389	75.8581574255604	51.6676996485384	43.0421832639527	39.2176722805612	49.9618306768233	41.6256165577269	85.1228197757748	75.6291753288037	79.1698587920774	83.8170379440808	67.8439888505265	112.405875958305	79.3164000369306	107.478789622578	137.720853927134	136.910558865846	157.864553849325	124.417721194347	48.1673325288867	38.9890228283979	54.5944904306911	50.6463547659975	49.0523878615738	43.6145158117473	55.2450145178875	71.0175081391378	164.69272878774	131.596158832085	128.46793414618	126.189657883427	59.3729200070817
FBgn0070617	6.00134389124903	1.66338965189645	4.32306569793239	6.18697703722729	5.23625693953975	0	3.91933278403447	2.11004631392645	0.394392159380826	0	0	0	1345.14768206328	1356.25694080616	1123.86626566922	1516.23297496707	5.76093985238706	24.0958661638891	7.58581574255604	14.7621998995824	172.980849721168	164.874295710115	136.895416054496	172.146617628565	76.214617706217	42.8089671672474	75.2113658524735	75.3292366332878	11.0443702779927	16.0579822797578	453.763590908952	12.7020387735773	16.7736937475356	13.6910558865846	23.7878094841449	7.94155667197958	0	0	0	0	1152.18608821519	1258.05318884574	1359.02735714003	1409.97068082396	8.234636439387	16.8320668273597	10.7056611788483	15.9550142151459	179.306218421387
FBgn0070619	0	0	0	0	0	0	0	0	0	0	0	0	2.19317556858144	0	0	0	0	0	0	0	0	0	0	0.705518924707235	0	0	0	0	0	1.78422025330643	0	13.6791186792371	0	0	8.65011253968905	1.32359277866326	520.474787603803	407.528119563493	523.847134370679	535.725885969218	1.09005306359053	3.75987205273683	3.15685797245071	3.82401966903049	0	6.12075157358536	109.733027083195	21.7568375661081	0
FBgn0070620	39.0087352931187	81.5060929429263	311.260730251132	8.24930271630306	2.90903163307764	18.8779122695512	18.2902196588275	0	0	0	0	0	14.6211704572096	57.1372103665568	270.457584046015	18.0265479190273	9.87589688980639	61.5783246410498	107.285108359007	11.0716499246868	42.2300665985951	76.0342625847616	370.716783622029	17.6379731176809	0.494900114975435	3.32958633523035	1.97924646980193	21.2195032769825	145.154580796475	60.6634886124185	5930.2843283426	26.3811574528145	9.71108585383638	2.2818426477641	88.6636535318127	1.98538916799489	0	0.928310067342808	10.3989505582269	0	30.5214857805348	28.5750276007999	2029.85967628581	13.6572131036803	72.4648006666056	18.3622547207561	396.109463617388	18.855925890627	28.4990016033992
FBgn0070621	90.0201583687354	68.1989757277546	73.4921168648507	63.9320960513487	68.0713402140167	61.3532148760413	66.628657328586	48.5310652203083	91.4989809763515	90.9133193409902	81.4910809089576	76.0497469710365	67.9884426260246	72.173318357756	61.0710673652291	56.0825935258626	90.5290548232253	74.9649169543215	80.1929092784496	84.8826494225989	65.7814498939654	65.629574020531	49.9618306768233	64.9077410730656	58.8931136820768	65.1647611323654	53.4396546846522	54.6402209382299	96.2437981367934	67.8003696256442	68.2489953806147	88.9142714150414	81.2199907775406	91.2737059105641	77.8510128572014	101.916643957071	41.477425233208	33.4191624243411	23.3976387560105	41.6425583631535	61.0429715610696	61.6619016648841	75.7645913388171	68.8323540425489	102.109491848399	90.2810857103841	34.7933988312571	60.9191451851027	91.4342968109058
FBgn0070622	1879.92097393376	695.296874492718	538.942190342238	1295.14052645958	1442.87969000651	582.855541322392	909.285205895997	930.530424441563	1021.87008495572	757.989800005506	816.254068664998	700.214133696738	589.233169425546	297.714938225743	294.251506396104	302.445415085902	845.212175485931	385.533858622225	395.546106576136	399.80958061369	845.413448637259	431.394395086174	481.632047724577	407.789938480782	974.953226501607	786.733685495857	1113.65601367522	1162.82877957864	347.108780165484	378.254693700962	365.224353658425	384.96948282996	214.526714771113	127.78318827479	229.22798230176	136.330056202316	38.8014623149365	43.630573165112	31.1968516746806	40.517083812798	140.616845203178	119.563931277031	77.3430203250425	159.516249050986	311.269257408828	296.85645131889	208.760392987543	250.928859929114	229.179471227335
FBgn0070623	12.0026877824981	8.31694825948227	11.5281751944864	8.24930271630306	11.054320205695	14.1584342021634	13.0644426134482	6.33013894177934	337.599688429987	357.971194905149	419.096987531782	301.416680068132	27.7802238686982	27.0649943841585	19.8282686250744	29.0427716473217	13.9908539272257	8.03195538796302	14.0879435218898	27.0640331492344	17.8665666378671	19.2086558108871	13.9893125895105	12.6993406447302	204.88864759983	306.79759803194	188.028414631184	146.945060193104	3.15553436514077	17.8422025330643	12.9119720990352	19.5415981131959	16.7736937475356	6.8455279432923	8.65011253968905	15.2213169546275	131.122182995303	90.9743865995951	98.7900303031553	120.425776888039	23.9811673989916	20.3033090847789	34.7254376969579	37.1476196420105	13.1754183030192	7.6509394669817	25.4259452997648	11.6036467019243	14.2495008016996
FBgn0070624	330.073914018696	430.817919841182	684.485402172629	113.427912349167	1826.87186557276	2369.17798982867	1977.95661167606	478.980513261304	65.8634906165979	63.6393235386931	62.2376936612369	61.2107719522977	120.624656271979	121.291271129007	111.83143504542	135.199109392704	231.260585502966	323.955533981175	306.683693591908	168.535115520232	345.149582776979	393.777444123186	560.571740193957	450.826592887923	189.051843920616	89.4231758604723	118.754788188116	155.963349085821	252.442749211261	381.823134207575	228.726362897195	177.828542830083	1264.20681297215	1004.0107650162	382.76747988124	328.912805497821	195.345293033818	167.095812121705	175.482290670079	204.836368164701	129.716314567273	148.138958877831	140.480179774057	153.507075285367	148.223455908966	136.186722512274	112.409442377907	104.432820317319	350.300228041782
FBgn0070625	42.0094072387432	53.2284688606865	57.6408759724319	26.8102338279849	37.8174112300093	28.3168684043268	41.8062163630343	33.7607410228232	162.4895696649	136.369979011485	157.609123516226	123.348979843266	91.3823153575599	91.2190551466083	81.6924667353065	63.0929177165954	40.3265789667094	40.1597769398151	52.01702223467	41.8262330488168	64.1572165632502	93.6421970780748	79.9389290829173	72.6684492448452	103.929024144841	135.56172936295	112.81704877871	109.28044187646	44.1774811119707	51.7423873458864	81.1609674796499	53.7393948112888	36.1958654552083	22.818426477641	36.7629782936785	24.4864664052704	107.038516730859	94.6876268689664	79.2919980064799	94.5398622298621	101.374934913919	98.5086477817051	108.91160004955	89.591317960143	27.9977638939158	33.6641336547195	54.8665135415977	30.4595725925514	73.6224208087813
FBgn0070626	12.0026877824981	1.66338965189645	0	0	0	0	0	0	0	0	0.895506383614919	0.463717969335588	490.540268839381	417.001394955923	352.943181526324	357.526533727374	0.822991407483866	5.35463692530868	2.16737592644458	0	142.932533102937	140.063115287719	122.906103464985	145.33689848969	28.2093065535998	25.2097251096012	27.7094505772271	36.0731555708702	0	1.78422025330643	167.855637287458	4.88539952829898	1.7656519734248	0	21.6252813492226	0	22.7456848053076	30.6342322223127	19.4980322966754	29.262338309243	515.59509907832	458.704390433894	514.567849509466	514.603789746675	1.6469272878774	1.53018789339634	12.0438688262044	2.90091167548108	117.558381614022
FBgn0070627	441.098776006803	417.51080262601	328.552993042862	200.045590870349	324.647930251464	226.534947234614	211.643970337861	274.306020810438	759.993691126851	627.301903452832	698.942732411444	795.276317410534	233.938727315353	289.695680630437	224.456000835842	120.176986126848	425.486557669159	227.572069325619	313.185821371242	265.719598192483	246.88346626871	209.694492602185	180.8618270501	122.760292899059	748.288973842858	594.568988433991	784.441350864833	736.316763711292	224.042939924994	199.83266837032	156.788232631142	250.132455848908	203.049976943852	159.728985343487	166.514666389014	285.234243801933	339.847290620478	281.277950404871	305.469172647915	261.110095682476	126.446155376501	124.827752150863	134.166463829155	173.173462154667	260.214511484629	227.997996116055	198.054731808694	464.145868076973	117.558381614022
FBgn0070628	16.5036957009348	425.827750885492	38.9075912813915	30.9348851861365	1975.81428518633	1078.40073839811	1417.49202355913	2133.25682337964	64.2859219790746	80.6855709151288	60.8944340858145	86.2515422964194	162.294992075026	184.442924692043	202.248339975759	108.159287514164	178.589135423999	45.5144138651238	347.863836194356	531.439196384967	34.1088999450191	39.2176722805612	88.9320586047455	74.7850060189669	193.01104484042	191.213386680372	254.663045781182	267.365741289979	67.8439888505265	210.537989890158	77.4718325942113	85.0059517924023	1993.42107799659	1971.51204766818	1619.73357305677	1769.64354507278	36.125499396665	33.4191624243411	38.9960645933508	19.1330673560435	81.7539797692897	81.2132363391156	50.5097275592114	231.626334238419	426.554167560246	423.862046470786	347.933988312571	252.379315766854	112.808548013455
[truncated: 16,202 more rows]
[truncated: 7 more columns]
