# Supplementary material for: Testis- and ovary-expressed polo-like kinase transcripts and gene duplications affect male fertility when expressed in the Drosophila melanogaster germline
Source: G3 (Bethesda). 2024 Nov 20;15(1):jkae273. doi: 10.1093/g3journal/jkae273 (PMC11708218; doi:10.1093/g3journal/jkae273)
Supplement: jkae273_Supplementary_Data [file jkae273_supplementary_data.zip › Supplemental_File_S3_G3-2024-405417.txt]

>XM 002132425 LOC6903594 chromosome= 4
atggccgaaaaaccggaggatgtaaacacagatataccgtattgtctgtacgattcgaatctacgccggacttacaagcgtttgcggttctttggtaagggtggctttgccaagtgctacgagatcatggatgtggagaccgacgatgtttttgccggcaaaatcgtatcaaagaagctgattatcaagcaccaacagaaggagaagaccgcccaggagatcaccattcaccgtgatctcgatcatccgaacatagtaaagttccacagctatttcgaggatatccagaacatatacattgtcctggagctgtgcaagaagcggtcgctgatggagctgcacaagcgtcgtggatgcatcacggagtacgagtgccgctactacatttaccagatcgtccagggcgtcaagtatctgcacgacaagcacatcatccatcgcgacctgaagctgggaaacctcttcctggacgatctgctgcacgtgaagattggcgactttggcctggccacgatcatcgcatacgagggcgaacgcaagaagactatgtgcggcacccccaactacattgcccccgagatcctcaacaagatggggcactcgttcgaggtggacatttggtcgattggctgcgtcatgtacacgctgttggtgggccagcccccgttcgagaccaaatcgctgagggacacttactcaaggatcaagaagtgcgagtaccgtgtgcccagctacttgagaaagcccgctgcggagatggtgatcgccatgctccagccggaccccagctgccggccagccattggccagttgctgaactacgacttcctgaaggtctcgagggtgcccacgttcttgccaatctcttgcctgaccatggctccgcgcattgcctac---------atcgaagacccccttcatcgcctgccgctgatgcagatgaacggtattgag------------------cagtcggccctcctgaagggcagcctgcaggacaccatcactgcctcgtcccagatgtgccgccacagcgaggactaccgcagcgaccttgagagcttgcaccagcagctcacccatctgattgaaaaccagccgtgccaactgccaggcaatctcggggacgagaataccgatcctgcggcacagccgctcttatggatatccaagtgggtcgactacagcgacaagtacggcttcggctatcagctctgcgacgagggcattggcattatgttcaacgacacaaccaaactgattctgcatcccaatcaaatcaacgtccacttcatcgacaaggacggcaaggagagctacatgaccaccaccgattacggcaagaccctggaaaagaagatgaggctgctgtcctacttccagcgctacatgatcgagaatctcgcgatggctggtgcccacaatgtgaacatcgagagtgaccaggtgtcgcgtctgccccatttgcacacctggttccgcacaacctgtgccgtggtcatgcatctgaccaacggcaccctacagatcaatttctcggatcacatgaagctcattctgtgcccgcgtcagagtgccatcacgtacatcgatcgcgagaagaactttcgcacatatcgcttctcgaccatcgcggagaaaggtgtatccaaagatgtctacccaaagatacgctatgcccaggaaaaacttggcaaaatgctggagaagatgtttaactaa
>XM 001353282 LOC4812761 chromosome= X
atggccgcaaaaccggaggataaaagcacagatataccggatcgtctcttcgactccaatcaacgcaggacgtacaagcgtatgcgcttctttggaaagggcggctttgccaagtgctacgaaatcatcgatgtggagaccgacgatgtttttgccggcaaaatcgtatcaaagaagctgatgatcaagcacaaccagaaggagaagaccgctcaggagattaccattcatcgtagtctcaatcatcccaacatagtgaagttccatagctatttcgaggatgtccagaacatttacattgtcctggagctttgcaagaagcggtcgatgatggagctgcacaagcgccggaaaagcatcacggagttcgagtgccgctactacatttaccagatcatccaaggcgtcaagtatctgcacgacaaccgcattatccatcgcgacttgaagctaggaaacctgttcttgaacgatatgctgcacgtgaagattggcgactttggcctagccactcgcatcgaatatgagggcgaacgcaagaagactctgtgcggcaccccaaactacattgccccagaaattctcaccaaaaaggggcattcgttcgaagtggacatatggtccattggctgcgtcatgtacactctgttggtaggccaacccccgtttgagaccaaaacgctgaaggacacttattcaaagatcaagaagtgcgagtacagagtgccaagctacttgagaaaacctgctgcagatatggtgatctccatgctccagccgaaccctgagagccgcccagcaattggccagttgctgaactacgacttcctgaagggctcgaaggtgccaacgttcttgccaagctcttgcctaactatggctccacgaattggcatcaacgacaccattgaagactccattcatcgcaagccgctgatggagatgaacggcattagg---gatgatactcgtctggagtcaacattcctcaaggccaacttgcacgacgccatcactgcctcggcccaggtgtgccgccacaacgaagactaccgcagcgacattgagagcttgcaccagcagctcaccaatctgatcaacaacaagccgcgcatactgcaaggaaatctcggagatgagaataccgatcctgcagcacagccgctcttctggatatccaagtgggtcgactacagtgacaaatacggcttcggttatcagctctgtgatgagggcattggcgttatgttcaacgacacaaccaaattgattctgcttccgaaccagatcaacgtccacttcatagacaaggacggaaaggagagctacatgactacgaccgattactgcaagacgcttgataaaaagatgaagctgctttcctacttcaagcgttacatgatcgagcatctcgtgaaggctggagccaataatgtgaacattgagagtgatcagatatcgcgtatgccccatttgcactcctggttccgcacaacgtgtgctgtggtcatgcatcttaccaacggttccgtgcagcttaatttctcggatcacatgaagctcattctttgtccgcgtatgagtgccattacatacatggatcacgagaagaacttccgcacatatcgcttctcgaccatcgtggagaacggtgtgtccaaagatttatatcaaaagatacgctatgcccaagaaaaacttaggaaaatgctggagaagatgtttgtttaa
>polo-PA type=CDS loc=3L:join(20303410..20303508 20304149..20304373 20304435..20305217 20305283..20305711 20305779..20305973) name=polo-RA dbxref=FlyBase Annotation IDs:CG12306-PA FlyBase:FBpp0074608 REFSEQ:NP 524179 GB protein:AAF49036 MD5=ef2f17a324c75d0bf8c71b9fb8518006 length=1731 parent=FBgn0003124 FBtr0074839 release=r5.47 species=Dmel
ATGGCCGCGAAGCCCGAGGATAAGAGCACGGATATTCCGGATCGCCTCGTCGACATCAACCAGCGGAAAACCTACAAGCGCATGCGGTTCTTCGGCAAGGGCGGGTTTGCAAAATGTTACGAGATCATCGATGTGGAAACCGACGACGTCTTCGCCGGCAAGATCGTATCCAAGAAGCTGATGATCAAACACAATCAGAAGGAGAAGACCGCCCAGGAGATAACTATTCACCGCAGCCTTAACCATCCGAACATTGTCAAGTTTCACAACTACTTTGAAGATTCGCAGAATATCTACATTGTGCTGGAGCTGTGCAAGAAAAGATCCATGATGGAGCTGCACAAACGTAGGAAAAGCATTACGGAGTTCGAATGCCGCTACTACATTTACCAGATAATCCAGGGCGTTAAGTACTTGCACGATAACCGCATTATCCATCGAGATCTGAAGCTGGGCAATCTCTTCCTCAACGATTTGTTGCACGTGAAGATCGGGGATTTCGGGTTGGCCACGCGCATTGAGTATGAGGGCGAGCGAAAAAAGACCTTATGCGGAACGCCCAACTATATAGCCCCGGAGATCCTCACCAAGAAGGGCCACTCCTTCGAGGTGGACATCTGGTCGATTGGCTGCGTCATGTACACACTGCTTGTGGGCCAGCCGCCGTTCGAAACCAAGACTCTGAAGGATACGTACTCGAAAATCAAGAAGTGCGAGTACCGCGTGCCCAGCTACTTAAGGAAACCGGCGGCGGATATGGTCATCGCCATGCTGCAGCCAAATCCGGAGAGCCGCCCGGCAATTGGTCAGCTGCTGAACTTTGAGTTCCTCAAGGGCTCAAAGGTGCCCATGTTCTTGCCCAGCTCTTGTCTGACAATGGCGCCGCGTATCGGCAGCAACGACACCATCGAGGATTCGATGCACCGCAAGCCACTGATGGAGATGAACGGCATCAGGCCCGACGACACTCGTCTGGAGTCGACCTTCCTCAAGGCCAATCTGCACGACGCCATTACCGCGTCAGCGCAGGTGTGCCGCCACAGCGAGGACTATCGCAGCGATATCGAGAGCCTGTACCAGCAGCTCACTAATCTTATCAACGGAAAGCCGCGAATTCTGCAAGGCAATCTGGGCGACGAGAACACAGATCCTGCAGCGCAGCCGCTCTTCTGGATATCCAAGTGGGTTGACTACAGCGACAAGTACGGATTTGGTTACCAGCTGTGCGATGAGGGCATCGGCGTGATGTTCAACGACACCACAAAGCTGATCCTGCTGCCGAATCAGATCAACGTACACTTCATCGACAAGGATGGCAAGGAGACGTACATGACCACCACGGATTACTGCAAGTCGCTTGACAAGAAGATGAAGCTGCTGTCGTACTTTAAGCGCTACATGATCGAGCACCTGGTGAAGGCAGGTGCCAACAATGTGAACATTGAGAGCGATCAAATCTCGCGTATGCCCCATTTACACTCCTGGTTCCGTACAACATGTGCCGTAGTTATGCATTTGACCAACGGTTCTGTGCAGCTAAACTTCTCAGATCACATGAAGCTCATCCTCTGCCCGCGCATGAGTGCTATAACCTATATGGACCAGGAGAAGAACTTCCGCACCTACCGATTTTCGACCATTGTGGAGAACGGCGTGTCTAAAGACTTGTACCAGAAGATCCGATATGCCCAGGAGAAACTTAGGAAAATGCTGGAGAAGATGTTCACATAA
