# Supplementary material for: Testis- and ovary-expressed polo-like kinase transcripts and gene duplications affect male fertility when expressed in the Drosophila melanogaster germline
Source: G3 (Bethesda). 2024 Nov 20;15(1):jkae273. doi: 10.1093/g3journal/jkae273 (PMC11708218; doi:10.1093/g3journal/jkae273)
Supplement: jkae273_Supplementary_Data [file jkae273_supplementary_data.zip › Supplemental_File_S4_G3-2024-405417.fas]

>D.pseudoobscura pseudoobscura|Mesa Verde, CO 2-25 reference line|r3.04|XR_group6_2159934 Dpse\GA11545-RC|FBgn0071596,polo,GA11545,dpse_GLEANR_12899,dmel_FBgn0003124,dper_FBgn0162716,GL25129
ATGGCCGCAAAACCGGAGGATAAAAGCACAGATATACCGGATCGTCTCTTCGACTCCAATCAACGCAGGACGTAC
AAGCGTATGCGCTTCTTTGGAAAGGGCGGCTTTGCCAAGTGCTACGAAATCATCGATGTGGAGACCGACGATGTT
TTTGCCGGCAAAATCGTATCAAAGAAGCTGATGATCAAGCACAACCAGAAGGAGAAGACCGCTCAGGAGATTACC
ATTCATCGTAGTCTCAATCATCCCAACATAGTGAAGTTCCATAGCTATTTCGAGGATGTCCAGAACATTTACATT
GTCCTGGAGCTTTGCAAGAAGCGGTCGATGATGGAGCTGCACAAGCGCCGGAAAAGCATCACGGAGTTCGAGTGC
CGCTATTACATTTACCAGATCATCCAAGGCGTCAAGTATTTGCACGACAACCGCATTATCCATCGCGACTTGAAG
CTAGGAAACCTGTTCTTGAACGATATGCTGCACGTGAAGATTGGCGACTTTGGCCTAGCCACTCGCATCGAATAT
GAGGGCGAACGCAAGAAGACTCTGTGCGGCACCCCAAACTACATTGCCCCAGAAATTCTCACCAAAAAGGGGCAT
TCGTTCGAAGTGGACATATGGTCCATTGGCTGCGTCATGTACACTCTGTTGGTAGGCCAACCCCCGTTTGAGACC
AAAACGCTGAAGGACACTTATTCAAAGATCAAGAAGTGCGAGTACAGAGTGCCAAGCTACTTGAGAAAACCTGCT
GCAGATATGGTGATCTCCATGCTCCAGCCGAACCCTGAGAGCCGCCCAGCAATTGGCCAGTTGCTGAACTACGAC
TTCCTGAAGGGCTCGAAGGTGCCAACGTTCTTGCCAAGCTCTTGCCTAACTATGGCTCCGCGAATTGGCATCAAC
GACACCATTGAAGACTCCATTCATCGCAAGCCGCTGATGGAGATGAACGGCATTAGGGATGATACTCGTCTGGAG
TCAACATTCCTCAAGGCCAACTTGCACGACGCCATCACTGCCTCGGCCCAGGTGTGCCGCCACAACGAAGACTAC
CGCAGCGACATTGAGAGCTTGCACCAGCAGCTCACCAATCTGATCAACAACAAGCCGCGCATACTGCAAGGAAAT
CTCGGAGATGAGAATACCGATCCTGCAGCACAGCCGCTCTTCTGGATATCCAAGTGGGTCGACTACAGTGACAAA
TACGGCTTCGGTTATCAGCTCTGTGATGAGGGCATTGGCGTTATGTTCAACGACACAACCAAATTGATTCTGCTT
CCGAACCAGATCAACGTCCACTTCATAGACAAGGACGGAAAGGAGAGCTACATGACTACGACCGATTACTGCAAG
ACGCTTGATAAAAAGATGAAGCTGCTTTCCTACTTCAAGCGTTACATGATCGAGCATCTCGTGAAGGCTGGAGCC
AATAATGTGAACATTGAGAGTGATCAGATATCGCGTATGCCCCATTTGCACTCCTGGTTCCGCACAACGTGTGCT
GTGGTCATGCATCTTACCAACGGTTCCGTGCAGCTTAATTTCTCGGATCACATGAAGCTCATTCTTTGTCCGCGT
ATGAGTGCCATTACATACATGGATCACGAGAAGAACTTCCCGCACATATCGCTTCTCGACCATCGTGGAGAACGG
TGTGTCCAAAGATTTATATCAAAAGATACGCTATGCCAAAGAAAAACTTAGGAAAATGCTGGAGAAAAGATGTTT
GTTTAAGTGTTGGATGATGTTCACCATCTCCACAACCTACCAGCGGACTATCATTCTAAGGCAAAATGTTAGTTT
AAGCTAA
>D.pseudoobscura pseudoobscura|American Fork Canyon, UT 12|r3.04|XR_group6_2159934 Dpse\GA11545-RC|FBgn0071596,polo,GA11545,dpse_GLEANR_12899,dmel_FBgn0003124,dper_FBgn0162716,GL25129
ATGGCCGNAAAACCGGAGGATNAAAGCACAGATATACCGGATCGTCTCTTCGACTCCAATCAACGCANGACGTAC
AAGCGTATGCGCTTCTTTGGAAAGGGCGGCTTTGCCAAGTGCTACGAAATCATCGATGTGNAGACCGACGATGTT
TTTGCCGGCAAAATCGTATCAAANAAGCTGATGATCAAGCACAANCAGAAGNAGAAGNCCGCTNAGGAGATTANC
ATTCATCGTANTCTCAATCATCCCAACATAGTGAAGTTCCATAGCTATTTCGAGGATGTCCAGANCATTTACATT
GTCCTGGANCTTTGCAAGAAGCGGTCGATGATGGAGCTGCACAAGCGCCGGAAAAGCATCACNGAGTTCGAGTGC
CGCTACTACATTTACCANATCATCCAAGGCGTCAAGTATCTGCACGACAACCGCATTATCCATCGCGACTTGAAG
CTAGNAAACCTGTTCTTNAACGATATGCTGCACGTGAAGATTGGCGACTTTGGCCTAGCCACTCGCATCGAATAT
NAGGGCGAACGCAAGAAGACTCTGTGCGGCACCCCAAACTACATTGCCCCAGAAATTCTCACCAANAAGGGGCAT
TCGTTCGAAGTGGACATATGGTCCATTGGCTGCGTCATGTACACTCTGTTGGTNGGNCAACCCCCGTTTGANACC
AAAACGCTGAAGNACACTTATTCAAAGATNAAGAAGTNCGAGTACAGAGTGCCAAGCTACTTGAGAAAACCTGCT
GCGGATATGGTGATCTCCATGCTCCAGCCGANCCCTGAGAGCCGCCCAGCAATTGGCCAGTTGCTGAACTACGAC
TTCCTGAAGGGCTCGAAGGTGCCAACGTTCTTGCCAAGCTCTTGCCTAACTATGGCTCCACGAATTGGCATCAAC
GACACCATTGANGACTCCATTCATCGCAAGCCGCTGATGGAGATGAACGGCATTNGGGATGATANTCGTCTGGAG
TCAACATTCNTCAAGGCCAACTTGCACGACGCCATCACTGNCTCGGCCCAGNTGTGCCGCCACNACGAAGACTAC
CGCAGCGACATTGAGAGCTTGCACCAGCAGCTCACCAATCTGATCAACAACNAGCCGCGCATACTGCAAGGAAAT
CTCGGAGATGAGAATACCGATCCTGCAGCACAGCCGCTCTTCTGGATATCCAAGTGGGTCGACTACAGTGACNAA
TACGGCTTCGGTTATCAGCTCTNTGNTGAGGGCATTGGCGTTATGTTCAACGACACAACCAAATTGATTCTGCTT
CCGAACCAGATCAACGTCCACTTCATAGACAAGGACGGAAAGGAGAGCTACATGACTACNACCGATTACTGCAAG
NNGCTTGATAAAAAGATGAAGCTGCTTTCCTACTTCAAGCGTTNCATGATCGAGNATCTCGNGAAGGCTGNANCN
NATAATGTGAACANTGAGAGTGATCAGATATCGCGTATGCCCCATTTGCACTCCTGGTTCCGCACAACGTGTGCT
GTGGTCATGCATCTTANCAACGGTTCCGNGCNGCNTAATTTCTCGGATCACATGAAGCTCATTCTTTGTCCGCGT
ATGAGTGCCATTACATACATGGATCACGANAAGAANTT-CCGCACATATCGCTTCTCGACCATCNTGGAGNACGG
TGTGTCCAAAGATNTATATCAAAAGATACGCTATGCCCAAGAAAAACTTAGGAAAATGCTGGANAAAAGATGTTT
NTTTAATTGTTGGATGATGTTCACCATCTCCACAACCTACCANCGGACTANCATTCTAAGGCAAAATGTTAGTTT
AAGCTAA
>D.pseudoobscura pseudoobscura|San Antonio, NM, Pikes Peak 1137|r3.04|XR_group6_2159934 Dpse\GA11545-RC|FBgn0071596,polo,GA11545,dpse_GLEANR_12899,dmel_FBgn0003124,dper_FBgn0162716,GL25129
ATGGCCGNAAAACCGGAGGATNAAAGCACAGATATACCGGATCGTCTCTTCGACTCCAATCAACGCANGACGTAC
AAGCGTATGCGCTTCTTTGGAAAGGGCGGCTTTGCCAAGTGCTACGAAATCATCGATGTGNAGACCGACGATGTT
TTTGCCGGCAAAATCGTATCAAANAAGCTGATGATCAAGCACAANCAGAAGNAGAAGNCCGCTNAGGAGATTANC
ATTCATCGTANTCTCAATCATCCCAACATAGTGAAGTTCCATAGCTATTTCGAGGATGTCCAGANCATTTACATT
GTCCTGGANCTTTGCAAGAAGCGGTCGATGATGGAGCTGCACAAGCGCCGGAAAAGCATCACNGAGTTCGAGTGC
CGCTACTACATTTACCANATCATCCAAGGCGTCAAGTATCTGCACGACAACCGCATTATCCATCGCGACTTGAAG
CTAGNAAACCTGTTCTTNAACGATATGCTGCACGTGAAGATTGGCGACTTTGGCCTAGCCACTCGCATCGAATAT
NAGGGCGAACGCAAGAAGACTCTGTGCGGCACCCCAAACTACATTGCCCCAGAAATTCTCACCAANAAGGGGCAT
TCGTTCGAAGTGGACATATGGTCCATTGGCTGCGTCATGTACACTCTGTTGGTNGGNCAACCCCCGTTTGANACC
AAAACGCTGAAGNACACTTATTCAAAGATNAAGAAGTNCGAGTACAGAGTGCCAAGCTACTTGAGAAAACCTGCT
GCAGATATGGTGATCTCCATGCTCCAGCCGANCCCTGAGAGCCGCCCAGCAATTGGCCAGTTGCTGAACTACGAC
TTCCTGAAGGGCTCGAAGGTGCCAACGTTCTTGCCAAGCTCTTGCCTAACTATGGCTCCACGAATTGGCATCAAC
GACACCATTGANGACTCCATTCATCGCAAGCCGCTGATGGAGATGAACGGCATTNGGGATGATANTCGTCTGGAG
TCAACATTCNTCAAGGCCAACTTGCACGACGCCATCACTGNCTCGGCCCAGNTGTGCCGCCACNACGAAGACTAC
CGCAGCGACATTGAGAGCTTGCACCAGCAGCTCACCAATCTGATCAACAACNAGCCGCGCATACTGCAAGGAAAT
CTCGGAGATGAGAATACCGATCCTGCAGCACAGCCGCTCTTCTGGATATCCAAGTGGGTCGACTACAGTGACNAA
TACGGCTTCGGTTATCAGCTCTNTGNTGAGGGCATTGGCGTTATGTTCAACGACACAACCAAATTGATTCTGCTT
CCGAACCAGATCAACGTCCACTTCATAGACAAGGACGGAAAGGAGAGCTACATGACTACNACCGATTACTGCAAG
NNGCTTGATAAAAAGATGAAGCTGCTTTCCTACTTCAAGCGTTNCATGATCGAGNATCTCGNGAAGGCTGNANCN
NATAATGTGAACANTGAGAGTGATCAGATATCGCGTATGCCCCATTTGCACTCCTGGTTCCGCACAACGTGTGCT
GTGGTCATGCATCTTANCAACGGTTCCGNGCNGCNTAATTTCTCGGATCACATGAAGCTCATTCTTTGTCCGCGT
ATGAGTGCCATTACATACATGGATCACGANAAGAANTT-CCGCACATATCGCTTCTCGACCATCNTGGAGNACGG
TGTGTCCAAAGATNTATATCAAAAGATACGCTATGCCCAAGAAAAACTTAGGAAAATGCTGGANAAAAGATGTTT
NTTTAATTGTTGGATGATGTTCACCATCTCCACAACCTACCANCGGACTANCATTCTAAGGCAAAATGTTAGTTT
AAGCTAA
>D.pseudoobscura pseudoobscura|Mount St. Helena, CA 24|r3.04|XR_group6_2159934 Dpse\GA11545-RC|FBgn0071596,polo,GA11545,dpse_GLEANR_12899,dmel_FBgn0003124,dper_FBgn0162716,GL25129
ATGGCCGNAAAACCGGAGGATNAAAGCACAGATATACCGGATCGTCTCTTCGACTCCAATCAACGCANGACGTAC
AAGCGTATGCGCTTCTTTGGAAAGGGCGGCTTTGCCAAGTGCTACGAAATCATCGATGTGNAGACCGACGATGTT
TTTGCCGGCAAAATCGTATCAAANAAGCTGATGATCAAGCACAANCAGAAGNAGAAGNCCGCTNAGGAGATTANC
ATTCATCGTANTCTCAATCATCCCAACATAGTGAAGTTCCATAGCTATTTCGAGGATGTCCAGANCATTTACATT
GTCCTGGANCTTTGCAAGAAGCGGTCGATGATGGAGCTGCACAAGCGCCGGAAAAGCATCACNGAGTTCGAGTGC
CGCTACTACATTTACCANATCATCCAAGGCGTCAAGTATCTGCACGACAACCGCATTATCCATCGCGACTTGAAG
CTAGNAAACCTGTTCTTNAACGATATGCTGCACGTGAAGATTGGCGACTTTGGCCTAGCCACTCGCATCGAATAT
NAGGGCGAACGCAAGAAGACTCTGTGCGGCACCCCAAACTACATTGCCCCAGAAATTCTCACCAANAAGGGGCAT
TCGTTCGAAGTGGACATATGGTCCATTGGCTGCGTCATGTACACTCTGTTGGTNGGNCAACCCCCGTTTGANACC
AAAACGCTGAAGNACACTTATTCAAAGATNAAGAAGTNCGAGTACAGAGTGCCAAGCTACTTGAGAAAACCTGCT
GCGGATATGGTGATCTCCATGCTCCAGCCGANCCCTGAGAGCCGCCCAGCAATTGGCCAGTTGCTGAACTACGAC
TTCCTGAAGGGCTCGAAGGTGCCAACGTTCTTGCCAAGCTCTTGCCTAACTATGGCTCCACGAATTGGCATCAAC
GACACCATTGANGACTCCATTCATCGCAAGCCGCTGATGGAGATGAACGGCATTNGGGATGATANTCGTCTGGAG
TCAACATTCNTCAAGGCCAACTTGCACGACGCCATCACTGNCTCGGCCCAGNTGTGCCGCCACNACGAAGACTAC
CGCAGCGACATTGAGAGCTTGCACCAGCAGCTCACCAATCTGATCAACAACNAGCCGCGCATACTGCAAGGAAAT
CTCGGAGATGAGAATACCGATCCTGCAGCACAGCCGCTCTTCTGGATATCCAAGTGGGTCGACTACAGTGACNAA
TACGGCTTCGGTTATCAGCTCTNTGNTGAGGGCATTGGCGTTATGTTCAACGACACAACCAAATTGATTCTGCTT
CCGAACCAGATCAACGTCCACTTCATAGACAAGGACGGAAAGGAGAGCTACATGACTACNACCGATTACTGCAAG
NNGCTTGATAAAAAGATGAAGCTGCTTTCCTACTTCAAGCGTTNCATGATCGAGNATCTCGNGAAGGCTGNANCN
NATAATGTGAACANTGAGAGTGATCAGATATCGCGTATGCCCCATTTGCACTCCTGGTTCCGCACAACGTGTGCT
GTGGTCATGCATCTTANCAACGGTTCCGNGCNGCNTAATTTCTCGGATCACATGAAGCTCATTCTTTGTCCGCGT
ATGAGTGCCATTACATACATGGATCACGANAAGAANTT-CCGCACATATCGCTTCTCGACCATCNTGGAGNACGG
TGTGTCCAAAGATNTATATCAAAAGATACGCTATGCCCAAGAAAAACTTAGGAAAATGCTGGANAAAAGATGTTT
NTTTAATTGTTGGATGATGTTCACCATCTCCACAACCTACCANCGGACTANCATTCTAAGGCAAAATGTTAGTTT
AAGCTAA
>D.pseudoobscura pseudoobscura|Flagstaff, AZ 18|r3.04|XR_group6_2159934 Dpse\GA11545-RC|FBgn0071596,polo,GA11545,dpse_GLEANR_12899,dmel_FBgn0003124,dper_FBgn0162716,GL25129
ATGGCCGNAAAACCGGAGGATNAAAGCACAGATATACCGGATCGTCTCTTCGACTCCAATCAACGCANGACGTAC
AAGCGTATGCGCTTCTTTGGAAAGGGCGGCTTTGCCAAGTGCTACGAAATCATCGATGTGNAGACCGACGATGTT
TTTGCCGGCAAAATCGTATCAAANAAGCTGATGATCAAGCACAANCAGAAGNAGAAGNCCGCTNAGGAGATTANC
ATTCATCGTANTCTCAATCATCCCAACATAGTGAAGTTCCATAGCTATTTCGAGGATGTCCAGANCATTTACATT
GTCCTGGANCTTTGCAAGAAGCGGTCGATGATGGAGCTGCACAAGCGCCGGAAAAGCATCACNGAGTTCGAGTGC
CGCTACTACATTTACCANATCATCCAAGGCGTCAAGTATCTGCACGACAACCGCATTATCCATCGCGACTTGAAG
CTAGNAAACCTGTTCTTNAACGATATGCTGCACGTGAAGATTGGCGACTTTGGCCTAGCCACTCGCATCGAATAT
NAGGGCGAACGCAAGAAGACTCTGTGCGGCACCCCAAACTACATTGCCCCAGAAATTCTCACCAANAAGGGGCAT
TCGTTCGAAGTGGACATATGGTCCATTGGCTGCGTCATGTACACTCTGTTGGTNGGNCAACCCCCGTTTGANACC
AAAACGCTGAAGNACACTTATTCAAAGATNAAGAAGTNCGAGTACAGAGTGCCAAGCTACTTGAGAAAACCTGCT
GCAGATATGGTGATCTCCATGCTCCAGCCGANCCCTGAGAGCCGCCCAGCAATTGGCCAGTTGCTGAACTACGAC
TTCCTGAAGGGCTCGAAGGTGCCAACGTTCTTGCCAAGCTCTTGCCTAACTATGGCTCCGCGAATTGGCATCAAC
GACACCATTGANGACTCCATTCATCGCAAGCCGCTGATGGAGATGAACGGCATTNGGGATGATANTCGTCTGGAG
TCAACATTCNTCAAGGCCAACTTGCACGACGCCATCACTGNCTCGGCCCAGNTGTGCCGCCACNACGAAGACTAC
CGCAGCGACATTGAGAGCTTGCACCAGCAGCTCACCAATCTGATCAACAACNAGCCGCGCATACTGCAAGGAAAT
CTCGGAGATGAGAATACCGATCCTGCAGCACAGCCGCTCTTCTGGATATCCAAGTGGGTCGACTACAGTGACNAA
TACGGCTTCGGTTATCAGCTCTNTGNTGAGGGCATTGGCGTTATGTTCAACGACACAACCAAATTGATTCTGCTT
CCGAACCAGATCAACGTCCACTTCATAGACAAGGACGGAAAGGAGAGCTACATGACTACNACCGATTACTGCAAG
NNGCTTGATAAAAAGATGAAGCTGCTTTCCTACTTCAAGCGTTNCATGATCGAGNATCTCGNGAAGGCTGNANCN
NATAATGTGAACANTGAGAGTGATCAGATATCGCGTATGCCCCATTTGCACTCCTGGTTCCGCACAACGTGTGCT
GTGGTCATGCATCTTANCAACGGTTCCGNGCNGCNTAATTTCTCGGATCACATGAAGCTCATTCTTTGTCCGCGT
ATGAGTGCCATTACATACATGGATCACGANAAGAANTT-CCGCACATATCGCTTCTCGACCATCNTGGAGNACGG
TGTGTCCAAAGATNTATATCAAAAGATACGCTATGCCCAAGAAAAACTTAGGAAAATGCTGGANAAAAGATGTTT
NTTTAATTGTTGGATGATGTTCACCATCTCCACAACCTACCANCGGACTANCATTCTAAGGCAAAATGTTAGTTT
AAGCTAA
>D.pseudoobscura pseudoobscura|Mather, CA 32|r3.04|XR_group6_2159934 Dpse\GA11545-RC|FBgn0071596,polo,GA11545,dpse_GLEANR_12899,dmel_FBgn0003124,dper_FBgn0162716,GL25129
ATGGCCGNAAAACCGGAGGATNAAAGCACAGATATACCGGATCGTCTCTTCGACTCCAATCAACGCANGACGTAC
AAGCGTATGCGCTTCTTTGGAAAGGGCGGCTTTGCCAAGTGCTACGAAATCATCGATGTGNAGACCGACGATGTT
TTTGCCGGCAAAATCGTATCAAANAAGCTGATGATCAAGCACAANCAGAAGNAGAAGNCCGCTNAGGAGATTANC
ATTCATCGTANTCTCAATCATCCCAACATAGTGAAGTTCCATAGCTATTTCGAGGATGTCCAGANCATTTACATT
GTCCTGGANCTTTGCAAGAAGCGGTCGATGATGGAGCTGCACAAGCGCCGGAAAAGCATCACNGAGTTCGAGTGC
CGCTACTACATTTACCANATCATCCAAGGCGTCAAGTATCTGCACGACAACCGCATTATCCATCGCGACTTGAAG
CTAGNAAACCTGTTCTTNAACGATATGCTGCACGTGAAGATTGGCGACTTTGGCCTAGCCACTCGCATCGAATAT
NAGGGCGAACGCAAGAAGACTCTGTGCGGCACCCCAAACTACATTGCCCCAGAAATTCTCACCAANAAGGGGCAT
TCGTTCGAAGTGGACATATGGTCCATTGGCTGCGTCATGTACACTCTGTTGGTNGGNCAACCCCCGTTTGANACC
AAAACGCTGAAGNACACTTATTCAAAGATNAAGAAGTNCGAGTACAGAGTGCCAAGCTACTTGAGAAAACCTGCT
GCAGATATGGTGATCTCCATGCTCCAGCCGANCCCTGAGAGCCGCCCAGCAATTGGCCAGTTGCTGAACTACGAC
TTCCTGAAGGGCTCGAAGGTGCCAACGTTCTTGCCAAGCTCTTGCCTAACTATGGCTCCGCGAATTGGCATCAAC
GACACCATTGANGACTCCATTCATCGCAAGCCGCTGATGGAGATGAACGGCATTNGGGATGATANTCGTCTGGAG
TCAACATTCNTCAAGGCCAACTTGCACGACGCCATCACTGNCTCGGCCCAGNTGTGCCGCCACNACGAAGACTAC
CGCAGCGACATTGAGAGCTTGCACCAGCAGCTCACCAATCTGATCAACAACNAGCCGCGCATACTGCAAGGAAAT
CTCGGAGATGAGAATACCGATCCTGCAGCACAGCCGCTCTTCTGGATATCCAAGTGGGTCGACTACAGTGACNAA
TACGGCTTCGGTTATCAGCTCTNTGNTGAGGGCATTGGCGTTATGTTCAACGACACAACCAAATTGATTCTGCTT
CCGAACCAGATCAACGTCCACTTCATAGACAAGGACGGAAAGGAGAGCTACATGACTACNACCGATTACTGCAAG
NNGCTTGATAAAAAGATGAAGCTGCTTTCCTACTTCAAGCGTTNCATGATCGAGNATCTCGNGAAGGCTGNANCN
NATAATGTGAACANTGAGAGTGATCAGATATCGCGTATGCCCCATTTGCACTCCTGGTTCCGCACAACGTGTGCT
GTGGTCATGCATCTTANCAACGGTTCCGNGCNGCNTAATTTCTCGGATCACATGAAGCTCATTCTTTGTCCGCGT
ATGAGTGCCATTACATACATGGATCACGANAAGAANTT-CCGCACATATCGCTTCTCGACCATCNTGGAGNACGG
TGTGTCCAAAGATNTATATCAAAAGATACGCTATGCCCAAGAAAAACTTAGGAAAATGCTGGANAAAAGATGTTT
NTTTAATTGTTGGATGATGTTCACCATCTCCACAACCTACCANCGGACTANCATTCTAAGGCAAAATGTTAGTTT
AAGCTAA
>D.pseudoobscura pseudoobscura|Mather, CA TL|r3.04|XR_group6_2159934 Dpse\GA11545-RC|FBgn0071596,polo,GA11545,dpse_GLEANR_12899,dmel_FBgn0003124,dper_FBgn0162716,GL25129
ATGGCCGNAAAACCGGAGGATNAAAGCACAGATATACCGGATCGTCTCTTCGACTCCAATCAACGCANGACGTAC
AAGCGTATGCGCTTCTTTGGAAAGGGCGGCTTTGCCAAGTGCTACGAAATCATCGATGTGNAGACCGACGATGTT
TTTGCCGGCAAAATCGTATCAAANAAGCTGATGATCAAGCACAANCAGAAGNAGAAGNCCGCTNAGGAGATTANC
ATTCATCGTANTCTCAATCATCCCAACATAGTGAAGTTCCATAGCTATTTCGAGGATGTCCAGANCATTTACATT
GTCCTGGANCTTTGCAAGAAGCGGTCGATGATGGAGCTGCACAAGCGCCGGAAAAGCATCACNGAGTTCGAGTGC
CGCTATTACATTTACCANATCATCCAAGGCGTCAAGTATCTGCACGACAACCGCATTATCCATCGCGACTTGAAG
CTAGNAAACCTGTTCTTNAACGATATGCTGCACGTGAAGATTGGCGACTTTGGCCTAGCCACTCGCATCGAATAT
NAGGGCGAACGCAAGAAGACTCTGTGCGGCACCCCAAACTACATTGCCCCAGAAATTCTCACCAANAAGGGGCAT
TCGTTCGAAGTGGACATATGGTCCATTGGCTGCGTCATGTACACTCTGTTGGTNGGNCAACCCCCGTTTGANACC
AAAACGCTGAAGNACACTTATTCAAAGATNAAGAAGTNCGAGTACAGAGTGCCAAGCTACTTGAGAAAACCTGCT
GCAGATATGGTGATCTCCATGCTCCAGCCGANCCCTGAGAGCCGCCCAGCAATTGGCCAGTTGCTGAACTACGAC
TTCCTGAAGGGCTCGAAGGTGCCAACGTTCTTGCCAAGCTCTTGCCTAACTATGGCTCCGCGAATTGGCATCAAC
GACACCATTGANGACTCCATTCATCGCAAGCCGCTGATGGAGATGAACGGCATTNGGGATGATANTCGTCTGGAG
TCAACATTCNTCAAGGCCAACTTGCACGACGCCATCACTGNCTCGGCCCAGNTGTGCCGCCACNACGAAGACTAC
CGCAGCGACATTGAGAGCTTGCACCAGCAGCTCACCAATCTGATCAACAACNAGCCGCGCATACTGCAAGGAAAT
CTCGGAGATGAGAATACCGATCCTGCAGCACAGCCGCTCTTCTGGATATCCAAGTGGGTCGACTACAGTGACNAA
TACGGCTTCGGTTATCAGCTCTNTGNTGAGGGCATTGGCGTTATGTTCAACGACACAACCAAATTGATTCTGCTT
CCGAACCAGATCAACGTCCACTTCATAGACAAGGACGGAAAGGAGAGCTACATGACTACNACCGATTACTGCAAG
NNGCTTGATAAAAAGATGAAGCTGCTTTCCTACTTCAAGCGTTNCATGATCGAGNATCTCGNGAAGGCTGNANCN
NATAATGTGAACANTGAGAGTGATCAGATATCGCGTATGCCCCATTTGCACTCCTGGTTCCGCACAACGTGTGCT
GTGGTCATGCATCTTANCAACGGTTCCGNGCNGCNTAATTTCTCGGATCACATGAAGCTCATTCTTTGTCCGCGT
ATGAGTGCCATTACATACATGGATCACGANAAGAANTT-CCGCACATATCGCTTCTCGACCATCNTGGAGNACGG
TGTGTCCAAAGATNTATATCAAAAGATACGCTATGCCCAAGAAAAACTTAGGAAAATGCTGGANAAAAGATGTTT
NTTTAATTGTTGGATGATGTTCACCATCTCCACAACCTACCANCGGACTANCATTCTAAGGCAAAATGTTAGTTT
AAGCTAA
>D.pseudoobscura pseudoobscura|Mount St. Helena, CA 9|r3.04|XR_group6_2159934 Dpse\GA11545-RC|FBgn0071596,polo,GA11545,dpse_GLEANR_12899,dmel_FBgn0003124,dper_FBgn0162716,GL25129
ATGGCCGNAAAACCGGAGGATNAAAGCACAGATATACCGGATCGTCTCTTCGACTCCAATCAACGCANGACGTAC
AAGCGTATGCGCTTCTTTGGAAAGGGCGGCTTTGCCAAGTGCTACGAAATCATCGATGTGNAGACCGACGATGTT
TTTGCCGGCAAAATCGTATCAAANAAGCTGATGATCAAGCACAANCAGAAGNAGAAGNCCGCTNAGGAGATTANC
ATTCATCGTANTCTCAATCATCCCAACATAGTGAAGTTCCATAGCTATTTCGAGGATGTCCAGANCATTTACATT
GTCCTGGANCTTTGCAAGAAGCGGTCGATGATGGAGCTGCACAAGCGCCGGAAAAGCATCACNGAGTTCGAGTGC
CGCTATTACATTTACCANATCATCCAAGGCGTCAAGTATCTGCACGACAACCGCATTATCCATCGCGACTTGAAG
CTAGNAAACCTGTTCTTNAACGATATGCTGCACGTGAAGATTGGCGACTTTGGCCTAGCCACGCGCATCGAATAT
NAGGGCGAACGCAAGAAGACTCTGTGCGGCACCCCAAACTACATTGCCCCAGAAATTCTCACCAANAAGGGGCAT
TCGTTCGAAGTGGACATATGGTCCATTGGCTGCGTCATGTACACTCTGTTGGTNGGNCAACCCCCGTTTGANACC
AAAACGCTGAAGNACACTTATTCAAAGATNAAGAAGTNCGAGTACAGAGTGCCAAGCTACTTGAGAAAACCTGCT
GCAGATATGGTGATCTCCATGCTCCAGCCGANCCCTGAGAGCCGCCCAGCAATTGGCCAGTTGCTGAACTACGAC
TTCCTGAAGGGCTCGAAGGTGCCAACGTTCTTGCCAAGCTCTTGCCTAACTATGGCTCCGCGAATTGGCATCAAC
GACACCATTGANGACTCCATTCATCGCAAGCCGCTGATGGAGATGAACGGCATTNGGGATGATANTCGTCTGGAG
TCAACATTCNTCAAGGCCAACTTGCACGACGCCATCACTGNCTCGGCCCAGNTGTGCCGCCACNACGAAGACTAC
CGCAGCGACATTGAGAGCTTGCACCAGCAGCTCACCAATCTGATCAACAACNAGCCGCGCATACTGCAAGGAAAT
CTCGGAGATGAGAATACCGATCCTGCAGCACAGCCGCTCTTCTGGATATCCAAGTGGGTCGACTACAGTGACNAA
TACGGCTTCGGTTATCAGCTCTNTGNTGAGGGCATTGGCGTTATGTTCAACGACACAACCAAATTGATTCTGCTT
CCGAACCAGATCAACGTCCACTTCATAGACAAGGACGGAAAGGAGAGCTACATGACTACNACCGATTACTGCAAG
NNGCTTGATAAAAAGATGAAGCTGCTTTCGTACTTCAAGCGTTNCATGATCGAGNATCTCGNGAAGGCTGNANCN
NATAATGTGAACANTGAGAGTGATCAGATATCGCGTATGCCCCATTTGCACTCCTGGTTCCGCACAACGTGTGCT
GTGGTCATGCATCTTANCAACGGTTCCGNGCNGCNTAATTTCTCGGATCACATGAAGCTCATTCTTTGTCCGCGT
ATGAGTGCCATTACATACATGGATCACGANAAGAANTT-CCGCACATATCGCTTCTCGACCATCNTGGAGNACGG
TGTGTCCAAAGATNTATATCAAAAGATACGCTATGCCCAAGAAAAACTTAGGAAAATGCTGGANAAAAGATGTTT
NTTTAATTGTTGGATGATGTTCACCATCTCCACAACCTACCANCGGACTANCATTCTAAGGCAAAATGTTAGTTT
AAGCTAA
>D.pseudoobscura pseudoobscura|San Antonio, NM, Pikes Peak 1134|r3.04|XR_group6_2159934 Dpse\GA11545-RC|FBgn0071596,polo,GA11545,dpse_GLEANR_12899,dmel_FBgn0003124,dper_FBgn0162716,GL25129
ATGGCCGNAAAACCGGAGGATNAAAGCACAGATATACCGGATCGTCTCTTCGACTCCAATCAACGCANGACGTAC
AAGCGTATGCGCTTCTTTGGAAAGGGCGGCTTTGCCAAGTGCTACGAAATCATCGATGTGNAGACCGACGATGTT
TTTGCCGGCAAAATCGTATCAAANAAGCTGATGATCAAGCACAANCAGAAGNAGAAGNCCGCTNAGGAGATTANC
ATTCATCGTANTCTCAATCATCCCAACATAGTGAAGTTCCATAGCTATTTCGAGGATGTCCAGANCATTTACATT
GTCCTGGANCTTTGCAAGAAGCGGTCGATGATGGAGCTGCACAAGCGCCGGAAAAGCATCACNGAGTTCGAGTGC
CGCTATTACATTTACCANATCATCCAAGGCGTCAAGTATCTGCACGACAACCGCATTATCCATCGCGACTTGAAG
CTAGNAAACCTGTTCTTNAACGATATGCTGCACGTGAAGATTGGCGACTTTGGCCTAGCCACTCGCATCGAATAT
NAGGGCGAACGCAAAAAGACTCTGTGCGGCACCCCAAACTACATTGCCCCAGAAATTCTCACCAANAAGGGGCAT
TCGTTCGAAGTGGACATATGGTCCATTGGCTGCGTCATGTACACTCTGTTGGTNGGNCAACCCCCGTTTGANACC
AAAACGCTGAAGNACACTTATTCAAAGATNAAGAAGTNCGAGTACAGAGTGCCAAGCTACTTGAGAAAACCTGCT
GCAGATATGGTGATCTCCATGCTCCAGCCGANCCCTGAGAGCCGCCCAGCAATTGGCCAGTTGCTGAACTACGAC
TTCCTGAAGGGCTCGAAGGTGCCAACGTTCTTGCCAAGCTCTTGCCTAACTATGGCTCCGCGAATTGGCATCAAC
GACACCATTGANGACTCCATTCATCGCAAGCCGCTGATGGAGATGAACGGCATTNGGGATGATANTCGTCTGGAG
TCAACATTCNTCAAGGCCAACTTGCACGACGCCATCACTGNCTCGGCCCAGNTGTGCCGCCACNACGAAGACTAC
CGCAGCGACATTGAGAGCTTGCACCAGCAGCTCACCAATCTGATCAACAACNAGCCGCGCATACTGCAAGGAAAT
CTCGGAGATGAGAATACCGATCCTGCAGCACAGCCGCTCTTCTGGATATCCAAGTGGGTCGACTACAGTGACNAA
TACGGCTTCGGTTATCAGCTCTNTGNTGAGGGCATTGGCGTTATGTTCAACGACACAACCAAATTGATTCTGCTT
CCGAACCAGATCAACGTCCACTTCATAGACAAGGACGGAAAGGAGAGCTACATGACTACNACCGATTACTGCAAG
NNGCTTGATAAAAAGATGAAGCTGCTTTCCTACTTCAAGCGTTNCATGATCGAGNATCTCGNGAAGGCTGNANCN
NATAATGTGAACANTGAGAGTGATCAGATATCGCGTATGCCCCATTTGCACTCCTGGTTCCGCACAACGTGTGCT
GTGGTCATGCATCTTANCAACGGTTCCGNGCNGCNTAATTTCTCGGATCACATGAAGCTCATTCTTTGTCCGCGT
ATGAGTGCCATTACATACATGGATCACGANAAGAANTT-CCGCACATATCGCTTCTCGACCATCNTGGAGNACGG
TGTGTCCAAAGATNTATATCAAAAGATACGCTATGCCCAAGAAAAACTTAGGAAAATGCTGGANAAAAGATGTTT
NTTTAATTGTTGGATGATGTTCACCATCTCCACAACCTACCANCGGACTANCATTCTAAGGCAAAATGTTAGTTT
AAGCTAA
>D.pseudoobscura pseudoobscura|American Fork Canyon, UT 47|r3.04|XR_group6_2159934 Dpse\GA11545-RC|FBgn0071596,polo,GA11545,dpse_GLEANR_12899,dmel_FBgn0003124,dper_FBgn0162716,GL25129
ATGGCCGNAAAACCGGAGGATNAAAGCACAGATATACCGGATCGTCTCTTCGACTCCAATCAACGCANGACGTAC
AAGCGTATGCGCTTCTTTGGAAAGGGCGGCTTTGCCAAGTGCTACGAAATCATCGATGTGNAGACCGACGATGTT
TTTGCCGGCAAAATCGTATCAAANAAGCTGATGATCAAGCACAANCAGAAGNAGAAGNCCGCTNAGGAGATTANC
ATTCATCGTANTCTCAATCATCCCAACATAGTGAAGTTCCATAGCTATTTCGAGGATGTCCAGANCATTTACATT
GTCCTGGANCTTTGCAAGAAGCGGTCGATGATGGAGCTGCACAAGCGCCGGAAAAGCATCACNGAGTTCGAGTGC
CGCTATTACATTTACCANATCATCCAAGGCGTCAAGTATCTGCACGACAACCGCATTATCCATCGCGACTTGAAG
CTAGNAAACCTGTTCTTNAACGATATGCTGCACGTGAAGATTGGCGACTTTGGCCTAGCCACTCGCATCGAATAT
NAGGGCGAACGCAAGAAGACTCTGTGCGGCACCCCAAACTACATTGCCCCAGAAATTCTCACCAANAAGGGGCAT
TCGTTCGAAGTGGACATATGGTCCATTGGCTGCGTCATGTACACTCTGTTGGTNGGNCAACCCCCGTTTGANACC
AAAACGCTGAAGNACACTTATTCAAAGATNAAGAAGTNCGAGTACAGAGTGCCAAGCTACTTGAGAAAACCTGCT
GCAGATATGGTGATCTCCATGCTCCAGCCGANCCCTGAGAGCCGCCCAGCAATTGGCCAGTTGCTGAACTACGAC
TTCCTGAAGGGCTCGAAGGTGCCAACGTTCTTGCCAAGCTCTTGCCTAACTATGGCTCCGCGAATTGGCATCAAC
GACACCATTGANGACTCCATTCATCGCAAGCCGCTGATGGAGATGAACGGCATTNGGGATGATANTCGTCTGGAG
TCAACATTCNTCAAGGCCAACTTGCACGACGCCATCACTGNCTCGGCCCAGNTGTGCCGCCACNACGAAGACTAC
CGCAGCGACATTGAGAGCTTGCACCAGCAGCTCACCAATCTGATCAACAACNAGCCGCGCATACTGCAAGGAAAT
CTCGGAGATGAGAATACCGATCCTGCAGCACAGCCGCTCTTCTGGATATCCAAGTGGGTCGACTACAGTGACNAA
TACGGCTTCGGTTATCAGCTCTNTGNTGAGGGCATTGGCGTTATGTTCAACGACACAACCAAATTGATTCTGCTT
CCGAACCAGATCAACGTCCACTTCATAGACAAGGACGGAAAGGAGAGCTACATGACTACNACCGATTACTGCAAG
NNGCTTGATAAAAAGATGAAGCTGCTTTCCTACTTCAAGCGTTNCATGATCGAGNATCTCGNGAAGGCTGNANCN
NATAATGTGAACANTGAGAGTGATCAGATATCGCGTATGCCCCATTTGCACTCCTGGTTCCGCACAACGTGTGCT
GTGGTCATGCATCTTANCAACGGTTCCGNGCNGCNTAATTTCTCGGATCACATGAAGCTCATTCTTTGTCCGCGT
ATGAGTGCCATTACATACATGGATCACGANAAGAANTT-CCGCACATATCGCTTCTCGACCATCNTGGAGNACGG
TGTGTCCAAAGATNTATATCAAAAGATACGCTATGCCCAAGAAAAACTTAGGAAAATGCTGGANAAAAGATGTTT
NTTTAATTGTTGGATGATGTTCACCATCTCCACAACCTACCANCGGACTANCATTCTAAGGCAAAATGTTAGTTT
AAGCTAA
>D.pseudoobscura pseudoobscura|American Fork Canyon, UT 14|r3.04|XR_group6_2159934 Dpse\GA11545-RC|FBgn0071596,polo,GA11545,dpse_GLEANR_12899,dmel_FBgn0003124,dper_FBgn0162716,GL25129
ATGGCCGNAAAACCGGAGGATNAAAGCACAGATATACCGGATCGTCTCTTCGACTCCAATCAACGCANGACGTAC
AAGCGTATGCGCTTCTTTGGAAAGGGCGGCTTTGCCAAGTGCTACGAAATCATCGATGTGNAGACCGACGATGTT
TTTGCCGGCAAAATCGTATCAAANAAGCTGATGATCAAGCACAANCAGAAGNAGAAGNCCGCTNAGGAGATTANC
ATTCATCGTANTCTCAATCATCCCAACATAGTGAAGTTCCATAGCTATTTCGAGGATGTCCAGANCATTTACATT
GTCCTGGANCTTTGCAAGAAGCGGTCGATGATGGAGCTGCACAAGCGCCGGAAAAGCATCACNGAGTTCGAGTGC
CGCTATTACATTTACCANATCATCCAAGGCGTCAAGTATCTGCACGACAACCGCATTATCCATCGCGACTTGAAG
CTAGNAAACCTGTTCTTNAACGATATGCTGCACGTGAAGATTGGCGACTTTGGCCTAGCCACTCGCATCGAATAT
NAGGGCGAACGCAAAAAGACTCTGTGCGGCACCCCAAACTACATTGCCCCAGAAATTCTCACCAANAAGGGGCAT
TCGTTCGAAGTGGACATATGGTCCATTGGCTGCGTCATGTACACTCTGTTGGTNGGNCAACCCCCGTTTGANACC
AAAACGCTGAAGNACACTTATTCAAAGATNAAGAAGTNCGAGTACAGAGTGCCAAGCTACTTGAGAAAACCTGCT
GCGGATATGGTGATCTCCATGCTCCAGCCGANCCCTGAGAGCCGCCCAGCAATTGGCCAGTTGCTGAACTACGAC
TTCCTGAAGGGCTCGAAGGTGCCAACGTTCTTGCCAAGCTCTTGCCTAACTATGGCTCCACGAATTGGCATCAAC
GACACCATTGANGACTCCATTCATCGCAAGCCGCTGATGGAGATGAACGGCATTNGGGATGATANTCGTCTGGAG
TCAACATTCNTCAAGGCCAACTTGCACGACGCCATCACTGNCTCGGCCCAGNTGTGCCGCCACNACGAAGACTAC
CGCAGCGACATTGAGAGCTTGCACCAGCAGCTCACCAATCTGATCAACAACNAGCCGCGCATACTGCAAGGAAAT
CTCGGAGATGAGAATACCGATCCTGCAGCACAGCCGCTCTTCTGGATATCCAAGTGGGTCGACTACAGTGACNAA
TACGGCTTCGGTTATCAGCTCTNTGNTGAGGGCATTGGCGTTATGTTCAACGACACAACCAAATTGATTCTGCTT
CCGAACCAGATCAACGTCCACTTCATAGACAAGGACGGAAAGGAGAGCTACATGACTACNACCGATTACTGCAAG
NNGCTTGATAAAAAGATGAAGCTGCTTTCCTACTTCAAGCGTTNCATGATCGAGNATCTCGNGAAGGCTGNANCN
NATAATGTGAACANTGAGAGTGATCAGATATCGCGTATGCCCCATTTGCACTCCTGGTTCCGCACAACGTGTGCT
GTGGTCATGCATCTTANCAACGGTTCCGNGCNGCNTAATTTCTCGGATCACATGAAGCTCATTCTTTGTCCACGT
ATGAGTGCCATTACATACATGGATCACGANAAGAANTT-CCGCACATATCGCTTCTCGACCATCNTGGAGNACGG
TGTGTCCAAAGATNTATATCAAAAGATACGCTATGCCCAAGAAAAACTTAGGAAAATGCTGGANAAAAGATGTTT
NTTTAATTGTTGGATGATGTTCACCATCTCCACAACCTACCANCGGACTANCATTCTAAGGCAAAATGTTAGTTT
AAGCTAA
>D.pseudoobscura pseudoobscura|American Fork Canyon, UT 56|r3.04|XR_group6_2159934 Dpse\GA11545-RC|FBgn0071596,polo,GA11545,dpse_GLEANR_12899,dmel_FBgn0003124,dper_FBgn0162716,GL25129
ATGGCCGNAAAACCGGAGGATNAAAGCACAGATATACCGGATCGTCTCTTCGACTCCAATCAACGCANGACGTAC
AAGCGTATGCGCTTCTTTGGAAAGGGCGGCTTTGCCAAGTGCTACGAAATCATCGATGTGNAGACCGACGATGTT
TTTGCCGGCAAAATCGTATCAAANAAGCTGATGATCAAGCACAANCAGAAGNAGAAGNCCGCTNAGGAGATTANC
ATTCATCGTANTCTCAATCATCCCAACATAGTGAAGTTCCATAGCTATTTCGAGGATGTCCAGANCATTTACATT
GTCCTGGANCTTTGCAAGAAGCGGTCGATGATGGAGCTGCACAAGCGCCGGAAAAGCATCACNGAGTTCGAGTGC
CGCTATTACATTTACCANATCATCCAAGGCGTCAAGTATCTGCACGACAACCGCATTATCCATCGCGACTTGAAG
CTAGNAAACCTGTTCTTNAACGATATGCTGCACGTGAAGATTGGCGACTTTGGCCTAGCCACTCGCATCGAATAT
NAGGGCGAACGCAAGAAGACTCTGTGCGGCACCCCAAACTACATTGCCCCAGAAATTCTCACCAANAAGGGGCAT
TCGTTCGAAGTGGACATATGGTCCATTGGCTGCGTCATGTACACTCTGTTGGTNGGNCAACCCCCGTTTGANACC
AAAACGCTGAAGNACACTTATTCAAAGATNAAGAAGTNCGAGTACAGAGTGCCAAGCTACTTGAGAAAACCTGCT
GCAGATATGGTGATCTCCATGCTCCAGCCGANCCCTGAGAGCCGCCCAGCAATTGGCCAGTTGCTGAACTACGAC
TTCCTGAAGGGCTCGAAGGTGCCAACGTTCTTGCCAAGCTCTTGCCTAACTATGGCTCCACGAATTGGCATCAAC
GACACCATTGANGACTCCATTCATCGCAAGCCGCTGATGGAGATGAACGGCATTNGGGATGATANTCGTCTGGAG
TCAACATTCNTCAAGGCCAACTTGCACGACGCCATCACTGNCTCGGCCCAGNTGTGCCGCCACNACGAAGACTAC
CGCAGCGACATTGAGAGCTTGCACCAGCAGCTCACCAATCTGATCAACAACNAGCCGCGCATACTGCAAGGAAAT
CTCGGAGATGAGAATACCGATCCTGCAGCACAGCCGCTCTTCTGGATATCCAAGTGGGTCGACTACAGTGACNAA
TACGGCTTCGGTTATCAGCTCTNTGNTGAGGGCATTGGCGTTATGTTCAACGACACAACCAAATTGATTCTGCTT
CCGAACCAGATCAACGTCCACTTCATAGACAAGGACGGAAAGGAGAGCTACATGACTACNACCGATTACTGCAAG
NNGCTTGATAAAAAGATGAAGCTGCTTTCCTACTTCAAGCGTTNCATGATCGAGNATCTCGNGAAGGCTGNANCN
NATAATGTGAACANTGAGAGTGATCAGATATCGCGTATGCCCCATTTGCACTCCTGGTTCCGCACAACGTGTGCT
GTGGTCATGCATCTTANCAACGGTTCCGNGCNGCNTAATTTCTCGGATCACATGAAGCTCATTCTTTGTCCGCGT
ATGAGTGCCATTACATACATGGATCACGANAAGAANTT-CCGCACATATCGCTTCTCGACCATCNTGGAGNACGG
TGTGTCCAAAGATNTATATCAAAAGATACGCTATGCCCAAGAAAAACTTAGGAAAATGCTGGANAAAAGATGTTT
NTTTAATTGTTGGATGATGTTCACCATCTCCACAACCTACCANCGGACTANCATTCTAAGGCAAAATGTTAGTTT
AAGCTAA
>D.pseudoobscura pseudoobscura|Madera Canyon, AZ 14|r3.04|XR_group6_2159934 Dpse\GA11545-RC|FBgn0071596,polo,GA11545,dpse_GLEANR_12899,dmel_FBgn0003124,dper_FBgn0162716,GL25129
ATGGCCGNAAAACCGGAGGATNAAAGCACAGATATACCGGATCGTCTCTTCGACTCCAATCAACGCANGACGTAC
AAGCGTATGCGCTTCTTTGGAAAGGGCGGCTTTGCCAAGTGCTACGAAATCATCGATGTGNAGACCGACGATGTT
TTTGCCGGCAAAATCGTATCAAANAAGCTGATGATCAAGCACAANCAGAAGNAGAAGNCCGCTNAGGAGATTANC
ATTCATCGTANTCTCAATCATCCCAACATAGTGAAGTTCCATAGCTATTTCGAGGATGTCCAGANCATTTACATT
GTCCTGGANCTTTGCAAGAAGCGGTCGATGATGGAGCTGCACAAGCGCCGGAAAAGCATCACNGAGTTCGAGTGC
CGCTATTACATTTACCANATCATCCAAGGCGTCAAGTATCTGCACGACAACCGCATTATCCATCGCGACTTGAAG
CTAGNAAACCTGTTCTTNAACGATATGCTGCACGTGAAGATTGGCGACTTTGGCCTAGCCACTCGCATCGAATAT
NAGGGCGAACGCAAGAAGACTCTGTGCGGCACCCCAAACTACATTGCCCCAGAAATTCTCACCAANAAGGGGCAT
TCGTTCGAAGTGGACATATGGTCCATTGGCTGCGTCATGTACACTCTGTTGGTNGGNCAACCCCCGTTTGANACC
AAAACGCTGAAGNACACTTATTCAAAGATNAAGAAGTNCGAGTACAGAGTGCCAAGCTACTTGAGAAAACCTGCT
GCAGATATGGTGATCTCCATGCTCCAGCCGANCCCTGAGAGCCGCCCAGCAATTGGCCAGTTGCTGAACTACGAC
TTCCTGAAGGGCTCGAAGGTGCCAACGTTCTTGCCAAGCTCTTGCCTAACTATGGCTCCGCGAATTGGCATCAAC
GACACCATTGANGACTCCATTCATCGCAAGCCGCTGATGGAGATGAACGGCATTNGGGATGATANTCGTCTGGAG
TCAACATTCNTCAAGGCCAACTTGCACGACGCCATCACTGNCTCGGCCCAGNTGTGCCGCCACNACGAAGACTAC
CGCAGCGACATTGAGAGCTTGCACCAGCAGCTCACCAATCTGATCAACAACNAGCCGCGCATACTGCAAGGAAAT
CTCGGAGATGAGAATACCGATCCTGCAGCACAGCCGCTCTTCTGGATATCCAAGTGGGTCGACTACAGTGACNAA
TACGGCTTCGGTTATCAGCTCTNTGNTGAGGGCATTGGCGTTATGTTCAACGACACAACCAAATTGATTCTGCTT
CCGAACCAGATCAACGTCCACTTCATAGACAAGGACGGAAAGGAGAGCTACATGACTACNACCGATTACTGCAAG
NNGCTTGATAAAAAGATGAAGCTGCTTTCCTACTTCAAGCGTTNCATGATCGAGNATCTCGNGAAGGCTGNANCN
NATAATGTGAACANTGAGAGTGATCAGATATCGCGTATGCCCCATTTGCACTCCTGGTTCCGCACAACGTGTGCT
GTGGTCATGCATCTTANCAACGGTTCCGNGCNGCNTAATTTCTCGGATCACATGAAGCTCATTCTTTGTCCGCGT
ATGAGTGCCATTACATACATGGATCACGANAAGAANTT-CCGCACATATCGCTTCTCGACCATCNTGGAGNACGG
TGTGTCCAAAGATNTATATCAAAAGATACGCTATGCCCAAGAAAAACTTAGGAAAATGCTGGANAAAAGATGTTT
NTTTAATTGTTGGATGATGTTCACCATCTCCACAACCTACCANCGGACTANCATTCTAAGGCAAAATGTTAGTTT
AAGCTAA
>D.pseudoobscura pseudoobscura|American Fork Canyon, UT 60|r3.04|XR_group6_2159934 Dpse\GA11545-RC|FBgn0071596,polo,GA11545,dpse_GLEANR_12899,dmel_FBgn0003124,dper_FBgn0162716,GL25129
ATGGCCGNAAAACCGGAGGATNAAAGCACAGATATACCGGATCGTCTCTTCGACTCCAATCAACGCANGACGTAC
AAGCGTATGCGCTTCTTTGGAAAGGGCGGCTTTGCCAAGTGCTACGAAATCATCGATGTGNAGACCGACGATGTT
TTTGCCGGCAAAATCGTATCAAANAAGCTGATGATCAAGCACAANCAGAAGNAGAAGNCCGCTNAGGAGATTANC
ATTCATCGTANTCTCAATCATCCCAACATAGTGAAGTTCCATAGCTATTTCGAGGATGTCCAGANCATTTACATT
GTCCTGGANCTTTGCAAGAAGCGGTCGATGATGGAGCTGCACAAGCGCCGGAAAAGCATCACNGAGTTCGAGTGC
CGCTATTACATTTACCANATCATCCAAGGCGTCAAGTATCTGCACGACAACCGCATTATCCATCGCGACTTGAAG
CTAGNAAACCTGTTCTTNAACGATATGCTGCACGTGAAGATTGGCGACTTTGGCCTAGCCACTCGCATCGAATAT
NAGGGCGAACGCAAGAAGACTCTGTGCGGCACCCCAAACTACATTGCCCCAGAAATTCTCACCAANAAGGGGCAT
TCGTTCGAAGTGGACATATGGTCCATTGGCTGCGTCATGTACACTCTGTTGGTNGGNCAACCCCCGTTTGANACC
AAAACGCTGAAANACACTTATTCAAAGATNAAGAAGTNCGAGTACAGAGTGCCAAGCTACTTGAGAAAACCTGCT
GCGGATATGGTGATCTCCATGCTCCAGCCGANCCCTGAGAGCCGCCCAGCAATTGGCCAGTTGCTGAACTACGAC
TTCCTGAAGGGCTCGAAGGTGCCAACGTTCTTGCCAAGCTCTTGCCTAACTATGGCTCCACGAATTGGCATCAAC
GACACCATTGANGACTCCATTCATCGCAAGCCGCTGATGGAGATGAACGGCATTNGGGATGATANTCGTCTGGAG
TCAACATTCNTCAAGGCCAACTTGCACGACGCCATCACTGNCTCGGCCCAGNTGTGCCGCCACNACGAAGACTAC
CGCAGCGACATTGAGAGCTTGCACCAGCAGCTCACCAATCTGATCAACAACNAGCCGCGCATACTGCAAGGAAAT
CTCGGAGATGAGAATACCGATCCTGCAGCACAGCCGCTCTTCTGGATATCCAAGTGGGTCGACTACAGTGACNAA
TACGGCTTCGGTTATCAGCTCTNTGNTGAGGGCATTGGCGTTATGTTCAACGACACAACCAAATTGATTCTGCTT
CCGAACCAGATCAACGTCCACTTCATAGACAAGGACGGAAAGGAGAGCTACATGACTACNACCGATTACTGCAAG
NNGCTTGATAAAAAGATGAAGCTGCTTTCCTACTTCAAGCGTTNCATGATCGAGNATCTCGNGAAGGCTGNANCN
NATAATGTGAACANTGAGAGTGATCAGATATCGCGTATGCCCCATTTGCACTCCTGGTTCCGCACAACGTGTGCT
GTGGTCATGCATCTTANCAACGGTTCCGNGCNGCNTAATTTCTCGGATCACATGAAGCTCATTCTTTGTCCGCGT
ATGAGTGCCATTACATACATGGATCACGANAAGAANTT-CCGCACATATCGCTTCTCGACCATCNTGGAGNACGG
TGTGTCCAAAGATNTATATCAAAAGATACGCTATGCCCAAGAAAAACTTAGGAAAATGCTGGANAAAAGATGTTT
NTTTAATTGTTGGATGATGTTCACCATCTCCACAACCTACCANCGGACTANCATTCTAAGGCAAAATGTTAGTTT
AAGCTAA
>D.pseudoobscura pseudoobscura|Madera Canyon, AZ 17|r3.04|XR_group6_2159934 Dpse\GA11545-RC|FBgn0071596,polo,GA11545,dpse_GLEANR_12899,dmel_FBgn0003124,dper_FBgn0162716,GL25129
ATGGCCGNAAAACCGGAGGATNAAAGCACAGATATACCGGATCGTCTCTTCGACTCCAATCAACGCANGACGTAC
AAGCGTATGCGCTTCTTTGGAAAGGGCGGCTTTGCCAAGTGCTACGAAATCATCGATGTGNAGACCGACGATGTT
TTTGCCGGCAAAATCGTATCAAANAAGCTGATGATCAAGCACAANCAGAAGNAGAAGNCCGCTNAGGAGATTANC
ATTCATCGTANTCTCAATCATCCCAACATAGTGAAGTTCCATAGCTATTTCGAGGATGTCCAGANCATTTACATT
GTCCTGGANCTTTGCAAGAAGCGGTCGATGATGGAGCTGCACAAGCGCCGGAAAAGCATCACNGAGTTCGAGTGC
CGCTATTACATTTACCANATCATCCAAGGCGTCAAGTATCTGCACGACAACCGCATTATCCATCGCGACTTGAAG
CTAGNAAACCTGTTCTTNAACGATATGCTGCACGTGAAGATTGGCGACTTTGGCCTAGCCACTCGCATCGAATAT
NAGGGCGAACGCAAGAAGACTCTGTGCGGCACCCCAAACTACATTGCCCCAGAAATTCTCACCAANAAGGGGCAT
TCGTTCGAAGTGGACATATGGTCCATTGGCTGCGTCATGTACACTCTGTTGGTNGGNCAACCCCCGTTTGANACC
AAAACGCTGAAGNACACTTATTCAAAGATNAAGAAGTNCGAGTACAGAGTGCCAAGCTACTTGAGAAAACCTGCT
GCAGATATGGTGATCTCCATGCTCCAGCCGANCCCTGAGAGCCGCCCAGCAATTGGCCAGTTGCTGAACTACGAC
TTCCTGAAGGGCTCGAAGGTGCCAACGTTCTTGCCAAGCTCTTGCCTAACTATGGCTCCGCGAATTGGCATCAAC
GACACCATTGANGACTCCATTCATCGCAAGCCGCTGATGGAGATGAACGGCATTNGGGATGATANTCGTCTGGAG
TCAACATTCNTCAAGGCCAACTTGCACGACGCCATCACTGNCTCGGCCCAGNTGTGCCGCCACNACGAAGACTAC
CGCAGCGACATTGAGAGCTTGCACCAGCAGCTCACCAATCTGATCAACAACNAGCCGCGCATACTGCAAGGAAAT
CTCGGAGATGAGAATACCGATCCTGCAGCACAGCCGCTCTTCTGGATATCCAAGTGGGTCGACTACAGTGACNAA
TACGGCTTCGGTTATCAGCTCTNTGNTGAGGGCATTGGCGTTATGTTCAACGACACAACCAAATTGATTCTGCTT
CCGAACCAGATCAACGTCCACTTCATAGACAAGGACGGAAAGGAGAGCTACATGACTACNACCGATTACTGCAAG
NNGCTTGATAAAAAGATGAAGCTGCTTTCCTACTTCAAGCGTTNCATGATCGAGNATCTCGNGAAGGCTGNANCN
NATAATGTGAACANTGAGAGTGATCAGATATCGCGTATGCCCCATTTGCACTCCTGGTTCCGCACAACGTGTGCT
GTGGTCATGCATCTTANCAACGGTTCCGNGCNGCNTAATTTCTCGGATCACATGAAGCTCATTCTTTGTCCGCGT
ATGAGTGCCATTACATACATGGATCACGANAAGAANTT-CCGCACATATCGCTTCTCGACCATCNTGGAGNACGG
TGTGTCCAAAGATNTATATCAAAAGATACGCTATGCCCAAGAAAAACTTAGGAAAATGCTGGANAAAAGATGTTT
NTTTAATTGTTGGATGATGTTCACCATCTCCACAACCTACCANCGGACTANCATTCTAAGGCAAAATGTTAGTTT
AAGCTAA
>D.pseudoobscura pseudoobscura|American Fork Canyon, UT 19|r3.04|XR_group6_2159934 Dpse\GA11545-RC|FBgn0071596,polo,GA11545,dpse_GLEANR_12899,dmel_FBgn0003124,dper_FBgn0162716,GL25129
ATGGCCGNAAAACCGGAGGATNAAAGCACAGATATACCGGATCGTCTCTTCGACTCCAATCAACGCANGACGTAC
AAGCGTATGCGCTTCTTTGGAAAGGGCGGCTTTGCCAAGTGCTACGAAATCATCGATGTGNAGACCGACGATGTT
TTTGCCGGCAAAATCGTATCAAANAAGCTGATGATCAAGCACAANCAGAAGNAGAAGNCCGCTNAGGAGATTANC
ATTCATCGTANTCTCAATCATCCCAACATAGTGAAGTTCCATAGCTATTTCGAGGATGTCCAGANCATTTACATT
GTCCTGGANCTTTGCAAGAAGCGGTCGATGATGGAGCTGCACAAGCGCCGGAAAAGCATCACNGAGTTCGAGTGC
CGCTATTACATTTACCANATCATCCAAGGCGTCAAGTATCTGCACGACAACCGCATTATCCATCGCGACTTGAAG
CTAGNAAACCTGTTCTTNAACGATATGCTGCACGTGAAGATTGGCGACTTTGGCCTAGCCACTCGCATCGAATAT
NAGGGCGAACGCAAGAAGACTCTGTGCGGCACCCCAAACTACATTGCCCCAGAAATTCTCACCAANAAGGGGCAT
TCGTTCGAAGTGGACATATGGTCCATTGGCTGCGTCATGTACACTCTGTTGGTNGGNCAACCCCCGTTTGANACC
AAAACGCTGAAGNACACTTATTCAAAGATNAAGAAGTNCGAGTACAGAGTGCCAAGCTACTTGAGAAAACCTGCT
GCAGATATGGTGATCTCCATGCTCCAGCCGANCCCTGAGAGCCGCCCAGCAATTGGCCAGTTGCTGAACTACGAC
TTCCTGAAGGGCTCGAAGGTGCCAACGTTCTTGCCAAGCTCTTGCCTAACTATGGCTCCGCGAATTGGCATCAAC
GACACCATTGANGACTCCATTCATCGCAAGCCGCTGATGGAGATGAACGGCATTNGGGATGATANTCGTCTGGAG
TCAACATTCNTCAAGGCCAACTTGCACGACGCCATCACTGNCTCGGCCCAGNTGTGCCGCCACNACGAAGACTAC
CGCAGCGACATTGAGAGCTTGCACCAGCAGCTCACCAATCTGATCAACAACNAGCCGCGCATACTGCAAGGAAAT
CTCGGAGATGAGAATACCGATCCTGCAGCACAGCCGCTCTTCTGGATATCCAAGTGGGTCGACTACAGTGACNAA
TACGGCTTCGGTTATCAGCTCTNTGNTGAGGGCATTGGCGTTATGTTCAACGACACAACCAAATTGATTCTGCTT
CCGAACCAGATCAACGTCCACTTCATAGACAAGGACGGAAAGGAGAGCTACATGACTACNACCGATTACTGCAAG
NNGCTTGATAAAAAGATGAAGCTGCTGTCCTACTTCAAGCGTTNCATGATCGAGNATCTCGNGAAGGCTGNANCN
NATAATGTGAACANTGAGAGTGATCAGATATCGCGTATGCCCCATTTGCACTCCTGGTTCCGCACAACGTGTGCT
GTGGTCATGCATCTTANCAACGGTTCCGNGCNGCNTAATTTCTCGGATCACATGAAGCTCATTCTTTGTCCGCGT
ATGAGTGCCATTACATACATGGATCACGANAAGAANTT-CCGCACATATCGCTTCTCGACCATCNTGGAGNACGG
TGTGTCCAAAGATNTATATCAAAAGATACGCTATGCCCAAGAAAAACTTAGGAAAATGCTGGANAAAAGATGTTT
NTTTAATTGTTGGATGATGTTCACCATCTCCACAACCTACCANCGGACTANCATTCTAAGGCAAAATGTTAGTTT
AAGCTAA
>D.pseudoobscura pseudoobscura|S7-Flag14|r3.04|XR_group6_2159934 Dpse\GA11545-RC|FBgn0071596,polo,GA11545,dpse_GLEANR_12899,dmel_FBgn0003124,dper_FBgn0162716,GL25129
ATGGCCGNAAAACCGGAGGATNAAAGCACAGATATACCGGATCGTCTCTTCGACTCCAATCAACGCANGACGTAC
AAGCGTATGCGCTTCTTTGGAAAGGGCGGCTTTGCCAAGTGCTACGAAATCATCGATGTGNAGACCGACGATGTT
TTTGCCGGCAAAATCGTATCAAANAAGCTGATGATCAAGCACAANCAGAAGNAGAAGNCCGCTNAGGAGATTANC
ATTCATCGTANTCTCAATCATCCCAACATAGTGAAGTTCCATAGCTATTTCGAGGATGTCCAGANCATTTACATT
GTCCTGGANCTTTGCAAGAAGCGGTCGATGATGGAGCTGCACAAGCGCCGGAAAAGCATCACNGAGTTCGAGTGC
CGCTACTACATTTACCANATCATCCAAGGCGTCAAGTATCTGCACGACAACCGCATTATCCATCGCGACTTGAAG
CTAGNAAACCTGTTCTTNAACGATATGCTGCACGTGAAGATTGGCGACTTTGGCCTAGCCACTCGCATCGAATAT
NAGGGCGAACGCAAGAAGACTCTGTGCGGCACCCCAAACTACATTGCCCCAGAAATTCTCACCAANAAGGGGCAT
TCGTTCGAAGTGGACATATGGTCCATTGGCTGCGTCATGTACACTCTGTTGGTNGGNCAACCCCCGTTTGANACC
AAAACGCTGAAGNACACTTATTCAAAGATNAAGAAGTNCGAGTACAGAGTGCCAAGCTACTTGAGAAAACCTGCT
GCAGATATGGTGATCTCCATGCTCCAGCCGANCCCTGAGAGCCGCCCAGCAATTGGCCAGTTGCTGAACTACGAC
TTCCTGAAGGGCTCGAAGGTGCCAACGTTCTTGCCAAGCTCTTGCCTAACTATGGCTCCACGAATTGGCATCAAC
GACACCATTGANGACTCCATTCATCGCAAGCCGCTGATGGAGATGAACGGCATTNGGGATGATANTCGTCTGGAG
TCAACATTCNTCAAGGCCAACTTGCACGACGCCATCACTGNCTCGGCCCAGNTGTGCCGCCACNACGAAGACTAC
CGCAGCGACATTGAGAGCTTGCACCAGCAGCTCACCAATCTGATCAACAACNAGCCGCGCATACTGCAAGGAAAT
CTCGGAGATGAGAATACCGATCCTGCAGCACAGCCGCTCTTCTGGATATCCAAGTGGGTCGACTACAGTGACNAA
TACGGCTTCGGTTATCAGCTCTNTGNTGAGGGCATTGGCGTTATGTTCAACGACACAACCAAATTGATTCTGCTT
CCGAACCAGATCAACGTCCACTTCATAGACAAGGACGGAAAGGAGAGCTACATGACTACNACCGATTACTGCAAG
NNGCTTGATAAAAAGATGAAGCTGCTTTCCTACTTCAAGCGTTNCATGATCGAGNATCTCGNGAAGGCTGNANCN
NATAATGTGAACANTGAGAGTGATCAGATATCGCGTATGCCCCATTTGCACTCCTGGTTCCGCACAACGTGTGCT
GTGGTCATGCATCTTANCAACGGTTCCGNGCNGCNTAATTTCTCGGATCACATGAAGCTCATTCTTTGTCCGCGT
ATGAGTGCCATTACATACATGGATCACGANAAGAANTT-CCGCACATATCGCTTCTCGACCATCNTGGAGNACGG
TGTGTCCAAAGATNTATATCAAAAGATACGCTATGCCCAAGAAAAACTTAGGAAAATGCTGGANAAAAGATGTTT
NTTTAATTGTTGGATGATGTTCACCATCTCCACAACCTACCANCGGACTANCATTCTAAGGCAAAATGTTAGTTT
AAGCTAA
>D.pseudoobscura pseudoobscura|American Fork Canyon, UT 12-2|r3.04|XR_group6_2159934 Dpse\GA11545-RC|FBgn0071596,polo,GA11545,dpse_GLEANR_12899,dmel_FBgn0003124,dper_FBgn0162716,GL25129
ATGGCCGNAAAACCGGAGGATNAAAGCACAGATATACCGGATCGTCTCTTCGACTCCAATCAACGCANGACGTAC
AAGCGTATGCGCTTCTTTGGAAAGGGCGGCTTTGCCAAGTGCTACGAAATCATCGATGTGNAGACCGACGATGTT
TTTGCCGGCAAAATCGTATCAAANAAGCTGATGATCAAGCACAANCAGAAGNAGAAGNCCGCTNAGGAGATTANC
ATTCATCGTANTCTCAATCATCCCAACATAGTGAAGTTCCATAGCTATTTCGAGGATGTCCAGANCATTTACATT
GTCCTGGANCTTTGCAAGAAGCGGTCGATGATGGAGCTGCACAAGCGCCGGAAAAGCATCACNGAGTTCGAGTGC
CGCTATTACATTTACCANATCATCCAAGGCGTCAAGTATCTGCACGACAACCGCATTATCCATCGCGACTTGAAG
CTAGNAAACCTGTTCTTNAACGATATGCTGCACGTGAAGATTGGCGACTTTGGCCTAGCCACTCGCATCGAATAT
NAGGGCGAACGCAAGAAGACTCTGTGCGGCACCCCAAACTACATTGCCCCAGAAATTCTCACCAANAAGGGGCAT
TCGTTCGAAGTGGACATATGGTCCATTGGCTGCGTCATGTACACTCTGTTGGTNGGNCAACCCCCGTTTGANACC
AAAACGCTGAAGNACACTTATTCAAAGATNAAGAAGTNCGAGTACAGAGTGCCAAGCTACTTGAGAAAACCTGCT
GCAGATATGGTGATCTCCATGCTCCAGCCGANCCCTGAGAGCCGCCCAGCAATTGGCCAGTTGCTGAACTACGAC
TTCCTGAAGGGCTCGAAGGTGCCAACGTTCTTGCCAAGCTCTTGCCTAACTATGGCTCCGCGAATTGGCATCAAC
GACACCATTGANGACTCCATTCATCGCAAGCCGCTGATGGAGATGAACGGCATTNGGGATGATANTCGTCTGGAG
TCAACATTCNTCAAGGCCAACTTGCACGACGCCATCACTGNCTCGGCCCAGNTGTGCCGCCACNACGAAGACTAC
CGCAGCGACATTGAGAGCTTGCACCAGCAGCTCACCAATCTGATCAACAACNAGCCGCGCATACTGCAAGGAAAT
CTCGGAGATGAGAATACCGATCCTGCAGCACAGCCGCTCTTCTGGATATCCAAGTGGGTCGACTACAGTGACNAA
TACGGCTTCGGTTATCAGCTCTNTGNTGAGGGCATTGGCGTTATGTTCAACGACACAACCAAATTGATTCTGCTT
CCGAACCAGATCAACGTCCACTTCATAGACAAGGACGGAAAGGAGAGCTACATGACTACNACCGATTACTGCAAG
NNGCTTGATAAAAAGATGAAGCTGCTTTCCTACTTCAAGCGTTNCATGATCGAGNATCTCGNGAAGGCTGNANCN
NATAATGTGAACANTGAGAGTGATCAGATATCGCGTATGCCCCATTTGCACTCCTGGTTCCGCACAACGTGTGCT
GTGGTCATGCATCTTANCAACGGTTCCGNGCNGCNTAATTTCTCGGATCACATGAAGCTCATTCTTTGTCCGCGT
ATGAGTGCCATTACATACATGGATCACGANAAGAANTT-CCGCACATATCGCTTCTCGACCATCNTGGAGNACGG
TGTGTCCAAAGATNTATATCAAAAGATACGCTATGCCCAAGAAAAACTTAGGAAAATGCTGGANAAAAGATGTTT
NTTTAATTGTTGGATGATGTTCACCATCTCCACAACCTACCANCGGACTANCATTCTAAGGCAAAATGTTAGTTT
AAGCTAA
>D.pseudoobscura pseudoobscura|Madera Canyon, AZ 27|r3.04|XR_group6_2159934 Dpse\GA11545-RC|FBgn0071596,polo,GA11545,dpse_GLEANR_12899,dmel_FBgn0003124,dper_FBgn0162716,GL25129
ATGGCCGNAAAACCGGAGGATNAAAGCACAGATATACCGGATCGTCTCTTCGACTCCAATCAACGCANGACGTAC
AAGCGTATGCGCTTCTTTGGAAAGGGCGGCTTTGCCAAGTGCTACGAAATCATCGATGTGNAGACCGACGATGTT
TTTGCCGGCAAAATCGTATCAAANAAGCTGATGATCAAGCACAANCAGAAGNAGAAGNCCGCTNAGGAGATTANC
ATTCATCGTANTCTCAATCATCCCAACATAGTGAAGTTCCATAGCTATTTCGAGGATGTCCAGANCATTTACATT
GTCCTGGANCTTTGCAAGAAGCGGTCGATGATGGAGCTGCACAAGCGCCGGAAAAGCATCACNGAGTTCGAGTGC
CGCTATTACATTTACCANATCATCCAAGGCGTCAAGTATCTGCACGACAACCGCATTATCCATCGCGACTTGAAG
CTAGNAAACCTGTTCTTNAACGATATGCTGCACGTGAAGATTGGCGACTTTGGCCTAGCCACTCGCATCGAATAT
NAGGGCGAACGCAAGAAGACTCTGTGCGGCACCCCAAACTACATTGCCCCAGAAATTCTCACCAANAAGGGGCAT
TCGTTCGAAGTGGACATATGGTCCATTGGCTGCGTCATGTACACTCTGTTGGTNGGNCAACCCCCGTTTGANACC
AAAACGCTGAAGNACACTTATTCAAAGATNAAGAAGTNCGAGTACAGAGTGCCAAGCTACTTGAGAAAACCTGCT
GCAGATATGGTGATCTCCATGCTCCAGCCGANCCCTGAGAGCCGCCCAGCAATTGGCCAGTTGCTGAACTACGAC
TTCCTGAAGGGCTCGAAGGTGCCAACGTTCTTGCCAAGCTCTTGCCTAACTATGGCTCCGCGAATTGGCATCAAC
GACACCATTGANGACTCCATTCATCGCAAGCCGCTGATGGAGATGAACGGCATTNGGGATGATANTCGTCTGGAG
TCAACATTCNTCAAGGCCAACTTGCACGACGCCATCACTGNCTCGGCCCAGNTGTGCCGCCACNACGAAGACTAC
CGCAGCGACATTGAGAGCTTGCACCAGCAGCTCACCAATCTGATCAACAACNAGCCGCGCATACTGCAAGGAAAT
CTCGGAGATGAGAATACCGATCCTGCAGCACAGCCGCTCTTCTGGATATCCAAGTGGGTCGACTACAGTGACNAA
TACGGCTTCGGTTATCAGCTCTNTGNTGAGGGCATTGGCGTTATGTTCAACGACACAACCAAATTGATTCTGCTT
CCGAACCAGATCAACGTCCACTTCATAGACAAGGACGGAAAGGAGAGCTACATGACTACNACCGATTACTGCAAG
NNGCTTGATAAAAAGATGAAGCTGCTTTCCTACTTCAAGCGTTNCATGATCGAGNATCTCGNGAAGGCTGNANCN
NATAATGTGAACANTGAGAGTGATCAGATATCGCGTATGCCCCATTTGCACTCCTGGTTCCGCACAACGTGTGCT
GTGGTCATGCATCTTANCAACGGTTCCGNGCNGCNTAATTTCTCGGATCACATGAAGCTCATTCTTTGTCCGCGT
ATGAGTGCCATTACATACATGGATCACGANAAGAANTT-CCGCACATATCGCTTCTCGACCATCNTGGAGNACGG
TGTGTCCAAAGATNTATATCAAAAGATACGCTATGCCCAAGAAAAACTTAGGAAAATGCTGGANAAAAGATGTTT
NTTTAATTGTTGGATGATGTTCACCATCTCCACAACCTACCANCGGACTANCATTCTAAGGCAAAATGTTAGTTT
AAGCTAA
>D.pseudoobscura pseudoobscura|American Fork Canyon, UT 48|r3.04|XR_group6_2159934 Dpse\GA11545-RC|FBgn0071596,polo,GA11545,dpse_GLEANR_12899,dmel_FBgn0003124,dper_FBgn0162716,GL25129
ATGGCCGNAAAACCGGAGGATNAAAGCACAGATATACCGGATCGTCTCTTCGACTCCAATCAACGCANGACGTAC
AAGCGTATGCGCTTCTTTGGAAAGGGCGGCTTTGCCAAGTGCTACGAAATCATCGATGTGNAGACCGACGATGTT
TTTGCCGGCAAAATCGTATCAAANAAGCTGATGATCAAGCACAANCAGAAGNAGAAGNCCGCTNAGGAGATTANC
ATTCATCGTANTCTCAATCATCCCAACATAGTGAAGTTCCATAGCTATTTCGAGGATGTCCAGANCATTTACATT
GTCCTGGANCTTTGCAAGAAGCGGTCGATGATGGAGCTGCACAAGCGCCGGAAAAGCATCACNGAGTTCGAGTGC
CGCTACTACATTTACCANATCATCCAAGGCGTCAAGTATCTGCACGACAACCGCATTATCCATCGCGACTTGAAG
CTAGNAAACCTGTTCTTNAACGATATGCTGCACGTGAAGATTGGCGACTTTGGCCTAGCCACTCGCATCGAATAT
NAGGGCGAACGCAAGAAGACTCTGTGCGGCACCCCAAACTACATTGCCCCAGAAATTCTCACCAANAAGGGGCAT
TCGTTCGAAGTGGACATATGGTCCATTGGCTGCGTCATGTACACTCTGTTGGTNGGNCAACCCCCGTTTGANACC
AAAACGCTGAAGNACACTTATTCAAAGATNAAGAAGTNCGAGTACAGAGTGCCAAGCTACTTGAGAAAACCTGCT
GCGGATATGGTGATCTCCATGCTCCAGCCGANCCCTGAGAGCCGCCCAGCAATTGGCCAGTTGCTGAACTACGAC
TTCCTGAAGGGCTCGAAGGTGCCAACGTTCTTGCCAAGCTCTTGCCTAACTATGGCTCCACGAATTGGCATCAAC
GACACCATTGANGACTCCATTCATCGCAAGCCGCTGATGGAGATGAACGGCATTNGGGATGATANTCGTCTGGAG
TCAACATTCNTCAAGGCCAACTTGCACGACGCCATCACTGNCTCGGCCCAGNTGTGCCGCCACNACGAAGACTAC
CGCAGCGACATTGAGAGCTTGCACCAGCAGCTCACCAATCTGATCAACAACNAGCCGCGCATACTGCAAGGAAAT
CTCGGAGATGAGAATACCGATCCTGCAGCACAGCCGCTCTTCTGGATATCCAAGTGGGTCGACTACAGTGACNAA
TACGGCTTCGGTTATCAGCTCTNTGNTGAGGGCATTGGCGTTATGTTCAACGACACAACCAAATTGATTCTGCTT
CCGAACCAGATCAACGTCCACTTCATAGACAAGGACGGAAAGGAGAGCTACATGACTACNACCGATTACTGCAAG
NNGCTTGATAAAAAGATGAAGCTGCTTTCCTACTTCAAGCGTTNCATGATCGAGNATCTCGNGAAGGCTGNANCN
NATAATGTGAACANTGAGAGTGATCAGATATCGCGTATGCCCCATTTGCACTCCTGGTTCCGCACAACGTGTGCT
GTGGTCATGCATCTTANCAACGGTTCCGNGCNGCNTAATTTCTCGGATCACATGAAGCTCATTCTTTGTCCGCGT
ATGAGTGCCATTACATACATGGATCACGANAAGAANTT-CCGCACATATCGCTTCTCGACCATCNTGGAGNACGG
TGTGTCCAAAGATNTATATCAAAAGATACGCTATGCCCAAGAAAAACTTAGGAAAATGCTGGANAAAAGATGTTT
NTTTAATTGTTGGATGATGTTCACCATCTCCACAACCTACCANCGGACTANCATTCTAAGGCAAAATGTTAGTTT
AAGCTAA
>D.pseudoobscura pseudoobscura|American Fork Canyon, UT 49|r3.04|XR_group6_2159934 Dpse\GA11545-RC|FBgn0071596,polo,GA11545,dpse_GLEANR_12899,dmel_FBgn0003124,dper_FBgn0162716,GL25129
ATGGCCGNAAAACCGGAGGATNAAAGCACAGATATACCGGATCGTCTCTTCGACTCCAATCAACGCANGACGTAC
AAGCGTATGCGCTTCTTTGGAAAGGGCGGCTTTGCCAAGTGCTACGAAATCATCGATGTGNAGACCGACGATGTT
TTTGCCGGCAAAATCGTATCAAANAAGCTGATGATCAAGCACAANCAGAAGNAGAAGNCCGCTNAGGAGATTANC
ATTCATCGTANTCTCAATCATCCCAACATAGTGAAGTTCCATAGCTATTTCGAGGATGTCCAGANCATTTACATT
GTCCTGGANCTTTGCAAGAAGCGGTCGATGATGGAGCTGCACAAGCGCCGGAAAAGCATCACNGAGTTCGAGTGC
CGCTATTACATTTACCANATCATCCAAGGCGTCAAGTATCTGCACGACAACCGCATTATCCATCGCGACTTGAAG
CTAGNAAACCTGTTCTTNAACGATATGCTGCACGTGAAGATTGGCGACTTTGGCCTAGCCACTCGCATCGAATAT
NAGGGCGAACGCAAGAAGACTCTGTGCGGCACCCCAAACTACATTGCCCCAGAAATTCTCACCAANAAGGGGCAT
TCGTTCGAAGTGGACATATGGTCCATTGGCTGCGTCATGTACACTCTGTTGGTNGGNCAACCCCCGTTTGANACC
AAAACGCTGAAGNACACTTATTCAAAGATNAAGAAGTNCGAGTACAGAGTGCCAAGCTACTTGAGAAAACCTGCT
GCAGATATGGTGATCTCCATGCTCCAGCCGANCCCTGAGAGCCGCCCAGCAATTGGCCAGTTGCTGAACTACGAC
TTCCTGAAGGGCTCGAAGGTGCCAACGTTCTTGCCAAGCTCTTGCCTAACTATGGCTCCGCGAATTGGCATCAAC
GACACCATTGANGACTCCATTCATCGCAAGCCGCTGATGGAGATGAACGGCATTNGGGATGATANTCGTCTGGAG
TCAACATTCNTCAAGGCCAACTTGCACGACGCCATCACTGNCTCGGCCCAGNTGTGCCGCCACNACGAAGACTAC
CGCAGCGACATTGAGAGCTTGCACCAGCAGCTCACCAATCTGATCAACAACNAGCCGCGCATACTGCAAGGAAAT
CTCGGAGATGAGAATACCGATCCTGCAGCACAGCCGCTCTTCTGGATATCCAAGTGGGTCGACTACAGTGACNAA
TACGGCTTCGGTTATCAGCTCTNTGNTGAGGGCATTGGCGTTATGTTCAACGACACAACCAAATTGATTCTGCTT
CCGAACCAGATCAACGTCCACTTCATAGACAAGGACGGAAAGGAGAGCTACATGACTACNACCGATTACTGCAAG
NNGCTTGATAAAAAGATGAAGCTGCTTTCCTACTTCAAGCGTTNCATGATCGAGNATCTCGNGAAGGCTGNANCN
NATAATGTGAACANTGAGAGTGATCAGATATCGCGTATGCCCCATTTGCACTCCTGGTTCCGCACAACGTGTGCT
GTGGTCATGCATCTTANCAACGGTTCCGNGCNGCNTAATTTCTCGGATCACATGAAGCTCATTCTTTGTCCGCGT
ATGAGTGCCATTACATACATGGATCACGANAAGAANTT-CCGCACATATCGCTTCTCGACCATCNTGGAGNACGG
TGTGTCCAAAGATNTATATCAAAAGATACGCTATGCCCAAGAAAAACTTAGGAAAATGCTGGANAAAAGATGTTT
NTTTAATTGTTGGATGATGTTCACCATCTCCACAACCTACCANCGGACTANCATTCTAAGGCAAAATGTTAGTTT
AAGCTAA
>D.pseudoobscura pseudoobscura|American Fork Canyon, UT 57|r3.04|XR_group6_2159934 Dpse\GA11545-RC|FBgn0071596,polo,GA11545,dpse_GLEANR_12899,dmel_FBgn0003124,dper_FBgn0162716,GL25129
ATGGCCGNAAAACCGGAGGATNAAAGCACAGATATACCGGATCGTCTCTTCGACTCCAATCAACGCANGACGTAC
AAGCGTATGCGCTTCTTTGGAAAGGGCGGCTTTGCCAAGTGCTACGAAATCATCGATGTGNAGACCGACGATGTT
TTTGCCGGCAAAATCGTATCAAANAAGCTGATGATCAAGCACAANCAGAAGNAGAAGNCCGCTNAGGAGATTANC
ATTCATCGTANTCTCAATCATCCCAACATAGTGAAGTTCCATAGCTATTTCGAGGATGTCCAGANCATTTACATT
GTCCTGGANCTTTGCAAGAAGCGGTCGATGATGGAGCTGCACAAGCGCCGGAAAAGCATCACNGAGTTCGAGTGC
CGCTATTACATTTACCANATCATCCAAGGCGTCAAGTATCTGCACGACAACCGCATTATCCATCGCGACTTGAAG
CTAGNAAACCTGTTCTTNAACGATATGCTGCACGTGAAGATTGGCGACTTTGGCCTAGCCACTCGCATCGAATAT
NAGGGCGAACGCAAGAAGACTCTGTGCGGCACCCCAAACTACATTGCCCCAGAAATTCTCACCAANAAGGGGCAT
TCGTTCGAAGTGGACATATGGTCCATTGGCTGCGTCATGTACACTCTGTTGGTNGGNCAACCCCCGTTTGANACC
AAAACGCTGAAGNACACTTATTCAAAGATNAAGAAGTNCGAGTACAGAGTGCCAAGCTACTTGAGAAAACCTGCT
GCAGATATGGTGATCTCCATGCTCCAGCCGANCCCTGAGAGCCGCCCAGCAATTGGCCAGTTGCTGAACTACGAC
TTCCTGAAGGGCTCGAAGGTGCCAACGTTCTTGCCAAGCTCTTGCCTAACTATGGCTCCGCGAATTGGCATCAAC
GACACCATTGANGACTCCATTCATCGCAAGCCGCTGATGGAGATGAACGGCATTNGGGATGATANTCGTCTGGAG
TCAACATTCNTCAAGGCCAACTTGCACGACGCCATCACTGNCTCGGCCCAGNTGTGCCGCCACNACGAAGACTAC
CGCAGCGACATTGAGAGCTTGCACCAGCAGCTCACCAATCTGATCAACAACNAGCCGCGCATACTGCAAGGAAAT
CTCGGAGATGAGAATACCGATCCTGCAGCACAGCCGCTCTTCTGGATATCCAAGTGGGTCGACTACAGTGACNAA
TACGGCTTCGGTTATCAGCTCTNTGNTGAGGGCATTGGCGTTATGTTCAACGACACAACCAAATTGATTCTGCTT
CCGAACCAGATCAACGTCCACTTCATAGACAAGGACGGAAAGGAGAGCTACATGACTACNACCGATTACTGCAAG
NNGCTTGATAAAAAGATGAAGCTGCTTTCCTACTTCAAGCGTTNCATGATCGAGNATCTCGNGAAAGCTGNANCN
NATAATGTGAACANTGAGAGTGATCAGATATCGCGTATGCCCCATTTGCACTCCTGGTTCCGCACAACGTGTGCT
GTGGTCATGCATCTTANCAACGGTTCCGNGCNGCNTAATTTCTCGGATCACATGAAGCTCATTCTTTGTCCGCGT
ATGAGTGCCATTACATACATGGATCACGANAAGAANTT-CCGCACATATCGCTTCTCGACCATCNTGGAGNACGG
TGTGTCCAAAGATNTATATCAAAAGATACGCTATGCCCAAGAAAAACTTAGGAAAATGCTGGANAAAAGATGTTT
NTTTAATTGTTGGATGATGTTCACCATCTCCACAACCTACCANCGGACTANCATTCTAAGGCAAAATGTTAGTTT
AAGCTAA
>D.pseudoobscura pseudoobscura|American Fork Canyon, UT 30|r3.04|XR_group6_2159934 Dpse\GA11545-RC|FBgn0071596,polo,GA11545,dpse_GLEANR_12899,dmel_FBgn0003124,dper_FBgn0162716,GL25129
ATGGCCGNAAAACCGGAGGATNAAAGCACAGATATACCGGATCGTCTCTTCGACTCCAATCAACGCANGACGTAC
AAGCGTATGCGCTTCTTTGGAAAGGGCGGCTTTGCCAAGTGCTACGAAATCATCGATGTGNAGACCGACGATGTT
TTTGCCGGCAAAATCGTATCAAANAAGCTGATGATCAAGCACAANCAGAAGNAGAAGNCCGCTNAGGAGATTANC
ATTCATCGTANTCTCAATCATCCCAACATAGTGAAGTTCCATAGCTATTTCGAGGATGTCCAGANCATTTACATT
GTCCTGGANCTTTGCAAGAAGCGGTCGATGATGGAGCTGCACAAGCGCCGGAAAAGCATCACNGAGTTCGAGTGC
CGCTACTACATTTACCANATCATCCAAGGCGTCAAGTATCTGCACGACAACCGCATTATCCATCGCGACTTGAAG
CTAGNAAACCTGTTCTTNAACGATATGCTGCACGTGAAGATTGGCGACTTTGGCCTAGCCACTCGCATCGAATAT
NAGGGCGAACGCAAGAAGACTCTGTGCGGCACCCCAAACTACATTGCCCCAGAAATTCTCACCAANAAGGGGCAT
TCGTTCGAAGTGGACATATGGTCCATTGGCTGCGTCATGTACACTCTGTTGGTNGGNCAACCCCCGTTTGANACC
AAAACGCTGAAGNACACTTATTCAAAGATNAAGAAGTNCGAGTACAGAGTGCCAAGCTACTTGAGAAAACCTGCT
GCAGATATGGTGATCTCCATGCTCCAGCCGANCCCTGAGAGCCGCCCAGCAATTGGCCAGTTGCTGAACTACGAC
TTCCTGAAGGGCTCGAAGGTGCCAACGTTCTTGCCAAGCTCTTGCCTAACTATGGCTCCGCGAATTGGCATCAAC
GACACCATTGANGACTCCATTCATCGCAAGCCGCTGATGGAGATGAACGGCATTNGGGATGATANTCGTCTGGAG
TCAACATTCNTCAAGGCCAACTTGCACGACGCCATCACTGNCTCGGCCCAGNTGTGCCGCCACNACGAAGACTAC
CGCAGCGACATTGAGAGCTTGCACCAGCAGCTCACCAATCTGATCAACAACNAGCCGCGCATACTGCAAGGAAAT
CTCGGAGATGAGAATACCGATCCTGCAGCACAGCCGCTCTTCTGGATATCCAAGTGGGTCGACTACAGTGACNAA
TACGGCTTCGGTTATCAGCTCTNTGNTGAGGGCATTGGCGTTATGTTCAACGACACAACCAAATTGATTCTGCTT
CCGAACCAGATCAACGTCCACTTCATAGACAAGGACGGAAAGGAGAGCTACATGACTACNACCGATTACTGCAAG
NNGCTTGATAAAAAGATGAAGCTGCTTTCCTACTTCAAGCGTTNCATGATCGAGNATCTCGNGAAGGCTGNANCN
NATAATGTGAACANTGAGAGTGATCAGATATCGCGTATGCCCCATTTGCACTCCTGGTTCCGCACAACGTGTGCT
GTGGTCATGCATCTTANCAACGGTTCCGNGCNGCNTAATTTCTCGGATCACATGAAGCTCATTCTTTGTCCGCGT
ATGAGTGCCATTACATACATGGATCACGANAAGAANTT-CCGCACATATCGCTTCTCGACCATCNTGGAGNACGG
TGTGTCCAAAGATNTATATCAAAAGATACGCTATGCCCAAGAAAAACTTAGGAAAATGCTGGANAAAAGATGTTT
NTTTAATTGTTGGATGATGTTCACCATCTCCACAACCTACCANCGGACTANCATTCTAAGGCAAAATGTTAGTTT
AAGCTAA
>D.pseudoobscura pseudoobscura|Madera Canyon, AZ 20|r3.04|XR_group6_2159934 Dpse\GA11545-RC|FBgn0071596,polo,GA11545,dpse_GLEANR_12899,dmel_FBgn0003124,dper_FBgn0162716,GL25129
ATGGCCGNAAAACCGGAGGATNAAAGCACAGATATACCGGATCGTCTCTTCGACTCCAATCAACGCANGACGTAC
AAGCGTATGCGCTTCTTTGGAAAGGGCGGCTTTGCCAAGTGCTACGAAATCATCGATGTGNAGACCGACGATGTT
TTTGCCGGCAAAATCGTATCAAANAAGCTGATGATCAAGCACAANCAGAAGNAGAAGNCCGCTNAGGAGATTANC
ATTCATCGTANTCTCAATCATCCCAACATAGTGAAGTTCCATAGCTATTTCGAGGATGTCCAGANCATTTACATT
GTCCTGGANCTTTGCAAGAAGCGGTCGATGATGGAGCTGCACAAGCGCCGGAAAAGCATCACNGAGTTCGAGTGC
CGCTATTACATTTACCANATCATCCAAGGCGTCAAGTATCTGCACGACAACCGCATTATCCATCGCGACTTGAAG
CTAGNAAACCTGTTCTTNAACGATATGCTGCACGTGAAGATTGGCGACTTTGGCCTAGCCACGCGCATCGAATAT
NAGGGCGAACGCAAGAAGACTCTGTGCGGCACCCCAAACTACATTGCCCCAGAAATTCTCACCAANAAGGGGCAT
TCGTTCGAAGTGGACATATGGTCCATTGGCTGCGTCATGTACACTCTGTTGGTNGGNCAACCCCCGTTTGANACC
AAAACGCTGAAGNACACTTATTCAAAGATNAAGAAGTNCGAGTACAGAGTGCCAAGCTACTTGAGAAAACCTGCT
GCAGATATGGTGATCTCCATGCTCCAGCCGANCCCTGAGAGCCGCCCAGCAATTGGCCAGTTGCTGAACTACGAC
TTCCTGAAGGGCTCGAAGGTGCCAACGTTCTTGCCAAGCTCTTGCCTAACTATGGCTCCACGAATTGGCATCAAC
GACACCATTGANGACTCCATTCATCGCAAGCCGCTGATGGAGATGAACGGCATTNGGGATGATANTCGTCTGGAG
TCAACATTCNTCAAGGCCAACTTGCACGACGCCATCACTGNCTCGGCCCAGNTGTGCCGCCACNACGAAGACTAC
CGCAGCGACATTGAGAGCTTGCACCAGCAGCTCACCAATCTGATCAACAACNAGCCGCGCATACTGCAAGGAAAT
CTCGGAGATGAGAATACCGATCCTGCAGCACAGCCGCTCTTCTGGATATCCAAGTGGGTCGACTACAGTGACNAA
TACGGCTTCGGTTATCAGCTCTNTGNTGAGGGCATTGGCGTTATGTTCAACGACACAACCAAATTGATTCTGCTT
CCGAACCAGATCAACGTCCACTTCATAGACAAGGACGGAAAGGAGAGCTACATGACTACNACCGATTACTGCAAG
NNGCTTGATAAAAAGATGAAGCTGCTTTCCTACTTCAAGCGTTNCATGATCGAGNATCTCGNGAAGGCTGNANCN
NATAATGTGAACANTGAAAGTGATCAGATATCGCGTATGCCCCATTTGCACTCCTGGTTCCGCACAACGTGTGCT
GTGGTCATGCATCTTANCAACGGTTCCGNGCNGCNTAATTTCTCGGATCACATGAAGCTCATTCTTTGTCCGCGT
ATGAGTGCCATTACATACATGGATCACGANAAGAANTT-CCGCACATATCGCTTCTCGACCATCNTGGAGNACGG
TGTGTCCAAAGATNTATATCAAAAGATACGCTATGCCCAAGAAAAACTTAGGAAAATGCTGGANAAAAGATGTTT
NTTTAATTGTTGGATGATGTTCACCATCTCCACAACCTACCANCGGACTANCATTCTAAGGCAAAATGTTAGTTT
AAGCTAA
>D.pseudoobscura pseudoobscura|Madera Canyon, AZ 15|r3.04|XR_group6_2159934 Dpse\GA11545-RC|FBgn0071596,polo,GA11545,dpse_GLEANR_12899,dmel_FBgn0003124,dper_FBgn0162716,GL25129
ATGGCCGNAAAACCGGAGGATNAAAGCACAGATATACCGGATCGTCTCTTCGACTCCAATCAACGCANGACGTAC
AAGCGTATGCGCTTCTTTGGAAAGGGCGGCTTTGCCAAGTGCTACGAAATCATCGATGTGNAGACCGACGATGTT
TTTGCCGGCAAAATCGTATCAAANAAGCTGATGATCAAGCACAANCAGAAGNAGAAGNCCGCTNAGGAGATTANC
ATTCATCGTANTCTCAATCATCCCAACATAGTGAAGTTCCATAGCTATTTCGAGGATGTCCAGANCATTTACATT
GTCCTGGANCTTTGCAAGAAGCGGTCGATGATGGAGCTGCACAAGCGCCGGAAAAGCATCACNGAGTTCGAGTGC
CGCTATTACATTTACCANATCATCCAAGGCGTCAAGTATCTGCACGACAACCGCATTATCCATCGCGACTTGAAG
CTAGNAAACCTGTTCTTNAACGATATGCTGCACGTGAAGATTGGCGACTTTGGCCTAGCCACTCGCATCGAATAT
NAGGGCGAACGCAAGAAGACTCTGTGCGGCACCCCAAACTACATTGCCCCAGAAATTCTCACCAANAAGGGGCAT
TCGTTCGAAGTGGACATATGGTCCATTGGCTGCGTCATGTACACTCTGTTGGTNGGNCAACCCCCGTTTGANACC
AAAACGCTGAAGNACACTTATTCAAAGATNAAGAAGTNCGAGTACAGAGTGCCAAGCTACTTGAGAAAACCTGCT
GCAGATATGGTGATCTCCATGCTCCAGCCGANCCCTGAGAGCCGCCCAGCAATTGGCCAGTTGCTGAACTACGAC
TTCCTGAAGGGCTCGAAGGTGCCAACGTTCTTGCCAAGCTCTTGCCTAACTATGGCTCCGCGAATTGGCATCAAC
GACACCATTGANGACTCCATTCATCGCAAGCCGCTGATGGAGATGAACGGCATTNGGGATGATANTCGTCTGGAG
TCAACATTCNTCAAGGCCAACTTGCACGACGCCATCACTGNCTCGGCCCAGNTGTGCCGCCACNACGAAGACTAC
CGCAGCGACATTGAGAGCTTGCACCAGCAGCTCACCAATCTGATCAACAACNAGCCGCGCATACTGCAAGGAAAT
CTCGGAGATGAGAATACCGATCCTGCAGCACAGCCGCTCTTCTGGATATCCAAGTGGGTCGACTACAGTGACNAA
TACGGCTTCGGTTATCAGCTCTNTGNTGAGGGCATTGGCGTTATGTTCAACGACACAACCAAATTGATTCTGCTT
CCGAACCAGATCAACGTCCACTTCATAGACAAGGACGGAAAGGAGAGCTACATGACTACNACCGATTACTGCAAG
NNGCTTGATAAAAAGATGAAGCTGCTTTCCTACTTCAAGCGTTNCATGATCGAGNATCTCGNGAAGGCTGNANCN
NATAATGTGAACANTGAGAGTGATCAGATATCGCGTATGCCCCATTTGCACTCCTGGTTCCGCACAACGTGTGCT
GTGGTCATGCATCTTANCAACGGTTCCGNGCNGCNTAATTTCTCGGATCACATGAAGCTCATTCTTTGTCCGCGT
ATGAGTGCCATTACATACATGGATCACGANAAGAANTT-CCGCACATATCGCTTCTCGACCATCNTGGAGNACGG
TGTGTCCAAAGATNTATATCAAAAGATACGCTATGCCCAAGAAAAACTTAGGAAAATGCTGGANAAAAGATGTTT
NTTTAATTGTTGGATGATGTTCACCATCTCCACAACCTACCANCGGACTANCATTCTAAGGCAAAATGTTAGTTT
AAGCTAA
>D.pseudoobscura pseudoobscura|American Fork Canyon, UT 24|r3.04|XR_group6_2159934 Dpse\GA11545-RC|FBgn0071596,polo,GA11545,dpse_GLEANR_12899,dmel_FBgn0003124,dper_FBgn0162716,GL25129
ATGGCCGNAAAACCGGAGGATNAAAGCACAGATATACCGGATCGTCTCTTCGACTCCAATCAACGCANGACGTAC
AAGCGTATGCGCTTCTTTGGAAAGGGCGGCTTTGCCAAGTGCTACGAAATCATCGATGTGNAGACCGACGATGTT
TTTGCCGGCAAAATCGTATCAAANAAGCTGATGATCAAGCACAANCAGAAGNAGAAGNCCGCTNAGGAGATTANC
ATTCATCGTANTCTCAATCATCCCAACATAGTGAAGTTCCATAGCTATTTCGAGGATGTCCAGANCATTTACATT
GTCCTGGANCTTTGCAAGAAGCGGTCGATGATGGAGCTGCACAAGCGCCGGAAAAGCATCACNGAGTTCGAGTGC
CGCTACTACATTTACCANATCATCCAAGGCGTCAAGTATCTGCACGACAACCGCATTATCCATCGCGACTTGAAG
CTAGNAAACCTGTTCTTNAACGATATGCTGCACGTGAAGATTGGCGACTTTGGCCTAGCCACTCGCATCGAATAT
NAGGGCGAACGCAAGAAGACTCTGTGCGGCACCCCAAACTACATTGCCCCAGAAATTCTCACCAANAAGGGGCAT
TCGTTCGAAGTGGACATATGGTCCATTGGCTGCGTCATGTACACTCTGTTGGTNGGNCAACCCCCGTTTGANACC
AAAACGCTGAAGNACACTTATTCAAAGATNAAGAAGTNCGAGTACAGAGTGCCAAGCTACTTGAGAAAACCTGCT
GCAGATATGGTGATCTCCATGCTCCAGCCGANCCCTGAGAGCCGCCCAGCAATTGGCCAGTTGCTGAACTACGAC
TTCCTGAAGGGCTCGAAGGTGCCAACGTTCTTGCCAAGCTCTTGCCTAACTATGGCTCCGCGAATTGGCATCAAC
GACACCATTGANGACTCCATTCATCGCAAGCCGCTGATGGAGATGAACGGCATTNGGGATGATANTCGTCTGGAG
TCAACATTCNTCAAGGCCAACTTGCACGACGCCATCACTGNCTCGGCCCAGNTGTGCCGCCACNACGAAGACTAC
CGCAGCGACATTGAGAGCTTGCACCAGCAGCTCACCAATCTGATCAACAACNAGCCGCGCATACTGCAAGGAAAT
CTCGGAGATGAGAATACCGATCCTGCAGCACAGCCGCTCTTCTGGATATCCAAGTGGGTCGACTACAGTGACNAA
TACGGCTTCGGTTATCAGCTCTNTGNTGAGGGCATTGGCGTTATGTTCAACGACACAACCAAATTGATTCTGCTT
CCGAACCAGATCAACGTCCACTTCATAGACAAGGACGGAAAGGAGAGCTACATGACTACNACCGATTACTGCAAG
NNGCTTGATAAAAAGATGAAGCTGCTTTCCTACTTCAAGCGTTNCATGATCGAGNATCTCGNGAAGGCTGNANCN
NATAATGTGAACANTGAGAGTGATCAGATATCGCGTATGCCCCATTTGCACTCCTGGTTCCGCACAACGTGTGCT
GTGGTCATGCATCTTANCAACGGTTCCGNGCNGCNTAATTTCTCGGATCACATGAAGCTCATTCTTTGTCCGCGT
ATGAGTGCCATTACATACATGGATCACGANAAGAANTT-CCGCACATATCGCTTCTCGACCATCNTGGAGNACGG
TGTGTCCAAAGATNTATATCAAAAGATACGCTATGCCCAAGAAAAACTTAGGAAAATGCTGGANAAAAGATGTTT
NTTTAATTGTTGGATGATGTTCACCATCTCCACAACCTACCANCGGACTANCATTCTAAGGCAAAATGTTAGTTT
AAGCTAA
>D.pseudoobscura pseudoobscura|Madera Canyon, AZ 06|r3.04|XR_group6_2159934 Dpse\GA11545-RC|FBgn0071596,polo,GA11545,dpse_GLEANR_12899,dmel_FBgn0003124,dper_FBgn0162716,GL25129
ATGGCCGNAAAACCGGAGGATNAAAGCACAGATATACCGGATCGTCTCTTCGACTCCAATCAACGCANGACGTAC
AAGCGTATGCGCTTCTTTGGAAAGGGCGGCTTTGCCAAGTGCTACGAAATCATCGATGTGNAGACCGACGATGTT
TTTGCCGGCAAAATCGTATCAAANAAGCTGATGATCAAGCACAANCAGAAGNAGAAGNCCGCTNAGGAGATTANC
ATTCATCGTANTCTCAATCATCCCAACATAGTGAAGTTCCATAGCTATTTCGAGGATGTCCAGANCATTTACATT
GTCCTGGANCTTTGCAAGAAGCGGTCGATGATGGAGCTGCACAAGCGCCGGAAAAGCATCACNGAGTTCGAGTGC
CGCTACTACATTTACCANATCATCCAAGGCGTCAAGTATCTGCACGACAACCGCATTATCCATCGCGACTTGAAG
CTAGNAAACCTGTTCTTNAACGATATGCTGCACGTGAAGATTGGCGACTTTGGCCTAGCCACTCGCATCGAATAT
NAGGGCGAACGCAAGAAGACTCTGTGCGGCACCCCAAACTACATTGCCCCAGAAATTCTCACCAANAAGGGGCAT
TCGTTCGAAGTGGACATATGGTCCATTGGCTGCGTCATGTACACTCTGTTGGTNGGNCAACCCCCGTTTGANACC
AAAACGCTGAAGNACACTTATTCAAAGATNAAGAAGTNCGAGTACAGAGTGCCAAGCTACTTGAGAAAACCTGCT
GCAGATATGGTGATCTCCATGCTCCAGCCGANCCCTGAGAGCCGCCCAGCAATTGGCCAGTTGCTGAACTACGAC
TTCCTGAAGGGCTCGAAGGTGCCAACGTTCTTGCCAAGCTCTTGCCTAACTATGGCTCCGCGAATTGGCATCAAC
GACACCATTGANGACTCCATTCATCGCAAGCCGCTGATGGAGATGAACGGCATTNGGGATGATANTCGTCTGGAG
TCAACATTCNTCAAGGCCAACTTGCACGACGCCATCACTGNCTCGGCCCAGNTGTGCCGCCACNACGAAGACTAC
CGCAGCGACATTGAGAGCTTGCACCAGCAGCTCACCAATCTGATCAACAACNAGCCGCGCATACTGCAAGGAAAT
CTCGGAGATGAGAATACCGATCCTGCAGCACAGCCGCTCTTCTGGATATCCAAGTGGGTCGACTACAGTGACNAA
TACGGCTTCGGTTATCAGCTCTNTGNTGAGGGCATTGGCGTTATGTTCAACGACACAACCAAATTGATTCTGCTT
CCGAACCAGATCAACGTCCACTTCATAGACAAGGACGGAAAGGAGAGCTACATGACTACNACCGATTACTGCAAG
NNGCTTGATAAAAAGATGAAGCTGCTTTCCTACTTCAAGCGTTNCATGATCGAGNATCTCGNGAAGGCTGNANCN
NATAATGTGAACANTGAGAGTGATCAGATATCGCGTATGCCCCATTTGCACTCCTGGTTCCGCACAACGTGTGCT
GTGGTCATGCATCTTANCAACGGTTCCGNGCNGCNTAATTTCTCGGATCACATGAAGCTCATTCTTTGTCCGCGT
ATGAGTGCCATTACATACATGGATCACGANAAGAANTT-CCGCACATATCGCTTCTCGACCATCNTGGAGNACGG
TGTGTCCAAAGATNTATATCAAAAGATACGCTATGCCCAAGAAAAACTTAGGAAAATGCTGGANAAAAGATGTTT
NTTTAATTGTTGGATGATGTTCACCATCTCCACAACCTACCANCGGACTANCATTCTAAGGCAAAATGTTAGTTT
AAGCTAA
>D.pseudoobscura pseudoobscura|American Fork Canyon, UT 06|r3.04|XR_group6_2159934 Dpse\GA11545-RC|FBgn0071596,polo,GA11545,dpse_GLEANR_12899,dmel_FBgn0003124,dper_FBgn0162716,GL25129
ATGGCCGNAAAACCGGAGGATNAAAGCACAGATATACCGGATCGTCTCTTCGACTCCAATCAACGCANGACGTAC
AAGCGTATGCGCTTCTTTGGAAAGGGCGGCTTTGCCAAGTGCTACGAAATCATCGATGTGNAGACCGACGATGTT
TTTGCCGGCAAAATCGTATCAAANAAGCTGATGATCAAGCACAANCAGAAGNAGAAGNCCGCTNAGGAGATTANC
ATTCATCGTANTCTCAATCATCCCAACATAGTGAAGTTCCATAGCTATTTCGAGGATGTCCAGANCATTTACATT
GTCCTGGANCTTTGCAAGAAGCGGTCGATGATGGAGCTGCACAAGCGCCGGAAAAGCATCACNGAGTTCGAGTGC
CGCTACTACATTTACCANATCATCCAAGGCGTCAAGTATCTGCACGACAACCGCATTATCCATCGCGACTTGAAG
CTAGNAAACCTGTTCTTNAACGATATGCTGCACGTGAAGATTGGCGACTTTGGCCTAGCCACTCGCATCGAATAT
NAGGGCGAACGCAAGAAGACTCTGTGCGGCACCCCAAACTACATTGCCCCAGAAATTCTCACCAANAAGGGGCAT
TCGTTCGAAGTGGACATATGGTCCATTGGCTGCGTCATGTACACTCTGTTGGTNGGNCAACCCCCGTTTGANACC
AAAACGCTGAAGNACACTTATTCAAAGATNAAGAAGTNCGAGTACAGAGTGCCAAGCTACTTGAGAAAACCTGCT
GCGGATATGGTGATCTCCATGCTCCAGCCGANCCCTGAGAGCCGCCCAGCAATTGGCCAGTTGCTGAACTACGAC
TTCCTGAAGGGCTCGAAGGTGCCAACGTTCTTGCCAAGCTCTTGCCTAACTATGGCTCCACGAATTGGCATCAAC
GACACCATTGANGACTCCATTCATCGCAAGCCGCTGATGGAGATGAACGGCATTNGGGATGATANTCGTCTGGAG
TCAACATTCNTCAAGGCCAACTTGCACGACGCCATCACTGNCTCGGCCCAGNTGTGCCGCCACNACGAAGACTAC
CGCAGCGACATTGAGAGCTTGCACCAGCAGCTCACCAATCTGATCAACAACNAGCCGCGCATACTGCAAGGAAAT
CTCGGAGATGAGAATACCGATCCTGCAGCACAGCCGCTCTTCTGGATATCCAAGTGGGTCGACTACAGTGACNAA
TACGGCTTCGGTTATCAGCTCTNTGNTGAGGGCATTGGCGTTATGTTCAACGACACAACCAAATTGATTCTGCTT
CCGAACCAGATCAACGTCCACTTCATAGACAAGGACGGAAAGGAGAGCTACATGACTACNACCGATTACTGCAAG
NNGCTTGATAAAAAGATGAAGCTGCTTTCCTACTTCAAGCGTTNCATGATCGAGNATCTCGNGAAGGCTGNANCN
NATAATGTGAACANTGAGAGTGATCAGATATCGCGTATGCCCCATTTGCACTCCTGGTTCCGCACAACGTGTGCT
GTGGTCATGCATCTTANCAACGGTTCCGNGCNGCNTAATTTCTCGGATCACATGAAGCTCATTCTTTGTCCGCGT
ATGAGTGCCATTACATACATGGATCACGANAAGAANTT-CCGCACATATCGCTTCTCGACCATCNTGGAGNACGG
TGTGTCCAAAGATNTATATCAAAAGATACGCTATGCCCAAGAAAAACTTAGGAAAATGCTGGANAAAAGATGTTT
NTTTAATTGTTGGATGATGTTCACCATCTCCACAACCTACCANCGGACTANCATTCTAAGGCAAAATGTTAGTTT
AAGCTAA
>D.pseudoobscura pseudoobscura|Madera Canyon, AZ 13|r3.04|XR_group6_2159934 Dpse\GA11545-RC|FBgn0071596,polo,GA11545,dpse_GLEANR_12899,dmel_FBgn0003124,dper_FBgn0162716,GL25129
ATGGCCGNAAAACCGGAGGATNAAAGCACAGATATACCGGATCGTCTCTTCGACTCCAATCAACGCANGACGTAC
AAGCGTATGCGCTTCTTTGGAAAGGGCGGCTTTGCCAAGTGCTACGAAATCATCGATGTGNAGACCGACGATGTT
TTTGCCGGCAAAATCGTATCAAANAAGCTGATGATCAAGCACAANCAGAAGNAGAAGNCCGCTNAGGAGATTANC
ATTCATCGTANTCTCAATCATCCCAACATAGTGAAGTTCCATAGCTATTTCGAGGATGTCCAGANCATTTACATT
GTCCTGGANCTTTGCAAGAAGCGGTCGATGATGGAGCTGCACAAGCGCCGGAAAAGCATCACNGAGTTCGAGTGC
CGCTACTACATTTACCANATCATCCAAGGCGTCAAGTATCTGCACGACAACCGCATTATCCATCGCGACTTGAAG
CTAGNAAACCTGTTCTTNAACGATATGCTGCACGTGAAGATTGGCGACTTTGGCCTAGCCACTCGCATCGAATAT
NAGGGCGAACGCAAGAAGACTCTGTGCGGCACCCCAAACTACATTGCCCCAGAAATTCTCACCAANAAGGGGCAT
TCGTTCGAAGTGGACATATGGTCCATTGGCTGCGTCATGTACACTCTGTTGGTNGGNCAACCCCCGTTTGANACC
AAAACGCTGAAGNACACTTATTCAAAGATNAAGAAGTNCGAGTACAGAGTGCCAAGCTACTTGAGAAAACCTGCT
GCGGATATGGTGATCTCCATGCTCCAGCCGANCCCTGAGAGCCGCCCAGCAATTGGCCAGTTGCTGAACTACGAC
TTCCTGAAGGGCTCGAAGGTGCCAACGTTCTTGCCAAGCTCTTGCCTAACTATGGCTCCACGAATTGGCATCAAC
GACACCATTGANGACTCCATTCATCGCAAGCCGCTGATGGAGATGAACGGCATTNGGGATGATANTCGTCTGGAG
TCAACATTCNTCAAGGCCAACTTGCACGACGCCATCACTGNCTCGGCCCAGNTGTGCCGCCACNACGAAGACTAC
CGCAGCGACATTGAGAGCTTGCACCAGCAGCTCACCAATCTGATCAACAACNAGCCGCGCATACTGCAAGGAAAT
CTCGGAGATGAGAATACCGATCCTGCAGCACAGCCGCTCTTCTGGATATCCAAGTGGGTCGACTACAGTGACNAA
TACGGCTTCGGTTATCAGCTCTNTGNTGAGGGCATTGGCGTTATGTTCAACGACACAACCAAATTGATTCTGCTT
CCGAACCAGATCAACGTCCACTTCATAGACAAGGACGGAAAGGAGAGCTACATGACTACNACCGATTACTGCAAG
NNGCTTGATAAAAAGATGAAGCTGCTTTCCTACTTCAAGCGTTNCATGATCGAGNATCTCGNGAAGGCTGNANCN
NATAATGTGAACANTGAGAGTGATCAGATATCGCGTATGCCCCATTTGCACTCCTGGTTCCGCACAACGTGTGCT
GTGGTCATGCATCTTANCAACGGTTCCGNGCNGCNTAATTTCTCGGATCACATGAAGCTCATTCTTTGTCCGCGT
ATGAGTGCCATTACATACATGGATCACGANAAGAANTT-CCGCACATATCGCTTCTCGACCATCNTGGAGNACGG
TGTGTCCAAAGATNTATATCAAAAGATACGCTATGCCCAAGAAAAACTTAGGAAAATGCTGGANAAAAGATGTTT
NTTTAATTGTTGGATGATGTTCACCATCTCCACAACCTACCANCGGACTANCATTCTAAGGCAAAATGTTAGTTT
AAGCTAA
>D.pseudoobscura pseudoobscura|Dpse SR|r3.04|XR_group6_2159934 Dpse\GA11545-RC|FBgn0071596,polo,GA11545,dpse_GLEANR_12899,dmel_FBgn0003124,dper_FBgn0162716,GL25129
ATGGCCGNAAAACCGGAGGATNAAAGCACAGATATACCGGATCGTCTCTTCGACTCCAATCAACGCANGACGTAC
AAGCGTATGCGCTTCTTTGGAAAGGGCGGCTTTGCCAAGTGCTACGAAATCATCGATGTGNAGACCGACGATGTT
TTTGCCGGCAAAATCGTATCAAANAAGCTGATGATCAAGCACAANCAGAAGNAGAAGNCCGCTNAGGAGATTANC
ATTCATCGTANTCTCAATCATCCCAACATAGTGAAGTTCCATAGCTATTTCGAGGATGTCCAGANCATTTACATT
GTCCTGGANCTTTGCAAGAAGCGGTCGATGATGGAGCTGCACAAGCGCCGGAAAAGCATCACNGAGTTCGAGTGC
CGCTATTACATTTACCANATCATCCAAGGCGTCAAGTATCTGCACGACAACCGCATTATCCATCGCGACTTGAAG
CTAGNAAACCTGTTCTTNAACGATATGCTGCACGTGAAGATTGGCGACTTTGGCCTAGCCACTCGCATCGAATAT
NAGGGCGAACGCAAGAAGACTCTGTGCGGCACCCCAAACTACATTGCCCCAGAAATTCTCACCAANAAGGGGCAT
TCGTTCGAAGTGGACATATGGTCCATTGGCTGCGTCATGTACACTCTGTTGGTNGGNCAACCCCCGTTTGANACC
AAAACGCTGAAGNACACTTATTCAAAGATNAAGAAGTNCGAGTACAGAGTGCCAAGCTACTTGAGAAAACCTGCT
GCAGATATGGTGATCTCCATGCTCCAGCCGANCCCTGAGAGCCGCCCAGCAATTGGCCAGTTGCTGAACTACGAC
TTCCTGAAGGGCTCGAAGGTGCCAACGTTCTTGCCAAGCTCTTGCCTAACTATGGCTCCACGAATTGGCATCAAC
GACACCATTGANGACTCCATTCATCGCAAGCCGCTGATGGAGATGAACGGCATTNGGGATGATANTCGTCTGGAG
TCAACATTCNTCAAGGCCAACTTGCACGACGCCATCACTGNCTCGGCCCAGNTGTGCCGCCACNACGAAGACTAC
CGCAGCGACATTGAGAGCTTGCACCAGCAGCTCACCAATCTGATCAACAACNAGCCGCGCATACTGCAAGGAAAT
CTCGGAGATGAGAATACCGATCCTGCAGCACAGCCGCTCTTCTGGATATCCAAGTGGGTCGACTACAGTGACNAA
TACGGCTTCGGTTATCAGCTCTNTGNTGAGGGCATTGGCGTTATGTTCAACGACACAACCAAATTGATTCTGCTT
CCGAACCAGATCAACGTCCACTTCATAGACAAGGACGGAAAGGAGAGCTACATGACTACNACCGATTACTGCAAG
NNGCTTGATAAAAAGATGAAGCTGCTTTCCTACTTCAAGCGTTNCATGATCGAGNATCTCGNGAAGGCTGNANCN
NATAATGTGAACANTGAGAGTGATCAGATATCGCGTATGCCCCATTTGCACTCCTGGTTCCGCACAACGTGTGCT
GTGGTCATGCATCTTANCAACGGTTCCGNGCNGCNTAATTTCTCGGATCACATGAAGCTCATTCTTTGTCCACGT
ATGAGTGCCATTACATACATGGATCACGANAAGAANTT-CCGCACATATCGCTTCTCGACCATCNTGGAGNACGG
TGTGTCCAAAGATNTATATCAAAAGATACGCTATGCCCAAGAAAAACTTAGGAAAATGCTGGANAAAAGATGTTT
NTTTAATTGTTGGATGATGTTCACCATCTCCACAACCTACCANCGGACTANCATTCTAAGGCAAAATGTTAGTTT
AAGCTAA
>D.pseudoobscura pseudoobscura|Dpse ST|r3.04|XR_group6_2159934 Dpse\GA11545-RC|FBgn0071596,polo,GA11545,dpse_GLEANR_12899,dmel_FBgn0003124,dper_FBgn0162716,GL25129
ATGGCCGNAAAACCGGAGGATNAAAGCACAGATATACCGGATCGTCTCTTCGACTCCAATCAACGCANGACGTAC
AAGCGTATGCGCTTCTTTGGAAAGGGCGGCTTTGCCAAGTGCTACGAAATCATCGATGTGNAGACCGACGATGTT
TTTGCCGGCAAAATCGTATCAAANAAGCTGATGATCAAGCACAANCAGAAGNAGAAGNCCGCTNAGGAGATTANC
ATTCATCGTANTCTCAATCATCCCAACATAGTGAAGTTCCATAGCTATTTCGAGGATGTCCAGANCATTTACATT
GTCCTGGANCTTTGCAAGAAGCGGTCGATGATGGAGCTGCACAAGCGCCGGAAAAGCATCACNGAGTTCGAGTGC
CGCTATTACATTTACCANATCATCCAAGGCGTCAAGTATCTGCACGACAACCGCATTATCCATCGCGACTTGAAG
CTAGNAAACCTGTTCTTNAACGATATGCTGCACGTGAAGATTGGCGACTTTGGCCTAGCCACTCGCATCGAATAT
NAGGGCGAACGCAAGAAGACTCTGTGCGGCACCCCAAACTACATTGCCCCAGAAATTCTCACCAANAAGGGGCAT
TCGTTCGAAGTGGACATATGGTCCATTGGCTGCGTCATGTACACTCTGTTGGTNGGNCAACCCCCGTTTGANACC
AAAACGCTGAAGNACACTTATTCAAAGATNAAGAAGTNCGAGTACAGAGTGCCAAGCTACTTGAGAAAACCTGCT
GCAGATATGGTGATCTCCATGCTCCAGCCGANCCCTGAGAGCCGCCCAGCAATTGGCCAGTTGCTGAACTACGAC
TTCCTGAAGGGCTCGAAGGTGCCAACGTTCTTGCCAAGCTCTTGCCTAACTATGGCTCCGCGAATTGGCATCAAC
GACACCATTGANGACTCCATTCATCGCAAGCCGCTGATGGAGATGAACGGCATTNGGGATGATANTCGTCTGGAG
TCAACATTCNTCAAGGCCAACTTGCACGACGCCATCACTGNCTCGGCCCAGNTGTGCCGCCACNACGAAGACTAC
CGCAGCGACATTGAGAGCTTGCACCAGCAGCTCACCAATCTGATCAACAACNAGCCGCGCATACTGCAAGGAAAT
CTCGGAGATGAGAATACCGATCCTGCAGCACAGCCGCTCTTCTGGATATCCAAGTGGGTCGACTACAGTGACNAA
TACGGCTTCGGTTATCAGCTCTNTGNTGAGGGCATTGGCGTTATGTTCAACGACACAACCAAATTGATTCTGCTT
CCGAACCAGATCAACGTCCACTTCATAGACAAGGACGGAAAGGAGAGCTACATGACTACNACCGATTACTGCAAG
NNGCTTGATAAAAAGATGAAGCTGCTTTCCTACTTCAAGCGTTNCATGATCGAGNATCTCGNGAAGGCTGNANCN
NATAATGTGAACANTGAGAGTGATCAGATATCGCGTATGCCCCATTTGCACTCCTGGTTCCGCACAACGTGTGCT
GTGGTCATGCATCTTANCAACGGTTCCGNGCNGCNTAATTTCTCGGATCACATGAAGCTCATTCTTTGTCCGCGT
ATGAGTGCCATTACATACATGGATCACGANAAGAANTT-CCGCACATATCGCTTCTCGACCATCNTGGAGNACGG
TGTGTCCAAAGATNTATATCAAAAGATACGCTATGCCCAAGAAAAACTTAGGAAAATGCTGGANAAAAGATGTTT
NTTTAATTGTTGGATGATGTTCACCATCTCCACAACCTACCANCGGACTANCATTCTAAGGCAAAATGTTAGTTT
AAGCTAA
>D.miranda|SP138|r3.04|XR_group6_2159934 Dpse\GA11545-RC|FBgn0071596,polo,GA11545,dpse_GLEANR_12899,dmel_FBgn0003124,dper_FBgn0162716,GL25129
ATGGCCGNAAAACCGGAGGATNAAAGCACAGATATACCGGATCGTCTTTTCGACTCCAATCAACGCANGACGTAT
AAGCGTATGCGCTTCTTTGGAAAGGGCGGCTTTGCCAAGTGCTACGAAATCATCGATGTGNAGACCGACGATGTT
TTTGCCGGCAAAATCGTATCAAANAAGCTGATGATCAAGCACAANCAGAAGNAGAAGNCCGCTNAGGAGATTANC
ATTCATCGTANTCTCAATCATCCCAACATAGTGAAGTTCCATAGCTATTTCGAGGATGTCCAGANCATTTACATT
GTCCTGGANCTTTGCAAGAAGCGGTCGATGATGGAGCTGCACAAGCGCCGGAAAAGCATCACNGAGTTCGAGTGC
CGCTACTACATTTACCANATCATCCAAGGCGTCAAGTATCTGCACGACAACCGCATTATCCATCGCGACTTGAAG
CTAGNAAACCTGTTCTTNAACGATATGCTGCACGTGAAGATTGGCGACTTTGGCCTAGCCACTCGCATCGAATAT
NAGGGCGAACGCAAGAAGACTCTGTGCGGCACCCCAAACTACATTGCCCCAGAAATTCTCACCAANAAGGGGCAT
TCGTTCGAAGTGGACATATGGTCCATTGGCTGCGTCATGTACACTCTGTTGGTNGGNCAACACCCGTTTGANACC
AAAACGCTGAAGNACACTTATTCAAAGATNAAGAAGTNCGAGTACAGAGTGCCAAGCTACTTGAGAAAACCTGCT
GCTGATATGGTGATCTCCATGCTCCAGCCGANCCCTGAGAGCCGCCCAGCAATTGGCCAGTTGCTGAACTACGAC
TTCCTGAAGGGCTCGAAGGTGCCAACGTTCTTGCCAAGCTCTTGCCTAACTATGGCTCCGCGAATTGGCATCAAC
GACACCATTGANGACTCCATTCATCGCAAGCCGCTGATGGAGATGAACGGCATTNGGGATGATANTCGTCTGGAG
TCAACATTCNTCAATACCAACTTGCACGACGCCATCACTGNCTCGGCCCAGNTGTGCCGCCACNACGAAGACTAC
CGCAGCGACATTGAGAGCTTGCACCAGCAGCTCACCAATCTGATCAACAACNAGCCGCGCATACTGCAAGGCAAT
CTCGAGGATGAGAATACCGATCCTGCAGCACAGCCGCTCTTCTGGATATCCAAATGGGTCGACTACAGTGAANAA
TACGGCTTCGGTTATCAGCTCTNTGNTGAGGGCATTGGCGTTATGTTCAACGACACAACCAAATTGATTCTGCTT
CCGAACCAGATCAACGTCCACTTCATAGACAAGGACGGAAAGGAGAGCTACATGACTACNACCGATTACTGCAAG
NNGCTTGATAAAAAGATGAAGCTGCTTTCCTACTTCAAGCGTTNCATGATCGAGNATCTCGNGAAGGCTGNANCN
NATAATGTGAACANTGAGAGTGATCAGATATCGCGTATGCCCCATTTGCACTCCTGGTTCCGCACAACGTGTGCT
GTGGTCATGCATCTTANCAACGGTTCCGNACNGCNTAATTTTTCGGATCACATGAAGCTCATTCTTTGTCCGCGT
ATGAGTGCCATTACATACATGGATCACGANAAGAANTT-CCGCACATATCGCTTCTCGACCATCNTGGAGNACGG
TGTGTCCAAAGATNTATATCAAAAGATACGCTATGCCCAAGAAAAACTTAGAAAAATGCTGGANAAAAGATGTTT
NTTTAATTGTTGGATGATGTTCACCATCTCCACAACCTACCANCGGACTANCATTCTAAGGCAAAATGTTAGTTT
AAGCTAA
>D.miranda|MAO3.3|r3.04|XR_group6_2159934 Dpse\GA11545-RC|FBgn0071596,polo,GA11545,dpse_GLEANR_12899,dmel_FBgn0003124,dper_FBgn0162716,GL25129
ATGGCCGNAAAACCGGAGGATNAAAGCACAGATATACCGGATCGTCTCTTCGACTCCAATCAACGCANGACGTAT
AAGCGTATGCGCTTCTTTGGAAAGGGCGGCTTTGCCAAGTGCTACGAAATCATCGATGTGNAGACCGACGATGTT
TTTGCCGGCAAAATCGTATCAAANAAGCTGATGATCAAGCACAANCAGAAGNAGAAGNCCGCTNAGGAGATTANC
ATTCATCGTANTCTCAATCATCCCAACATAGTGAAGTTCCATAGCTATTTCGAGGATGTCCAGANCATTTACATT
GTCCTGGANCTTTGCAAGAAGCGGTCGATGATGGAGCTGCACAAGCGCCGGAAAAGCATCACNGAGTTCGAGTGC
CGCTACTACATTTACCANATCATCCAAGGCGTCAAGTATCTGCACGACAACCGCATTATCCATCGCGACTTGAAG
CTAGNAAACCTGTTCTTNAACGATATGCTGCACGTGAAGATTGGCGACTTTGGCCTAGCCACTCGCATCGAATAT
NAGGGCGAACGCAAGAAGACTCTGTGCGGCACCCCAAACTACATTGCCCCAGAAATTCTCACCAANAAGGGGCAT
TCGTTCGAAGTGGACATATGGTCCATTGGCTGCGTCATGTACACTCTGTTGGTNGGNCAACCCCCGTTTGANACC
AAAACGCTGAAGNACACTTATTCAAAGATNAAGAAGTNCGAGTACAGAGTGCCAAGCTACTTGAGAAAACCTGCT
GCTGATATGGTGATCTCCATGCTCCAGCCGANCCCTGAGAGCCGCCCAGCAATTGGCCAGTTGCTGAACTACGAC
TTCCTGAAGGGCTCGAAGGTGCCAACGTTCTTGCCAAGCTCTTGCCTAACTATGGCTCCGCGAATTGGCATCAAC
GACACCATTGANGACTCCATTCATCGCAAGCCGCTGATGGAGATGAACGGCATTNGGGATGATANTCGTCTGGAG
TCAACATTCNTCAATACCAACTTGCACGACGCCATCACTGNCTCGGCCCAGNTGTGCCGCCACNACGAAGACTAC
CGCAGCGACATTGAGAGCTTGCACCAGCAGCTCACCAATCTGATCAACAACNAGCCGCGCATACTGCAAGGCAAT
CTCGAGGATGAGAATACCGATCCTGCAGCACAGCCGCTCTTCTGGATATCCAAATGGGTCGACTACAGTGAANAA
TACGGCTTCGGTTATCAGCTCTNTGNTGAGGGCATTGGCGTTATGTTCAACGACACAACCAAATTGATTCTGCTT
CCGAACCAGATCAACGTCCACTTCATAGACAAGGACGGAAAGGAGAGCTACATGACTACNACCGATTACTGCAAG
NNGCTTGATAAAAAGATGAAGCTGCTTTCCTACTTCAAGCGTTNCATGATCGAGNATCTCGNGAAGGCTGNANCN
NATAATGTGAACANTGAGAGTGATCAGATATCGCGTATGCCCCATTTGCACTCCTGGTTCCGCACAACGTGTGCT
GTGGTCATGCATCTTANCAACGGTTCCGNACNGCNTAATTTTTCGGATCACATGAAGCTCATTCTTTGTCCGCGT
ATGAGTGCCATTACATACATGGATCACGANAAGAANTT-CCGCACATATCGCTTCTCGACCATCNTGGAGNACGG
TGTGTCCAAAGAANTATATCAAAAGATACGCTATGCCCAAGAAAAACTTAGAAAAATGCTGGANAAAAGATGTTT
NTTTAATTGTTGGATGATGTTCACCATCTCCACAACCTACCANCGGACTANCATTCTAAGGCAAAATGTTAGTTT
AAGCTAA
>D.miranda|MA28|r3.04|XR_group6_2159934 Dpse\GA11545-RC|FBgn0071596,polo,GA11545,dpse_GLEANR_12899,dmel_FBgn0003124,dper_FBgn0162716,GL25129
ATGGCCGNAAAACCGGAGGATNAAAGCACAGATATACCGGATCGTCTCTTCGACTCCAATCAACGCANGACGTAT
AAGCGTATGCGCTTCTTTGGAAAGGGCGGCTTTGCCAAGTGCTACGAAATCATCGATGTGNAGACCGACGATGTT
TTTGCCGGCAAAATCGTATCAAANAAGCTGATGATCAAGCACAANCAGAAGNAGAAGNCCGCTNAGGAGATTANC
ATTCATCGTANTCTCAATCATCCCAACATAGTGAAGTTCCATAGCTATTTCGAGGATGTCCAGANCATTTACATT
GTCCTGGANCTTTGCAAGAAGCGGTCGATGATGGAGCTGCACAAGCGCCGGAAAAGCATCACNGAGTTCGAGTGC
CGCTACTACATTTACCANATCATCCAAGGCGTCAAGTATCTGCACGACAACCGCATTATCCATCGCGACTTGAAG
CTAGNAAACCTGTTCTTNAACGATATGCTGCACGTGAAGATTGGCGACTTTGGCCTAGCCACTCGCATCGAATAT
NAGGGCGAACGCAAGAAGACTCTGTGCGGCACCCCAAACTACATTGCCCCAGAAATTCTCACCAANAAGGGGCAT
TCGTTCGAAGTGGACATATGGTCCATTGGCTGCGTCATGTACACTCTGTTGGTNGGNCAACCCCCGTTTGANACC
AAAACGCTGAAGNACACTTATTCAAAGATNAAGAAGTNCGAGTACAGAGTGCCAAGCTACTTGAGAAAACCTGCT
GCTGATATGGTGATCTCCATGCTCCAGCCGANCCCTGAGAGCCGCCCAGCAATTGGCCAGTTGCTGAACTACGAC
TTCCTGAAGGGCTCGAAGGTGCCAACGTTCTTGCCAAGCTCTTGCCTAACTATGGCTCCGCGAATTGGCATCAAC
GACACCATTGANGACTCCATTCATCGCAAGCCGCTGATGGAGATGAACGGCATTNGGGATGATANTCGTCTGGAG
TCAACATTCNTCAATACCAACTTGCACGACGCCATCACTGNCTCGGCCCAGNTGTGCCGCCACNACGAAGACTAC
CGCAGCGACATTGAGAGCTTGCACCAGCAGCTCACCAATCTGATCAACAACNAGCCGCGCATACTGCAAGGCAAT
CTCGAGGATGAGAATACCGATCCTGCAGCACAGCCGCTCTTCTGGATATCCAAATGGGTCGACTACAGTGAANAA
TACGGCTTCGGTTATCAGCTCTNTGNTGAGGGCATTGGCGTTATGTTCAACGACACAACCAAATTGATTCTGCTT
CCGAACCAGATCAACGTCCACTTCATAGACAAGGACGGAAAGGAGAGCTACATGACTACNACCGATTACTGCAAG
NNACTTGATAAAAAGATGAAGCTGCTTTCCTACTTCAAGCGTTNCATGATCGAGNATCTCGNGAAGGCTGNANCN
NATAATGTGAACANTGAGAGTGATCAGATATCGCGTATGCCCCATTTGCACTCCTGGTTCCGCACAACGTGTGCT
GTGGTCATGCATCTTANCAACGGTTCCGNACNGCNTAATTTTTCGGATCACATGAAGCTCATTCTTTGTCCGCGT
ATGAGTGCCATTACATACATGGATCACGANAAGAANTT-CCGCACATATCGCTTCTCGACCATCNTGGAGNACGG
TGTGTCCAAAGAANTATATCAAAAGATACGCTATGCCCAAGAAAAACTTAGAAAAATGCTGGANAAAAGATGTTT
NTTTAATTGTTGGATGATGTTCACCATCTCCACAACCTACCANCGGACTANCATTCTAAGGCAAAATGTTAGTTT
AAGCTAA
>D.miranda|MAO3.4|r3.04|XR_group6_2159934 Dpse\GA11545-RC|FBgn0071596,polo,GA11545,dpse_GLEANR_12899,dmel_FBgn0003124,dper_FBgn0162716,GL25129
ATGGCCGNAAAACCGGAGGATNAAAGCACAGATATACCGGATCGTCTCTTCGACTCCAATCAACGCANGACGTAT
AAGCGTATGCGCTTCTTTGGAAAGGGCGGCTTTGCCAAGTGCTACGAAATCATCGATGTGNAGACCGACGATGTT
TTTGCCGGCAAAATCGTATCAAANAAGCTGATGATCAAGCACAANCAGAAGNAGAAGNCCGCTNAGGAGATTANC
ATTCATCGTANTCTCAATCATCCCAACATAGTGAAGTTCCATAGCTATTTCGAGGATGTCCAGANCATTTACATT
GTCCTGGANCTTTGCAAGAAGCGGTCGATGATGGAGCTGCACAAGCGCCGGAAAAGCATCACNGAGTTCGAGTGC
CGCTACTACATTTACCANATCATCCAAGGCGTCAAGTATCTGCACGACAACCGCATTATCCATCGCGACTTGAAG
CTAGNAAACCTGTTCTTNAACGATATGCTGCACGTGAAGATTGGCGACTTTGGCCTAGCCACTCGCATCGAATAT
NAGGGCGAACGCAAGAAGACTCTGTGCGGCACCCCAAACTACATTGCCCCAGAAATTCTCACCAANAAGGGGCAT
TCGTTCGAAGTGGACATATGGTCCATTGGCTGCGTCATGTACACTCTGTTGGTNGGNCAACCCCCGTTTGANACC
AAAACGCTGAAGNACACTTATTCAAAGATNAAGAAGTNCGAGTACAGAGTGCCAAGCTACTTGAGAAAACCTGCT
GCTGATATGGTGATCTCCATGCTCCAGCCGANCCCTGAGAGCCGCCCAGCAATTGGCCAGTTGCTGAACTACGAC
TTCCTGAAGGGCTCGAAGGTGCCAACGTTCTTGCCAAGCTCTTGCCTAACTATGGCTCCGCGAATTGGCATCAAC
GACACCATTGANGACTCCATTCATCGCAAGCCGCTGATGGAGATGAACGGCATTNGGGATGATANTCGTCTGGAG
TCAACATTCNTCAATACCAACTTGCACGACGCCATCACTGNCTCGGCCCAGNTGTGCCGCCACNACGAAGACTAC
CGCAGCGACATTGAGAGCTTGCACCAGCAGCTCACCAATCTGATCAACAACNAGCCGCGCATACTGCAAGGCAAT
CTCGAGGATGAGAATACCGATCCTGCAGCACAGCCGCTCTTCTGGATATCCAAATGGGTCGACTACAGTGAANAA
TACGGCTTCGGTTATCAGCTCTNTGNTGAGGGCATTGGCGTTATGTTCAACGACACAACCAAATTGATTCTGCTT
CCGAACCAGATCAACGTCCACTTCATAGACAAGGACGGAAAGGAGAGCTACATGACTACNACCGATTACTGCAAG
NNGCTTGATAAAAAGATGAAGCTGCTTTCCTACTTCAAGCGTTNCATGATCGAGNATCTCGNGAAGGCTGNANCN
NATAATGTGAACANTGAGAGTGATCAGATATCGCGTATGCCCCATTTGCACTCCTGGTTCCGCACAACGTGTGCT
GTGGTCATGCATCTTANCAACGGTTCCGNACNGCNTAATTTTTCGGATCACATGAAGCTCATTCTTTGTCCGCGT
ATGAGTGCCATTACATACATGGATCACGANAAGAANTT-CCGCACATATCGCTTCTCGACCATCNTGGAGNACGG
TGTGTCCAAAGAANTATATCAAAAGATACGCTATGCCCAAGAAAAACTTAGAAAAATGCTGGANAAAAGATGTTT
NTTTAATTGTTGGATGATGTTCACCATCTCCACAACCTACCANCGGACTANCATTCTAAGGCAAAATGTTAGTTT
AAGCTAA
>D.miranda|MAO3.5|r3.04|XR_group6_2159934 Dpse\GA11545-RC|FBgn0071596,polo,GA11545,dpse_GLEANR_12899,dmel_FBgn0003124,dper_FBgn0162716,GL25129
ATGGCCGNAAAACCGGAGGATNAAAGCACAGATATACCGGATCGTCTCTTCGACTCCAATCAACGCANGACGTAT
AAGCGTATGCGCTTCTTTGGAAAGGGCGGCTTTGCCAAGTGCTACGAAATCATCGATGTGNAGACCGACGATGTT
TTTGCCGGCAAAATCGTATCAAANAAGCTGATGATCAAGCACAANCAGAAGNAGAAGNCCGCTNAGGAGATTANC
ATTCATCGTANTCTCAATCATCCCAACATAGTGAAGTTCCATAGCTATTTCGAGGATGTCCAGANCATTTACATT
GTCCTGGANCTTTGCAAGAAGCGGTCGATGATGGAGCTGCACAAGCGCCGGAAAAGCATCACNGAGTTCGAGTGC
CGCTACTACATTTACCANATCATCCAAGGCGTCAAGTATCTGCACGACAACCGCATTATCCATCGCGACTTGAAG
CTAGNAAACCTGTTCTTNAACGATATGCTGCACGTGAAGATTGGCGACTTTGGCCTAGCCACTCGCATCGAATAT
NAGGGCGAACGCAAGAAGACTCTGTGCGGCACCCCAAACTACATTGCCCCAGAAATTCTCACCAANAAGGGGCAT
TCGTTCGAAGTGGACATATGGTCCATTGGCTGCGTCATGTACACTCTGTTGGTNGGNCAACCCCCGTTTGANACC
AAAACGCTGAAGNACACTTATTCAAAGATNAAGAAGTNCGAGTACAGAGTGCCAAGCTACTTGAGAAAACCTGCT
GCTGATATGGTGATCTCCATGCTCCAGCCGANCCCTGAGAGCCGCCCAGCAATTGGCCAGTTGCTGAACTACGAC
TTCCTGAAGGGCTCGAAGGTGCCAACGTTCTTGCCAAGCTCTTGCCTAACTATGGCTCCGCGAATTGGCATCAAC
GACACCATTGANGACTCCATTCATCGCAAGCCGCTGATGGAGATGAACGGCATTNGGGATGATANTCGTCTGGAG
TCAACATTCNTCAATACCAACTTGCACGACGCCATCACTGNCTCGGCCCAGNTGTGCCGCCACNACGAAGACTAC
CGCAGCGACATTGAGAGCTTGCACCAGCAGCTCACCAATCTGATCAACAACNAGCCGCGCATACTGCAAGGCAAT
CTCGAGGATGAGAATACCGATCCTGCAGCACAGCCGCTCTTCTGGATATCCAAATGGGTCGACTACAGTGAANAA
TACGGCTTCGGTTATCAGCTCTNTGNTGAGGGCATTGGCGTTATGTTCAACGACACAACCAAATTGATTCTGCTT
CCGAACCAGATCAACGTCCACTTCATAGACAAGGACGGAAAGGAGAGCTACATGACTACNACCGATTACTGCAAG
NNGCTTGATAAAAAGATGAAGCTGCTTTCCTACTTCAAGCGTTNCATGATCGAGNATCTCGNGAAGGCTGNANCN
NATAATGTGAACANTGAGAGTGATCAGATATCGCGTATGCCCCATTTGCACTCCTGGTTCCGCACAACGTGTGCT
GTGGTCATGCATCTTANCAACGGTTCCGNACNGCNTAATTTTTCGGATCACATGAAGCTCATTCTTTGTCCGCGT
ATGAGTGCCATTACATACATGGATCACGANAAGAANTT-CCGCACATATCGCTTCTCGACCATCNTGGAGNACGG
TGTGTCCAAAGAANTATATCAAAAGATACGCTATGCCCAAGAAAAACTTAGAAAAATGCTGGANAAAAGATGTTT
NTTTAATTGTTGGATGATGTTCACCATCTCCACAACCTACCANCGGACTANCATTCTAAGGCAAAATGTTAGTTT
AAGCTAA
>D.miranda|MAO3.6|r3.04|XR_group6_2159934 Dpse\GA11545-RC|FBgn0071596,polo,GA11545,dpse_GLEANR_12899,dmel_FBgn0003124,dper_FBgn0162716,GL25129
ATGGCCGNAAAACCGGAGGATNAAAGCACAGATATACCGGATCGTCTCTTCGACTCCAATCAACGCANGACGTAT
AAGCGTATGCGCTTCTTTGGAAAGGGCGGCTTTGCCAAGTGCTACGAAATCATCGATGTGNAGACCGACGATGTT
TTTGCCGGCAAAATCGTATCAAANAAGCTGATGATCAAGCACAANCAGAAGNAGAAGNCCGCTNAGGAGATTANC
ATTCATCGTANTCTCAATCATCCCAACATAGTGAAGTTCCATAGCTATTTCGAGGATGTCCAGANCATTTACATT
GTCCTGGANCTTTGCAAGAAGCGGTCGATGATGGAGCTGCACAAGCGCCGGAAAAGCATCACNGAGTTCGAGTGC
CGCTACTACATTTACCANATCATCCAAGGCGTCAAGTATCTGCACGACAACCGCATTATCCATCGCGACTTGAAG
CTAGNAAACCTGTTCTTNAACGATATGCTGCACGTGAAGATTGGCGACTTTGGCCTAGCCACTCGCATCGAATAT
NAGGGCGAACGCAAGAAGACTCTGTGCGGCACCCCAAACTACATTGCCCCAGAAATTCTCACCAANAAGGGGCAT
TCGTTCGAAGTGGACATATGGTCCATTGGCTGCGTCATGTACACTCTGTTGGTNGGNCAACACCCGTTTGANACC
AAAACGCTGAAGNACACTTATTCAAAGATNAAGAAGTNCGAGTACAGAGTGCCAAGCTACTTGAGAAAACCTGCT
GCTGATATGGTGATCTCCATGCTCCAGCCGANCCCTGAGAGCCGCCCAGCAATTGGCCAGTTGCTGAACTACGAC
TTCCTGAAGGGCTCGAAGGTGCCAACGTTCTTGCCAAGCTCTTGCCTAACTATGGCTCCGCGAATTGGCATCAAC
GACACCATTGANGACTCCATTCATCGCAAGCCGCTGATGGAGATGAACGGCATTNGGGATGATANTCGTCTGGAG
TCAACATTCNTCAATACCAACTTGCACGACGCCATCACTGNCTCGGCCCAGNTGTGCCGCCACNACGAAGACTAC
CGCAGCGACATTGAGAGCTTGCACCAGCAGCTCACCAATCTGATCAACAACNAGCCGCGCATACTGCAAGGCAAT
CTCGAGGATGAGAATACCGATCCTGCAGCACAGCCGCTCTTCTGGATATCCAAATGGGTCGACTACAGTGAANAA
TACGGCTTCGGTTATCAGCTCTNTGNTGAGGGCATTGGCGTTATGTTCAACGACACAACCAAATTGATTCTGCTT
CCGAACCAGATCAACGTCCACTTCATAGACAAGGACGGAAAGGAGAGCTACATGACTACNACCGATTACTGCAAG
NNGCTTGATAAAAAGATGAAGCTGCTTTCCTACTTCAAGCGTTNCATGATCGAGNATCTCGNGAAGGCTGNANCN
NATAATGTGAACANTGAGAGTGATCAGATATCGCGTATGCCCCATTTGCACTCCTGGTTCCGCACAACGTGTGCT
GTGGTCATGCATCTTANCAACGGTTCCGNACNGCNTAATTTTTCGGATCACATGAAGCTCATTCTTTGTCCGCGT
ATGAGTGCCATTACATACATGGATCACGANAAGAANTT-CCGCACATATCGCTTCTCGACCATCNTGGAGNACGG
TGTGTCCAAAGAANTATATCAAAAGATACGCTATGCCCAAGAAAAACTTAGAAAAATGCTGGANAAAAGATGTTT
NTTTAATTGTTGGATGATGTTCACCATCTCCACAACCTACCANCGGACTANCATTCTAAGGCAAAATGTTAGTTT
AAGCTAA
>D.miranda|MAO101.4|r3.04|XR_group6_2159934 Dpse\GA11545-RC|FBgn0071596,polo,GA11545,dpse_GLEANR_12899,dmel_FBgn0003124,dper_FBgn0162716,GL25129
ATGGCCGNAAAACCGGAGGATNAAAGCACAGATATACCGGATCGTCTCTTCGACTCCAATCAACGCANGACGTAT
AAGCGTATGCGCTTCTTTGGAAAGGGCGGCTTTGCCAAGTGCTACGAAATCATCGATGTGNAGACCGACGATGTT
TTTGCCGGCAAAATCGTATCAAANAAGCTGATGATCAAGCACAANCAGAAGNAGAAGNCCGCTNAGGAGATTANC
ATTCATCGTANTCTCAATCATCCCAACATAGTGAAGTTCCATAGCTATTTCGAGGATGTCCAGANCATTTACATT
GTCCTGGANCTTTGCAAGAAGCGGTCGATGATGGAGCTGCACAAGCGCCGGAAAAGCATCACNGAGTTCGAGTGC
CGCTACTACATTTACCANATCATCCAAGGCGTCAAGTATCTGCACGACAACCGCATTATCCATCGCGACTTGAAG
CTAGNAAACCTGTTCTTNAACGATATGCTGCACGTGAAGATTGGCGACTTTGGCCTAGCCACTCGCATCGAATAT
NAGGGCGAACGCAAGAAGACTCTGTGCGGCACCCCAAACTACATTGCCCCAGAAATTCTCACCAANAAGGGGCAT
TCGTTCGAAGTGGACATATGGTCCATTGGCTGCGTCATGTACACTCTGTTGGTNGGNCAACCCCCGTTTGANACC
AAAACGCTGAAGNACACTTATTCAAAGATNAAGAAGTNCGAGTACAGAGTGCCAAGCTACTTGAGAAAACCTGCT
GCTGATATGGTGATCTCCATGCTCCAGCCGANCCCTGAGAGCCGCCCAGCAATTGGCCAGTTGCTGAACTACGAC
TTCCTGAAGGGCTCGAAGGTGCCAACGTTCTTGCCAAGCTCTTGCCTAACTATGGCTCCGCGAATTGGCATCAAC
GACACCATTGANGACTCCATTCATCGCAAGCCGCTGATGGAGATGAACGGCATTNGGGATGATANTCGTCTGGAG
TCAACATTCNTCAATACCAACTTGCACGACGCCATCACTGNCTCGGCCCAGNTGTGCCGCCACNACGAAGACTAC
CGCAGCGACATTGAGAGCTTGCACCAGCAGCTCACCAATCTGATCAACAACNAGCCGCGCATACTGCAAGGCAAT
CTCGAGGATGAGAATACCGATCCTGCAGCACAGCCGCTCTTCTGGATATCCAAATGGGTCGACTACAGTGAANAA
TACGGCTTCGGTTATCAGCTCTNTGNTGAGGGCATTGGCGTTATGTTCAACGACACAACCAAATTGATTCTGCTT
CCGAACCAGATCAACGTCCACTTCATAGACAAGGACGGAAAGGAGAGCTACATGACTACNACCGATTACTGCAAG
NNGCTTGATAAAAAGATGAAGCTGCTTTCCTACTTCAAGCGTTNCATGATCGAGNATCTCGNGAAGGCTGNANCN
NATAATGTGAACANTGAGAGTGATCAGATATCGCGTATGCCCCATTTGCACTCCTGGTTCCGCACAACGTGTGCT
GTGGTCATGCATCTTANCAACGGTTCCGNACNGCNTAATTTTTCGGATCACATGAAGCTCATTCTTTGTCCGCGT
ATGAGTGCCATTACATACATGGATCACGANAAGAANTT-CCGCACATATCGCTTCTCGACCATCNTGGAGNACGG
TGTGTCCAAAGAANTATATCAAAAGATACGCTATGCCCAAGAAAAACTTAGAAAAATGCTGGANAAAAGATGTTT
NTTTAATTGTTGGATGATGTTCACCATCTCCACAACCTACCANCGGACTANCATTCTAAGGCAAAATGTTAGTTT
AAGCTAA
>D.miranda|ML6f|r3.04|XR_group6_2159934 Dpse\GA11545-RC|FBgn0071596,polo,GA11545,dpse_GLEANR_12899,dmel_FBgn0003124,dper_FBgn0162716,GL25129
ATGGCCGNAAAACCGGAGGATNAAAGCACAGATATACCGGATCGTCTCTTCGACTCCAATCAACGCANGACGTAT
AAGCGTATGCGCTTCTTTGGAAAGGGCGGCTTTGCCAAGTGCTACGAAATCATCGATGTGNAGACCGACGATGTT
TTTGCCGGCAAAATCGTATCAAANAAGCTGATGATCAAGCACAANCAGAAGNAGAAGNCCGCTNAGGAGATTANC
ATTCATCGTANTCTCAATCATCCCAACATAGTGAAGTTCCATAGCTATTTCGAGGATGTCCAGANCATTTACATT
GTCCTGGANCTTTGCAAGAAGCGGTCGATGATGGAGCTGCACAAGCGCCGGAAAAGCATCACNGAGTTCGAGTGC
CGCTACTACATTTACCANATCATCCAAGGCGTCAAGTATCTGCACGACAACCGCATTATCCATCGCGACTTGAAG
CTAGNAAACCTGTTCTTNAACGATATGCTGCACGTGAAGATTGGCGACTTTGGCCTAGCCACTCGCATCGAATAT
NAGGGCGAACGCAAGAAGACTCTGTGCGGCACCCCAAACTACATTGCCCCAGAAATTCTCACCAANAAGGGGCAT
TCGTTCGAAGTGGACATATGGTCCATTGGCTGCGTCATGTACACTCTGTTGGTNGGNCAACCCCCGTTTGANACC
AAAACGCTGAAGNACACTTATTCAAAGATNAAGAAGTNCGAGTACAGAGTGCCAAGCTACTTGAGAAAACCTGCT
GCTGATATGGTGATCTCCATGCTCCAGCCGANCCCTGAGAGCCGCCCAGCAATTGGCCAGTTGCTGAACTACGAC
TTCCTGAAGGGCTCGAAGGTGCCAACGTTCTTGCCAAGCTCTTGCCTAACTATGGCTCCGCGAATTGGCATCAAC
GACACCATTGANGACTCCATTCATCGCAAGCCGCTGATGGAGATGAACGGCATTNGGGATGATANTCGTCTGGAG
TCAACATTCNTCAATACCAACTTGCACGACGCCATCACTGNCTCGGCCCAGNTGTGCCGCCACNACGAAGACTAC
CGCAGCGACATTGAGAGCTTGCACCAGCAGCTCACCAATCTGATCAACAACNAGCCGCGCATACTGCAAGGCAAT
CTCGAGGATGAGAATACCGATCCTGCAGCACAGCCGCTCTTCTGGATATCCAAATGGGTCGACTACAGTGAANAA
TACGGCTTCGGTTATCAGCTCTNTGNTGAGGGCATTGGCGTTATGTTCAACGACACAACCAAATTGATTCTGCTT
CCGAACCAGATCAACGTCCACTTCATAGACAAGGACGGAAAGGAGAGCTACATGACTACNACCGATTACTGCAAG
NNGCTTGATAAAAAGATGAAGCTGCTTTCCTACTTCAAGCGTTNCATGATCGAGNATCTCGNGAAGGCTGNANCN
NATAATGTGAACANTGAGAGTGATCAGATATCGCGTATGCCCCATTTGCACTCCTGGTTCCGCACAACGTGTGCT
GTGGTCATGCATCTTANCAACGGTTCCGNACNGCNTAATTTTTCGGATCACATGAAGCTCATTCTTTGTCCGCGT
ATGAGTGCCATTACATACATGGATCACGANAAGAANTT-CCGCACATATCGCTTCTCGACCATCNTGGAGNACGG
TGTGTCCAAAGAANTATATCAAAAGATACGCTATGCCCAAGAAAAACTTAGAAAAATGCTGGANAAAAGATGTTT
NTTTAATTGTTGGATGATGTTCACCATCTCCACAACCTACCANCGGACTANCATTCTAAGGCAAAATGTTAGTTT
AAGCTAA
>D.miranda|ML14|r3.04|XR_group6_2159934 Dpse\GA11545-RC|FBgn0071596,polo,GA11545,dpse_GLEANR_12899,dmel_FBgn0003124,dper_FBgn0162716,GL25129
ATGGCCGNAAAACCGGAGGATNAAAGCACAGATATACCGGATCGTCTCTTCGACTCCAATCAACGCANGACGTAT
AAGCGTATGCGCTTCTTTGGAAAGGGCGGCTTTGCCAAGTGCTACGAAATCATCGATGTGNAGACCGACGATGTT
TTTGCCGGCAAAATCGTATCAAANAAGCTGATGATCAAGCACAANCAGAAGNAGAAGNCCGCTNAGGAGATTANC
ATTCATCGTANTCTCAATCATCCCAACATAGTGAAGTTCCATAGCTATTTCGAGGATGTCCAGANCATTTACATT
GTCCTGGANCTTTGCAAGAAGCGGTCGATGATGGAGCTGCACAAGCGCCGGAAAAGCATCACNGAGTTCGAGTGC
CGCTACTACATTTACCANATCATCCAAGGCGTCAAGTATCTGCACGACAACCGCATTATCCATCGCGACTTGAAG
CTAGNAAACCTGTTCTTNAACGATATGCTGCACGTGAAGATTGGCGACTTTGGCCTAGCCACTCGCATCGAATAT
NAGGGCGAACGCAAGAAGACTCTGTGCGGCACCCCAAACTACATTGCCCCAGAAATTCTCACCAANAAGGGGCAT
TCGTTCGAAGTGGACATATGGTCCATTGGCTGCGTCATGTACACTCTGTTGGTNGGNCAACCCCCGTTTGANACC
AAAACGCTGAAGNACACTTATTCAAAGATNAAGAAGTNCGAGTACAGAGTGCCAAGCTACTTGAGAAAACCTGCT
GCTGATATGGTGATCTCCATGCTCCAGCCGANCCCTGAGAGCCGCCCAGCAATTGGCCAGTTGCTGAACTACGAC
TTCCTGAAGGGCTCGAAGGTGCCAACGTTCTTGCCAAGCTCTTGCCTAACTATGGCTCCGCGAATTGGCATCAAC
GACACCATTGANGACTCCATTCATCGCAAGCCGCTGATGGAGATGAACGGCATTNGGGATGATANTCGTCTGGAG
TCAACATTCNTCAATACCAACTTGCACGACGCCATCACTGNCTCGGCCCAGNTGTGCCGCCACNACGAAGACTAC
CGCAGCGACATTGAGAGCTTGCACCAGCAGCTCACCAATCTGATCAACAACNAGCCGCGCATACTGCAAGGCAAT
CTCGAGGATGAGAATACCGATCCTGCAGCACAGCCGCTCTTCTGGATATCCAAATGGGTCGACTACAGTGAANAA
TACGGCTTCGGTTATCAGCTCTNTGNTGAGGGCATTGGCGTTATGTTCAACGACACAACCAAATTGATTCTGCTT
CCGAACCAGATCAACGTCCACTTCATAGACAAGGACGGAAAGGAGAGCTACATGACTACNACCGATTACTGCAAG
NNGCTTGATAAAAAGATGAAGCTGCTTTCCTACTTCAAGCGTTNCATGATCGAGNATCTCGNGAAGGCTGNANCN
NATAATGTGAACANTGAGAGTGATCAGATATCGCGTATGCCCCATTTGCACTCCTGGTTCCGCACAACGTGTGCT
GTGGTCATGCATCTTANCAACGGTTCCGNACNGCNTAATTTTTCGGATCACATGAAGCTCATTCTTTGTCCGCGT
ATGAGTGCCATTACATACATGGATCACGANAAGAANTT-CCGCACATATCGCTTCTCGACCATCNTGGAGNACGG
TGTGTCCAAAGAANTATATCAAAAGATACGCTATGCCCAAGAAAAACTTAGAAAAATGCTGGANAAAAGATGTTT
NTTTAATTGTTGGATGATGTTCACCATCTCCACAACCTACCANCGGACTANCATTCTAAGGCAAAATGTTAGTTT
AAGCTAA
>D.miranda|ML16|r3.04|XR_group6_2159934 Dpse\GA11545-RC|FBgn0071596,polo,GA11545,dpse_GLEANR_12899,dmel_FBgn0003124,dper_FBgn0162716,GL25129
ATGGCCGNAAAACCGGAGGATNAAAGCACAGATATACCGGATCGTCTCTTCGACTCCAATCAACGCANGACGTAT
AAGCGTATGCGCTTCTTTGGAAAGGGCGGCTTTGCCAAGTGCTACGAAATCATCGATGTGNAGACCGACGATGTT
TTTGCCGGCAAAATCGTATCAAANAAGCTGATGATCAAGCACAANCAGAAGNAGAAGNCCGCTNAGGAGATTANC
ATTCATCGTANTCTCAATCATCCCAACATAGTGAAGTTCCATAGCTATTTCGAGGATGTCCAGANCATTTACATT
GTCCTGGANCTTTGCAAGAAGCGGTCGATGATGGAGCTGCACAAGCGCCGGAAAAGCATCACNGAGTTCGAGTGC
CGCTACTACATTTACCANATCATCCAAGGCGTCAAGTATCTGCACGACAACCGCATTATCCATCGCGACTTGAAG
CTAGNAAACCTGTTCTTNAACGATATGCTGCACGTGAAGATTGGCGACTTTGGCCTAGCCACTCGCATCGAATAT
NAGGGCGAACGCAAGAAGACTCTGTGCGGCACCCCAAACTACATTGCCCCAGAAATTCTCACCAANAAGGGGCAT
TCGTTCGAAGTGGACATATGGTCCATTGGCTGCGTCATGTACACTCTGTTGGTNGGNCAACCCCCGTTTGANACC
AAAACGCTGAAGNACACTTATTCAAAGATNAAGAAGTNCGAGTACAGAGTGCCAAGCTACTTGAGAAAACCTGCT
GCTGATATGGTGATCTCCATGCTCCAGCCGANCCCTGAGAGCCGCCCAGCAATTGGCCAGTTGCTGAACTACGAC
TTCCTGAAGGGCTCGAAGGTGCCAACGTTCTTGCCAAGCTCTTGCCTAACTATGGCTCCGCGAATTGGCATCAAC
GACACCATTGANGACTCCATTCATCGCAAGCCGCTGATGGAGATGAACGGCATTNGGGATGATANTCGTCTGGAG
TCAACATTCNTCAATACCAACTTGCACGACGCCATCACTGNCTCGGCCCAGNTGTGCCGCCACNACGAAGACTAC
CGCAGCGACATTGAGAGCTTGCACCAGCAGCTCACCAATCTGATCAACAACNAGCCGCGCATACTGCAAGGCAAT
CTCGAGGATGAGAATACCGATCCTGCAGCACAGCCGCTCTTCTGGATATCCAAATGGGTCGACTACAGTGAANAA
TACGGCTTCGGTTATCAGCTCTNTGNTGAGGGCATTGGCGTTATGTTCAACGACACAACCAAATTGATTCTGCTT
CCGAACCAGATCAACGTCCACTTCATAGACAAGGACGGAAAGGAGAGCTACATGACTACNACCGATTACTGCAAG
NNGCTTGATAAAAAGATGAAGCTGCTTTCCTACTTCAAGCGTTNCATGATCGAGNATCTCGNGAAGGCTGNANCN
NATAATGTGAACANTGAGAGTGATCAGATATCGCGTATGCCCCATTTGCACTCCTGGTTCCGCACAACGTGTGCT
GTGGTCATGCATCTTANCAACGGTTCCGNACNGCNTAATTTTTCGGATCACATGAAGCTCATTCTTTGTCCGCGT
ATGAGTGCCATTACATACATGGATCACGANAAGAANTT-CCGCACATATCGCTTCTCGACCATCNTGGAGNACGG
TGTGTCCAAAGAANTATATCAAAAGATACGCTATGCCCAAGAAAAACTTAGAAAAATGCTGGANAAAAGATGTTT
NTTTAATTGTTGGATGATGTTCACCATCTCCACAACCTACCANCGGACTANCATTCTAAGGCAAAATGTTAGTTT
AAGCTAA
>D.miranda|SP235|r3.04|XR_group6_2159934 Dpse\GA11545-RC|FBgn0071596,polo,GA11545,dpse_GLEANR_12899,dmel_FBgn0003124,dper_FBgn0162716,GL25129
ATGGCCGNAAAACCGGAGGATNAAAGCACAGATATACCGGATCGTCTCTTCGACTCCAATCAACGCANGACGTAT
AAGCGTATGCGCTTCTTTGGAAAGGGCGGCTTTGCCAAGTGCTACGAAATCATCGATGTGNAGACCGACGATGTT
TTTGCCGGCAAAATCGTATCAAANAAGCTGATGATCAAGCACAANCAGAAGNAGAAGNCCGCTNAGGAGATTANC
ATTCATCGTANTCTCAATCATCCCAACATAGTGAAGTTCCATAGCTATTTCGAGGATGTCCAGANCATTTACATT
GTCCTGGANCTTTGCAAGAAGCGGTCGATGATGGAGCTGCACAAGCGCCGGAAAAGCATCACNGAGTTCGAGTGC
CGCTACTACATTTACCANATCATCCAAGGCGTCAAGTATCTGCACGACAACCGCATTATCCATCGCGACTTGAAG
CTAGNAAACCTGTTCTTNAACGATATGCTGCACGTGAAGATTGGCGACTTTGGCCTAGCCACTCGCATCGAATAT
NAGGGCGAACGCAAGAAGACTCTGTGCGGCACCCCAAACTACATTGCCCCAGAAATTCTCACCAANAAGGGGCAT
TCGTTCGAAGTGGACATATGGTCCATTGGCTGCGTCATGTACACTCTGTTGGTNGGNCAACCCCCGTTTGANACC
AAAACGCTGAAGNACACTTATTCAAAGATNAAGAAGTNCGAGTACAGAGTGCCAAGCTACTTGAGAAAACCTGCT
GCTGATATGGTGATCTCCATGCTCCAGCCGANCCCTGAGAGCCGCCCAGCAATTGGCCAGTTGCTGAACTACGAC
TTCCTGAAGGGCTCGAAGGTGCCAACGTTCTTGCCAAGCTCTTGCCTAACTATGGCTCCGCGAATTGGCATCAAC
GACACCATTGANGACTCCATTCATCGCAAGCCGCTGATGGAGATGAACGGCATTNGGGATGATANTCGTCTGGAG
TCAACATTCNTCAATACCAACTTGCACGACGCCATCACTGNCTCGGCCCAGNTGTGCCGCCACNACGAAGACTAC
CGCAGCGACATTGAGAGCTTGCACCAGCAGCTCACCAATCTGATCAACAACNAGCCGCGCATACTGCAAGGCAAT
CTCGAGGATGAGAATACCGATCCTGCAGCACAGCCGCTCTTCTGGATATCCAAATGGGTCGACTACAGTGAANAA
TACGGCTTCGGTTATCAGCTCTNTGNTGAGGGCATTGGCGTTATGTTCAACGACACAACCAAATTGATTCTGCTT
CCGAACCAGATCAACGTCCACTTCATAGACAAGGACGGAAAGGAGAGCTACATGACTACNACCGATTACTGCAAG
NNGCTTGATAAAAAGATGAAGCTGCTTTCCTACTTCAAGCGTTNCATGATCGAGNATCTCGNGAAGGCTGNANCN
NATAATGTGAACANTGAGAGTGATCAGATATCGCGTATGCCCCATTTGCACTCCTGGTTCCGCACAACGTGTGCT
GTGGTCATGCATCTTANCAACGGTTCCGNACNGCNTAATTTTTCGGATCACATGAAGCTCATTCTTTGTCCGCGT
ATGAGTGCCATTACATACATGGATCACGANAAGAANTT-CCGCACATATCGCTTCTCGACCATCNTGGAGNACGG
TGTGTCCAAAGAANTATATCAAAAGATACGCTATGCCCAAGAAAAACTTAGAAAAATGCTGGANAAAAGATGTTT
NTTTAATTGTTGGATGATGTTCACCATCTCCACAACCTACCANCGGACTANCATTCTAAGGCAAAATGTTAGTTT
AAGCTAA
