# Supplementary material for: Testis- and ovary-expressed polo-like kinase transcripts and gene duplications affect male fertility when expressed in the Drosophila melanogaster germline
Source: G3 (Bethesda). 2024 Nov 20;15(1):jkae273. doi: 10.1093/g3journal/jkae273 (PMC11708218; doi:10.1093/g3journal/jkae273)
Supplement: jkae273_Supplementary_Data [file jkae273_supplementary_data.zip › Supplemental_File_S5_G3-2024-405417.fas]

>D.pseudoobscura pseudoobscura|Mesa Verde, CO 2-25 reference line|r3.04|4_group1_5150903 Dpse\GA25172-RA|FBgn0246554,dpse_GLEANR_16509,GA25172
ATGGCCGAAAAACCGGAGGATATACACACAGATATACCGTATTGTCTGTACGACTCGAATCTACGCCGGACTTAC
AAGCGTTTGCGGTTCTTTGGTAAGGGCGGCTTTGCCAAGTGCTACGAGATCATGGATGTGGAGACCGACGATGTT
TTTGCCGGCAAAATCGTATCAAAGAAGCTGATTATCAAGCACCAACAGAAGGAGAAGACCGCCCAGGAGATCACC
ATTCACCGTGATCTCGATCATCCGAACATAGTGAAGTTCCACAGCTATTTCGAGGATGTCCAGAACATATACATT
GTCCTGGAGCTGTGCAAGAAGCGGTCTCTGATGGAGCTGCACAAGCGCCGTGGATGCATCACGGAGTACGAGTGC
CGCTACTACATTTACCAGATCGTCCAAGGAGTCAAGTATCTGCACGACAAGCACATCATCCATCGCGACCTGAAG
CTGGGAAACCTCTTCCTGGACGATATGCTGCACGTGAAGATTGGCGACTTTGGCCTGGCCACACTCATCGCCTAC
GAGGGCGAACGCAAGAAGACTATGTGCGGCACCCCCAACTACATTGCCCCCGAGATCCTCAACAAGCAGGGGCAC
TCGTTCGAGGTGGACATTTGGTCGATTGGCTGCGTCATGTACACGCTGTTGGTGGGCCAGCCCCCGTTCGAGACC
AAATCGCTGAGGGACACTTACTCAAGGATCAAGAAGTGCGAGTACCGCGTGCCCAGCTACCTGAGAAAGCCCGCT
GCGGAGATGGTGATCGCCATGCTCCAGCCGGACCCCAGCTGCCGGCCAGCCATTGGCCAGCTGCTGAACTACGAC
TTCCTGAAGGTCTCGAGGGTGCCCACGTTCTTGCCAATCTCTTGCCTGACCATGGCTCCGCGCATTGCCTACATC
GAAGACCCCCTTCATCGCCTGCCGCTGATGCAGATGAACGGTATTGAGCAGTCGGCACTCCTGAAGGGCAGCCTG
CAGGACACCATCACTGCCTCGTCCCAGATGTGCCGCCACAGCGAGGACTACCGCGGCGACCTTGAGAGCTTGCAC
CAGCAGCTCACCCAACTGATCAACAACGAGCCGTGCCAACTGCCAGGCAATCTCGGGGACGAGAATACCGATCCT
GCGGCACAGCCGCTCTTATGGATATCCAAGTGGGTCGACTACAGCGACAAGTACGGCTTCGGCTATCAGCTGTGC
GACGAGGGCATTGGCATTATGTTCAACGACACCACCAAACTGATTCTGCATCCCAATCAAATCAACGTCCACTTC
ATCGACAACGACGGCAAGGAGAGCTACATGACCACCACCGAATACTGCAAGACCCTGGAAAAGAAGATGAGGCTG
CTGTCCTACTTCCAGCGCTACATGATCGAGAATCTCGCGATGGCTGGTGCCCACAATGTGAACATCGAGAGTGAC
CAGGTGTCGCGTCTGCCCCATTTGCACACCTGGTTCCGCACAACCTGTGCCGTGGTCATGCATCTGACCAACGGC
ACCCTACAGATCAATTTCTCGGATCACATGAAGCTCATTCTGTGCCCGCGTCAGAGTGCCATCACGTACATCGAT
CGCGAGAAGAACTTCCGCACATATCGCTTCTCGACCATCGCGGAGAAAGGTGTGTCCAAAGATGTTTACCCAAAG
ATACGCTATGCCCAGGAAAAACTTGGCAAAATGCTGGAGAAGATGTTTAACTAA
>D.pseudoobscura pseudoobscura|San Antonio, NM, Pikes Peak 1137|r3.04|4_group1_5150903 Dpse\GA25172-RA|FBgn0246554,dpse_GLEANR_16509,GA25172
ATGGCCGAAAAACCGGAGGATATAAACACAGATATACCGTATTGTCTGTACGACTCGAATCTACGCCGGACTTAC
AAGCGTTTGCGGTTCTTTGGTAAGGGCGGCTTTGCCAAGTGCTACGAAATCATGGATGTGGAGACCGACGATGTT
TTTGCCGGCAAAATCGTATCAAAGAAGCTGATTATCAAGCACNNANANAAGGAGAAGACCGCCCAGGAGATCACC
ATTCACCGTGATCTCAATCATCCGAACATAGTGAAGTTCCACAGCTATTTCGAGGATGTCCAGAACATATACATT
GTCCTGGAGCTGTGCAAGAAGCGGTCTCTGATNGAGCTGCACAAGCGCCGTGGATGCATCACGGAGTACGAGTGC
CGCTACTACATTTACCAGATCGTCCAAGGAGTCAAGTATCTGCACGACAAGCACATCATCCATCGCGACCTGAAG
CTGGGAAACCTCTTCCTGGACGATATGCTGCACGTGAAGATTGGCGACTTTGGCCTGGCCACACNCATCGNATAC
GAGGGCGAACGCAAGAAGACTATGTGCGGCACCCCCAACTACATTGCCCCAGAGATCCTCAACNAGCAGGGGCAC
TCGTTCGAGGTGGACATTTGGTCGATTGGCTGCNTCATGTACACGCTGTTGGTGGGCCAGCCCCCGTTCGAGACC
AAATCGCTGAGGGACACTTACTCAAGGATCAAGAAGTGCGAGTACCGCGTGCCCAGCTACTTGAGAAAGCCCGCT
GCGGAGATGGTGATCGCCATGCTCCAGCCGGACCCCAGCTGCCGGCCAGCCATTGGCCAGNTGCTGAACTACGAC
TTCCTGAAGGTATCGAGGGTGCCCACGTTCTTGCCAATCTCTTGCCTGACCATGGCTCCGCGCATTGCCTACATC
GAAGACCCCCTTCATCGCCTGCCGCTGATGCAGATGAACGGTATTGAGCAGTCGGCCCTCCTGAAGGGCAGCCTG
CAGGACACCATCACTGCTTCGTNCCAGATGTGCCGCCACANCGAGGACTACCGCGGCGACNTTGAGAGCTTGCAC
CAGCAGCTCACCCAACTGATTGAAAACGAGCCGTGCCAACTGGCAGGCAATCTCGGGGACGAGAATACCGATCCT
GCGGCACAGCCGCTCTTATGGATATCCAAGTGGGTCGACTACAGCGACAAGTACGGCTTCGNCTATCAGCTGTGC
GACGAGGGCTTTGGCATTATGTTCAACGACACAACCAAACTGATTCTGCATCCCAATCNNATCAACGTCCACTNN
ATNGACAAGGACGGNAAGGAGAGCTACATGACCACCACCGATTACGGCAAGACCCTGGAAAAGAAGATGAGGCTG
CTGTCCTACTTCCAGCGCTACATGATCGAGAATCTCGCGATGGCTGGTGCCCACAACGTGAACATCGAGAGTGAC
CAGGTGTCGCGTCTGCCCCATTTGCACACCTGGTTCCGCACAACCTGTGCCGTGGTCATGCATCTGACCAACGGC
ACCGTACAGATCAATTTCTCGGATCACATGAAGCTCATTCTGTGCCCGCGTCAGAGTGCCATCACGTACATCGAT
CGCGAGAAGAACTTCCGCACATATCGCTTCTCGACCATCGCGGAGAAAGGTGTGTCCAAAGATGTCTACCCAAAG
ATACGCTATGCCCAGGAAAAACTTGGCAAAATGCTGGAGAAGATGTTTAANTAA
>D.pseudoobscura pseudoobscura|Mount St. Helena, CA 24|r3.04|4_group1_5150903 Dpse\GA25172-RA|FBgn0246554,dpse_GLEANR_16509,GA25172
ATGGCCGAAAAACCGGAGGATATAAACACAGATATACCGTATTGTCTGTACGACTCGAATCTACGCCGGACTTAC
AAGCGTTTGCGGTTCTTTGGTAAGGGCGGCTTTGCCAAGTGCTACGAGATCATGGATGTGGAGACCGACGATGTT
TTTGCCGGCAAAATCGTATCAAAGAAGCTGATTATCAAGCACNNANANAAGGAGAAGACCGCCCAGGAGATCACC
ATTCACCGTGATCTCGATCATCCGAACATAGTAAAGTTCCACAGCTATTTCGAGGATATCCAGAACATATACATT
GTCCTGGAGCTGTGCAAGAAGCGGTCTCTGATNGAGCTGCACAAGCGCCGTGGATGCATCACGGAGTACGAGTGC
CGCTACTACATTTACCAGATCGTCCAGGGCGTCAAGTATCTGCACGACAAGCACATCATCCATCGCGATCTGAAG
CTGGGAAACCTCTTCCTGGACGATATGCTGCACGTGAAGATTGGCGACTTTGGCCTGGCCACACNGATCGNATAC
GAGGGCGAACGCAAGAAGACTATGTGCGGCACCCCCAACTACATTGCCCCAGAGATCCTCAACNAGAAGGGGCAC
TCGTTCGAGGTGGACATTTGGTCGATTGGCTGCNTCATGTACACGCTGTTGGTGGGCCAGCCCCCGTTCGAGACC
AAATCGCTGAGGGACACTTACTCAAGGATCAAGAAGTGCGAGTACCGTGTGCCCAGCTACTTGAGAAAGCCCGCT
GCGGAGATGGTGATCGCCATGCTCCAGCCGGACCCCAGCTGCCGGCCAGCCATTGGCCAGNTGCTGAACTACGAA
TTCCTGAAGGTCTCGAGGGTGCCCACGTTCTTGCCAATCTCTTGCCTGACCATGGCTCCGCGCATTGCCTACATC
GAAGACCCCCTTCAGCGCCTGCCGCTGATGCAGATGAACGGTATTGAGCAGTCGGCCCTCCTGAAGGCCAGCCTG
CAGGACACCATCACTGCCTCGTNCCAGATGTGCCGCCACANCGAGGACTACCGCGGCGACNTTGAGAGCTTGCAC
CAGCAGCTCACCCATCTGATCAACAACGAGCCGTGCCAACTGGCAGGCAATCTCGGGGACGAGAATACCGATCCT
GCGGCACAGCCGCTCTTATGGATATCCAAGTGGGTCGACTACAGCGACAAGTACGGCTTCGNCTATCAGCTCTGC
GACGAGGGCATTGGCATTATGTTCAACGACACAACCAAACTGATTCTGCATCCCAATCNNATCAACGTCCACTNN
ATNGACAAGGACGGNAAGGAGAGCTACATGACCACCACCGATTACTGCAAGGCCCTGGAAAAGAAGATGAGGCTG
CTGTCCTACTTCCAGCGCTACATGATCGAGAATCTCGCGATGGCTGGTGCCCACAATGTGAACATCGAGAGTGAC
CAGGTGTCGCGTCTGCCCCATTTGCACACCTGGTTCCGCACAACCTGTGCCGTGGTCATGCATCTGACCAACGGC
ACCCTACAGATCAACTTCTCGGATCACATGAAGCTCGTTCTGTGCCCGCGTCAGAGTGCCATCACGTACATCGAT
CGCGAGAAGAACTTTCGCACATATCGCTTCTCGACCATCGCGGAGAAAGGTGTGTCCAAAGATGTCTACCCAAAG
ATACGCTATGCCCAGGAAAAACTTGGCAAAATGCTGGAGAAGATGTTTAANTAA
>D.pseudoobscura pseudoobscura|Flagstaff, AZ 18|r3.04|4_group1_5150903 Dpse\GA25172-RA|FBgn0246554,dpse_GLEANR_16509,GA25172
ATGGCCGAAAAACCGGAGGATATTAACACAGATATACCGTATTGTCTGTACGACTCGAATCTACGCCGGACTTAC
AAGCGTTTGCGGTTCTTTGGTAAGGGCGGCTTTGCCAAGTGCTACGAAATCATGGATGTGGAGACCGACGATGTT
TTTGCCGGCAAAATCGTATCAAAGAAGCTGATTATCAAGCACNNANANAAGGAGAAGACCGCCCAGGAGATCACC
ATTCACCGTGATCTCAATCATCCGAACATAGTAAAGTTCCACAGCTATTTCGAGGATATCCAAAACATATACATT
GTCCTGGAGCTGTGCAAGAAGCGGTCTCTGATNGAGCTGCACAAGCGTCGTGGATGCATCACGGAGTACGAGTGC
CGCTACTACATTTACCAGATCGTCCAAGGAGTCAAGTATCTGCACGACAAGCACATCATCCATCGCGACCTGAAG
CTGGGAAACCTCTTCCTGGACGATATGCTGCACGTGAAGATTGGCGACTTTGGCCTGGCCACACNGATCGNATAC
GAGGGCGAACGCAAGAAGACTATGTGCGGCACCCCCAACTACATTGCCCCCGAGATCCTCAACNAGCAGGGGCAC
TCGTTCGAGGTGGACATTTGGTCGATTGGCTGCNTCATGTACACGCTGTTGGTGGGCCAGCCACCGTTCGAGACC
AAATCGCTGAGGGACACTTACTCAAGGATCAAGAAGTGCGAGTACCGCGTGCCCAGCTACTTGAGAAAGCCCGCT
GCGGAGATGGTGATCGCCATGCTCCAGCCGGACCCCAGCTGCCGGCCAGCCATTGGCCAGNTGCTGAACTACGAC
TTCCTGAAGGTCTCGAGGGTGCCCACGTTCTTGCCAATCTCTTGCCTGACCATGGCTCCGCGCATTGCCTACATC
GAAGACCCCCTTCAGCGCCTGCCGCTGATGCAGATGAACGGTATTGAGCAGTCGGCCCTCCTGAAGGGCAGCCTG
CAGGACACCATCACTGCTTCGTNCCAGATGTGCCGCCACANCGAGGACTACCGCAGCGACNTTGAGAGCTTGCAC
CAGCAGCTCACCCATCTGATCAACAACGAGCCGTGCCAACTGCCAGGCAATCTCGGGGACGAGAATACCGATCCT
GCGGCACAGCCGCTCTTATGGATATCCAAGTGGGTCGACTACAGCGACAAGTACGGCTTCGNCTATCAGCTCTGC
GACGAGGGCATTGGCATTATGTTCAACGACACAACCAAACTGATTCTGCATCCCAATCNNATCAACGTCCACTNN
ATNGACAAGGACGGNAAGGAGAGCTACATGACCACCACCGATTACTGCAAGACCCTGGAAAAGAAGATGAGGCTG
CTGTCCTACTTCCAGCGCTACATGATCGAGAATCTCGCGATGGCTGGTGCCCACAATGTGAACATCGAGAGTGAC
CAGGTGTCGCGTCTGCCCCATTTGCACACCTGGTTCCGCACAACCTGTGCCGTGGTCATGCATCTGACCAACGGC
ACCCTACAGATCAATTTCTCGGATCACATGAAGCTCATTCTGTGCCCGCGTCTGAGTGCCATCACGTACATCGAT
CGCGAGAAGAACTTTCGCACATATCGCTTCTCGACCATCGCGGAGAAAGGTGTGTCCAAAGATGTCTACCCAAAG
ATACGCTATGCCCAGGAAAAACTTGGCAAAATGCTGGAGAAGATGTTTAANTAA
>D.pseudoobscura pseudoobscura|Mather, CA 32|r3.04|4_group1_5150903 Dpse\GA25172-RA|FBgn0246554,dpse_GLEANR_16509,GA25172
ATGGCCGAAAAACCGGAGGATATACACACAGATATACCGTATTGTCTGTACGACTCGAATCTACGCCGGACTTAC
AAGCGTTTGCGGTTCTTTGGTAAGGGCGGCTTTGCCAAGTGCTACGAAATCATGGATGTGGAGACCGACGATGTT
TTTGCCGGCAAAATCGTATCAAAGAAGCTGATTATCAAGCACNNANANAAGGAGAAGACCGCCCAGGAGATCACC
ATTCACCGTGATCTCAATCATCCGAACATAGTAAAGTTCCACAGCTATTTCGAGGATATCCAGAACATATACATT
GTCCTGGAGCTGTGCAAGAAGCGGTCTCTGATNGAGCTGCACAAGCGTCGCGGATGCATCACGGAGTACGAGTGC
CGCTACTACATTTACCAGATCGTCCAGGGCGTCAAGTATCTGCACGACAAGCACATCATCCATCGCGACCTGAAG
CTGGGAAACCTCTTCCTGGACGATATGCTGCACGTGAAGATTGGCGACTTTGGCCTGGCCACACNGATCGNATAC
GAGGGCGAACGCAAGAAGACTATGTGCGGCACCCCCAACTACATTGCCCCCGAGATCCTCAACNAGCAGGGGCAC
TCGTTCGAGGTGGACATTTGGTCCATTGGCTGCNTCATGTACACGCTGTTGGTGGGCCAGCCCCCGTTCGAGACC
AAATCGCTGAGGGACACTTACTCAAGGATCAAGAAGTGCGAGTACCGCGTGCCCAGCTACTTGAGAAAGCCCGCT
GCGGAGATGGTGATCGCCATGCTCCAGCCGGACCCCAGCTGCCGGCCAGCCATTGGCCAGNTGCTGAACTACGAC
TTCCTGAAGGTCTCGAGGGTGCCCACGTTCTTGCCAATCTCTTGCCTGACCATGGCTCCGCGCATTGCCTACATC
GAAGACCCCCTTCATCGCCTGCCGCTGATGCAGATGAACGGTATTGAGCAGTCGGCACTCCTGAAGGGCAGCCTG
CAGGACACCATCACTGCTTCGTNCCAGATGTGCCGCCACANCGAGGACTACCGCGGCGACNTTGAGAGCTTGCAC
CAGCAGCTCACCCAACTGATTGAAAACGAGCCGTGCCAACTGCCAGGAAATCTCGGGGACGAGAATACCGATCCT
GCGGCACAGCCGCTCTTATGGATATCCAAGTGGGTCGACTACAGCGACAAGTACGGCTTCGNCTATCAGCTGTGC
GACGAGGGCATTGGCATTATGTTCAACGACACAACCAAACTGATTCTGCATCCCAATCNNATCAACGTCCACTNN
ATNGACAAGGACGGNAAGGAGAGCTACATGACCACCACCGATTACGGCAAGACCCTGGAAAAGAAGATGAGGCTG
CTGTCCTACTTCCAGCGCTACATGATCGAGAATCTCGCGATGGCTGGTGCCCACAATGTGAACATCGAGAGTGAC
CAGGTGTCGCGTCTGCCCCATTTGCACACCTGGTTCCGCACAACCTGTGCCGTGGTCATGCATCTGACCAACGGC
ACCCTACAGATCAATTTCTCGGATCACATGAAGCTCATTCTGTGCCCGCGTCTGAGTGCCATCACGTACATCGAT
CGCGAGAAGAACTTCCGCACATATCGCTTCTCGACCATCGCGGAGAAAGGTGTGTCCAAAGATGTCTACCCAAAG
ATACGCTATGCCCAGGAAAAACTTGGCAAAATGCTGGAGAAGATGTTTAANTAA
>D.pseudoobscura pseudoobscura|Mather, CA TL|r3.04|4_group1_5150903 Dpse\GA25172-RA|FBgn0246554,dpse_GLEANR_16509,GA25172
ATGGCCGAAAACCCGGAGGATATACACACAGATATACCGTATTGTCTGTACGACTCGAATCTACGCCGGACTTAC
AAGCGTTTGCGGTTCTTTGGTAAGGGCGGCTTTGCCAAGTGCTACGAGATCATGGATGTGGAGACCGACGATGTT
TTTGCCGGCAAAATCGTATCAAAGAAGCTGATTATCAAGCACNNANANAAGGAGAAGACCGCCCAGGAGATCACC
ATTCACCGTGATCTCAATCATCCGAACATAGTAAAGTTCCACAGCTATTTCGAGGATATCCAGAACATATACATT
GTCCTGGAGCTGTGCAAGAAGCGGTCTCTGATNGAGCTGCACAAGCGCCGTGGATGCATCACGGAGTACGAGTGC
CGCTACTACATTTACCAGATCGTCCAGGGCGTCAAGTATCTGCACGACAAGCACATCATCCATCGCGACCTGAAG
CTGGGAAACCTCTTCCTGGACGATATGCTGCACGTGAAGATTGGCGACTTTGGCCTGGCCACACNCATCGNATAC
GAGGGCGAACGCAAGAAGACCATGTGCGGCACCCCCAACTACATTGCCCCCGAGATCCTCAACNAGCAGGGGCAC
TCGTTCGAGGTGGACATTTGGTCGATTGGCTGCNTCATGTACACGCTGTTGGTGGGCCAGCCCCCGTTCGAGACC
AAATCGCTGAGGGACACTTACTCAAGGATCAAGAAGTGCGAGTACCGCGTGCCCAGCTACTTGAGAAAGCCCGCT
GCGGAGATGGTGATCGCCATGCTCCAGCCGGACCCCAGCTGCCGGCCAGCCATTGGCCAGNTGCTGAACTACGAC
TTCCTGAAGGTCTCGAGGGTGCCCACGTTCTTGCCAATCTCTTGCCTGACCATGGCTCCGCGCATTGCCTACATC
GAAGACCCCCTTCAGCGCCTGCCGCTGATGCAGATGAACGGTATTGAGCAGTCGGCCCTCCTGAAGGGCAGCCTG
CAGGACACCATCACTGCTTCGTNCCAGATGTGCCGCCACANCGAGGACTACCGCGGCGACNTTGAGAGCTTGCAC
CAGCAGCTCACCCAACTGATTGAAAACGAGCCGTGCCAACTGCCAGGCAATCTCGGGGACGAGAATACCGATCCT
GCGGCACAGCCGCTCTTATGGATATCCAAGTGGGTCGACTACAGCGACAAGTACGGCTTCGNCTATCAGCTCTGC
GACGAGGGCATTGGCATTATGTTCAACGACACCACCAAACTGATTCTGCATCCCAATCNNATCAACGTCCACTNN
ATNGACAAGGACGGNAAGGAGAGCTACATGACCACCACCGATTACGGCAAGGCCCTGGAAAAGAAGATGAGGCTG
CTGTCCTACTTCCAGCGCTACATGATCGAGAATCTCGCGATGGCTGGTGCCCACAATGTGAACATCGAGAGTGAC
CAGGTATCGCGTCTGCCCCATTTGCACACCTGGTTCCGCACAACCTGTGCCGTGGTCATGCATCTGACCAACGGC
ACCCTACAGATCAATTTCTCGGATCACATGAAGCTCATTCTGTGCCCGCGTCAGAGTGCCATCACGTACATCGAT
CGCGAGAAGAACTTCCGCACATATCGCTTCTCGACCATCGCGGAGAAAGGTGTGTCCAAAGATGTCTACCCAAAG
ATACGCTATGCCCAGGAAAAACTTGGCAAAATGCTGGAGAAGATGTTTAANTAA
>D.pseudoobscura pseudoobscura|Mount St. Helena, CA 9|r3.04|4_group1_5150903 Dpse\GA25172-RA|FBgn0246554,dpse_GLEANR_16509,GA25172
ATGGCCGAAAAACCGGAGGATATAAACACAGATATACCGTATTGTCTGTACGACTCGAATCTACGCCGGACTTAC
AAGCGTTTGCGATTCTTTGGTAAGGGCGGCTTTGCCAAGTGCTACGAAATCATGGATGTGGAGACCGACGATGTT
TTTGCCGGCAAAATCGTATCAAAGAAGCTGATTATCAAGCACNNANANAAGGAGAAGACCGCCCAGGAGATCACC
ATTCACCGAGATCTCAATCATCCGAACATAGTAAAGTTCCACAGCTATTTCGAGGATATCCAGAACATATACATT
GTCCTGGAGCTGTGCAAGAAGCGGTCTCTGATNGAGCTGCACAAGCGCCGCGGGTGCATCACGGAGTACGAGTGC
CGCTACTACATTTACCAGATCGTCCAGGGCGTCAAGTATCTGCACGACAAGCACATCATCCATCGCGACCTGAAG
CTGGGAAACCTCTTCCTGGACGATCTGCTGCACGTGAAGATTGGCGACTTTGGCCTGGCCACACNGATCGNATAC
GAGGGCGAACGCAAGAAGACTATGTGCGGCACCCCCAACTACATTGCCCCCGAGATCCTCAACNAGCAGGGGCAC
TCGTTCGAGGTGGACATTTGGTCCATTGGCTGCNTCATGTACACGCTGTTGGTGGGCCAGCCCCCGTTCGAGACC
AAATCGCTGAGGGACACTTACTCGAGGATCAAGAAGTGCGAGTACCGCGTGCCCAGCTACTTGAGAAAACCCGCT
GCGGAGATGGTGATCGCCATGCTTCAGCCGGACCCCAGCTGCCGGCCAGCCATTGGCCAGNTGCTGAACTACGAC
TTCCTGAAGGTCTCGAGGGTGCCCACGTTCTTGCCAATCTCTTGCCTGACCATGGCTCCGCGCATTGCCTACATC
GAAGACCCCCTTCATCGCCTGCCGCTGATGCAGATGAACGGTATTGAGCAGTCGGCACTCCTGAAGTCCAGCCTG
CAGGACACCATCACTGCCTCGTNCCAGATGTGCCGCCACANCGAGGACTACCGCAGCGACNTTGAGAGCTTGCAC
CAGCAACTCACCCATCTGATCAACAACGAGCCGTGCCAACTGCCAGGCAATCTCGGGGACGAGAATACCGATCCT
GCGGCTCAGCCGCTCTTATGGATATCCAAGTGGGTCGACTACAGCGACAAGTACGGCTTCGNCTATCAGCTGTGC
GACGAGGGCATTGGCATTATGTTCAACGACACAACCAAACTGATTCTGCATCCCAATCNNATCAACGTCCACTNN
ATNGACAAGGACGGNAAGGAGAGCTACATGACCACCACCGATTACTGCAAGGCCCTGGAAAAGAAGATGAGGCTG
CTGTCCTACTTCCAGCGCTACATGATCGAGAATCTCGCGATGGCTGGTGCCCACAATGTGAACATCGAGAGTGAC
CAGGTATCGCGTCTGCCCCATTTGCACACCTGGTTCCGCACAACCTGTGCCGTGGTCATGCATCTGACCAACGGC
ACCCTACAGATCAACTTCTCGGATCACATGAAGCTCATTCTGTGCCCGCGTCAGAGTGCCATCACGTACATCGAT
CGCGAGAAGAACTTCCGCACATATCGCTTCTCGACCATCGCGGAGAAAGGTGTGTCCAAAGATGTGTACCCAAAG
ATACGCTATGCCCAGGAAAAACTTGGCAAAATGCTGGAGAAGATGTTTAANTAA
>D.pseudoobscura pseudoobscura|San Antonio, NM, Pikes Peak 1134|r3.04|4_group1_5150903 Dpse\GA25172-RA|FBgn0246554,dpse_GLEANR_16509,GA25172
ATGGCCGAAAAACCGGAGGATATAAACACAGATATACCGTATTATCTGTACGACTCGAATCTACGCCGGACTTAC
AAGCGTTTGCGGTTCTTTGGTAAGGGCGGCTTTGCCAAGTGCTACGAAATCATGGATGTGGAGACCGACGATGTT
TTTGCGGGCAAAATCGTATCAAAGAAGCTGATTATCAAGCACNNANANAAGGAGAAGACCGCCCAGGAGATCACC
ATTCACCGTGATCTCAATCATCCGAACATAGTAAAGTTCCACAGCTATTTCGAGGATATCCAGAACATATACATT
GTCCTGGAGCTGTGCAAGAAGCGGTCTCTGATNGAGCTGCACAAGCGTCGCGGATGCATCACGGAGTACGAGTGC
CGCTACTACATTTACCAGATCGTCCAGGGCGTCAAGTATCTGCACGACAAGCACATCATCCATCGCGACCTGAAG
CTGGGAAACCTCTTCCTGGACGATATGCTGCACGTGAAGATTGGCGACTTTGGCCTGGCCACACNCATCGNATAC
GAGGGCGAACGCAAGAAGACTATGTGCGGCACCCCCAACTACATTGCCCCCGAGATCCTCAACNAGCAGGGGCAC
TCGTTCGAGGTGGACATTTGGTCGATTGGCTGCNTCATGTACACGCTGTTGGTGGGCCAGCCCCCGTTCGAGACC
AAATCGCTGAGGGACACTTACTCGAGGATCAAGAAGTGCGAGTACCGCGTGCCCAGCTACTTGAGAAAGCCCGCT
GCGGAGATGGTGATCGCCATGCTCCAGCCGGACCCCAGCTGCCGGCCAGCCATTGGCCAGNTGCTGAACTACGAC
TTCCTGAAGGTCTCGAGGGTGCCCACGTTTTTGCCAATCTCTTGCCTGACCATGGCTCCGCGCATTGCCTACATC
GAAGACCCCCTTCAGCGCCTGCCGCTGATGCAGATGAACGGTATTGAGCAGTCGGCCCTCCTGAAGGGCAGCCTG
CAGGACACCATCACTGCCTCGTNCCAGATGTGCCGCCACANCGAGGACTACCGCAGCGACNTTGACAGCTTGCAC
CAGCAGCTCACCCATCTGATTGAAAACCAGCCGTGCCAACTGCCAGGCAATCTCGGGGACGAGAATACCGATCCT
GCGGCACAGCCGCTCTTATGGATATCCAAGTGGGTCGACTACAGCGACAAGTACGGCTTCGNCTATCAGCTGTGC
GACGAGGGCATTGGCATTATGTTCAACGACACCACCAAACTGATTCTGCATCCCAATCNNATCAACGTCCACTNN
ATNGACAAGGACGGNAAGGAGAGCTACATGACCACCACCGATTACTGCAAGACCCTGGAAAAGAAGATGAGGCTG
CTGTCCTACTTCCAGCGCTACATGATCGAGAATCTCGCGATGGCTGGTGCCTACAATGTGAACATCGAGAGTGAC
CAGGTGTCGCGTCTGCCCCATTTGCACACCTGGTTCCGCACAACCTGTGCCGTGGTCATGCATCTGACCAACGGC
ACCGTACAGATCAATTTCTCGGATCACATGAAGCTCATTCTGTGCCCGCGTCAGAGTGCCATCACGTACATCGAT
CGCGAGAAGAACTTTCGCACATATCGGTTCTCGACCATCGCTGAGAACGGTGTGTCCAAAGATGTTTACCCAAAG
ATACGCTATGCCCAGGAAAAACTTGGCAAAATGCTGGAGAAGATGTTTAANTAA
>D.pseudoobscura pseudoobscura|American Fork Canyon, UT 47|r3.04|4_group1_5150903 Dpse\GA25172-RA|FBgn0246554,dpse_GLEANR_16509,GA25172
ATGGCCGAAAAACCGGAGGATATAAACACAGATATACCGTATTGTCTGTACGACTCGAATCTACGCCGGACTTAC
AAGCGTTTGCGGTTCTTTGGTAAGGGCGGCTTTGCCAAGTGCTACGAGATCATGGATGTGGAGACCGACGATGTT
TTTGCCGGCAAAATCGTATCAAAGAAGCTGATTATCAAGCACNNANANAAGGAGAAGACCGCCCAGGAGATCACC
ATTCACCGTGATCTCGATCATCCGAACATAGTGAAGTTCCACAGCTATTTCGAGGATGTCCAGAACATATACATT
GTCCTGGAGCTGTGCAAGAAGCGGTCTCTGATNGAGCTGCACAAGCGCCGCGGTTGCATCACGGAGTACGAGTGC
CGCTACTACATTTACCAGATCGTCCAGGGCGTCAAGTATCTGCACGACAAGCACATCATCCATCGCGACCTGAAG
CTGGGAAACCTCTTCCTGGACGATATGCTGCACGTGAAGATTGGCGACTTTGGCCTGGCCACACNGATCGNATAC
GAGGGCGAACGCAAGAAGACTATGTGCGGCACTCCCAACTACATTGCCCCCGAGATCCTCAACNAGCAGGGGCAC
TCGTTCGAGGTGGACATTTGGTCGATTGGCTGCNTCATGTACACGCTGTTGGTGGGCCAGCCCCCGTTCGAGACC
AAATCGCTGAGGGACACTTACTCAAGGATCAAGAAGTGCGAGTACCGCGTGCCCAGCTACTTGAGAAAGCCCGCT
GCCGAGATGGTGATCGCCATGCTCCAGCCGGACCCTAGCTGCCGGCCAGCCATTGGCCAGNTGCTGAACTACGAC
TTCCTGAAGGTCTCGAGGGTGCCCACGTTCTTGCCAATCTCTTGCCTGACCATGGCTCCGCGCATTGCCTACATC
GAAGACCCCCTTCAGCGCCTGCCGCTGATGCAGATGAACGGTATTGAGCAGTCGGCACTCCTGAAGGGCAGCCTG
CAGGACACCATCACTGCTTCGTNCCAGATGTGCCGCCACANCGAGGACTACCGCAGCGACNTTGAGAGCTTGCAC
CAGCAGCTCACCCATCTGATCAACAACGAGCCGTGCCAACTGCCGGGCAATCTCGGGGACGAGAATACCGATCCT
GCGGCACAGCCGCTCTTATGGATATCCAAGTGGGTCGACTACAGCGACAAGTACGGCTTCGNCTATCAGCTGTGC
GACGAGGGCATTGGCATTATGTTCAACGACACAACCAAACTGATTCTGCATCCCAATCNNATCAACGTCCACTNN
ATNGACAAGGACGGNAAGGAGAGCTACATGACCACCACCGATTACGGCAAGACCCTGGAAAAGAAGATGAGGCTG
CTGTCCTACTTCCAGCGCTACATGATCGAGAATCTCGCGATGGCTGGTGCCCACAACGTGAACATCGAGAGTGAC
CAGGTGTCGCGTCTGCCCCATTTGCACACCTGGTTCCGCACAACCTGTGCCGTGGTCATGCATCTGACCAACGGC
ACCCTACAGATCAATTTCTCGGATCACATGAAGCTCATTCTGTGCCCGCGTCAGAGTGCCATCACGTACATCGAT
CGCGAGAAGAACTTCCGCACATATCGCTTCTCGACCATCGCGGAGAAAGGTGTGTCCAAAGAAGTCTACCCAAAG
ATACGCTATGCCCAGGAAAAACTTGGCAAAATGCTGGAGAAGATGTTTAANTAA
>D.pseudoobscura pseudoobscura|American Fork Canyon, UT 14|r3.04|4_group1_5150903 Dpse\GA25172-RA|FBgn0246554,dpse_GLEANR_16509,GA25172
ATGGCCGAAAAACCGGAGGATATACACACAGATATACCGTATTGTCTGTACGACTCGAATCTACGCCGGACTTAC
AAGCGTTTGCGGTTCTTTGGTAAGGGCGGCTTTGCCAAGTGCTACGAAATCATGGATGTGGAGACCGACGATGTT
TTTGCGGGCAAAATCGTATCAAAGAAGCTGATTATCAAGCACNNANANAAGGAGAAGACCGCCCAGGAGATCACC
ATTCACCGTGATCTCAATCATCCGAACATAGTAAAGTTCCACAGCTATTTCGAGGATGTCCAGAACATATACATT
GTCCTGGAGCTGTGCAAGAAGCGGTCTCTGATNGAGCTGCACAAGCGTCGTGGATGCATCACGGAGTACGAGTGC
CGCTACTACATTTACCAGATCGTCCAAGGAGTCAAGTATCTGCACGACAAGCACATCATCCATCGCGATCTGAAG
CTGGGAAACCTCTTCCTGGACGATATGCTGCACGTGAAGATTGGCGACTTTGGCCTGGCCACACNGATCGNATAC
GAGGGCGAACGCAAGAGGACTATGTGCGGCACCCCCAACTACATTGCCCCCGAGATCCTCAACNAGCAGGGGCAC
TCGTTCGAGGTGGACATTTGGTCCATTGGCTGCNTCATGTACACGCTGTTGGTGGGCCAGCCCCCGTTCGAGACC
AAATCGCTGAGGGACACTTACTCAAGGATCAAGAAGTGCGAGTACCGCGTGCCCAGCTACTTGAGAAAGCCCGCT
GCGGAGATGGTGATCGCCATGCTCCAGCCGGACCCCAGCTGCCGGCCAGCCATTGGCCAGNTGCTGAACTACGAC
TTCCTGAAGGTCTCGAGGGTGCCCACGTTCTTGCCAATCTCTTGCCTGACCATGGCTCCGCGCATTGCCTACATC
GAAGACCCCCTTCAGCGCCTGCCGCTGATGCAGATGAACGGTATTGAGCAGTCGGCCCTCCTGAAGGGCAGCCTG
CAGGACACCATCACTGCTTCGTNCCAGATGTGCCGCCACANCGAGGACTACCGCGGCGACNTTGAGAGCTTGCAC
CAGCAGCTCACCCAACTGATTGAAAACGAGCCGTGCCAACTGCCAGGCAATCTCGGGGACGAGAATACCGATCCT
GCGGCACAGCCGCTCTTATGGATATCCAAGTGGGTCGACTACAGCGACAAGTACGGCTTCGNCTATCAGCTGTGC
GACGAGGGCATTGGCATTATGTTCAACGACACAACCAAACTGATTCTGCATCCCAATCNNATCAACGTCCACTNN
ATNGACAAGGACGGNAAGGAGAGCTACATGACCACCACCGATTACGGCAAGGACCTGGAAAAGAAGATGAGGCTG
CTGTCCTACTTCCAGCGCTACATGATCGAGAATCTCGCGATGGCTGGTGCCCACAATGTGAACATCGAGAGTGAC
CAGGTGTCGCGTCTGCCCCATTTGCACACCTGGTTCCGCACAACCTGTGCCGTGGTCATGCATCTGACCAACGGC
ACCCTACAGATCAATTTCTCGGATCACATGAAGCTCATTCTGTGCCCGCGTCAGAGTGCCATCACGTACATCGAT
CGCGAGAAGAACTTCCGCACATATCGCTTCTCGACCATCGCGGAGAAGGGTGTGTCCAAAGATGTCTACCCAAAG
ATACGCTATGCCCATGAAAAACTTGGCAAAATGCTGGAGAAGATGTTTAANTAA
>D.pseudoobscura pseudoobscura|American Fork Canyon, UT 56|r3.04|4_group1_5150903 Dpse\GA25172-RA|FBgn0246554,dpse_GLEANR_16509,GA25172
ATGGCCGAAAAACCGGAGGATATAAACACAGATATACCGTATTGTCTGTACGACTCGAATCTACGCCGGACTTAC
AAGCGTTTGCGGTTCTTTGGTAAGGGCGGCTTTGCCAAGTGCTACGAAATCATGGATGTGGAGACCGACGATGTT
TTTGCCGGCAAAATCGTATCAAAGAAGCTGATTATCAAGCACNNANANAAGGAGAAGACCGCCCAGGAGATCACC
ATTCACCGTGATCTCAATCATCCGAACATAGTAAAGTTCCACAGCTATTTCGAGGATGTCCATAACATATACATT
GTCCTGGAGCTGTGCAAGAAGCGGTCTCTGATNGAGCTGCACAAGCGCCGTGGATGCATCACGGAGTACGAGTGC
CGCTACTACATTTACCAGATCGTCCAGGGCGTCAAGTATCTGCACGACAAGCACATCATCCATCGCGACCTGAAG
CTGGGAAACCTCTTCCTGGACGATCTGCTGCACGTGAAGATTGGCGACTTTGGCCTGGCCACACNGATCGNATAC
GAGGGCGAACGCAAGAAGACTATGTGCGGCACCCCCAACTACATTGCCCCCGAGATCCTCAACNAGAAGGGGCAC
TCGTTCGAGGTGGACATATGGTCGATTGGCTGCNTCATGTACACGCTGTTGGTGGGCCAGCCCCCGTTCGAGACC
AAATCGCTGAGGGACACTTACTCAAGGATCAAGAAGTGCGAGTACCGCGTGCCCAGCTACTTGAGAAAGCCCGCT
GCGGAGATGGTGATCGCCATGCTCCAGCCGGACCCCAGCTGCCGGCCAGCCATTGGCCAGNTGCTGAACTACGAC
TTCCTGAAGAGCTCGAGGGTGCCCACGTTCTTGCCAATCTCTTGCCTGACCATGGCTCCGCGCATTGCCTACATC
GAAGACCCCCTTCATCGCCTGCCGCTGATGCAGATGAACGGTATTGAGCAGTCGGCACTCCTGAAGGGCAGCCTG
CAGGACACCATCACTGCCTCGTNCCAGATGTGCCGCCACANCGAGGACTACCGCAGCGACNTTGAGAGCTTGCAC
CAGCAGCTCACCCATCTGATCAACAACGAGCCGTGCCAACTGGCAGGCAATCTCGGGGACGAGAATACCGATCCT
GCGGCACAGCCGCTCTTATGGATATCCAAGTGGGTCGACTACAGCGACAAGTACGGCTTCGNCTATCAGCTGTGC
GACGAGGGCATTGGCATTATGTTCAACGACACAACCAAACTGATTCTGCATCCCAATCNNATCAACGTCCACTNN
ATNGACAAGGACGGNAAGGAGAGCTACATGACCACCACCGATTACGGCAAGACCCTGGAAAAGAAGATGAGGCTG
CTGTCCTACTTCCAGCGCTACATGATCGAGAATCTCGCGATGGCTGGTGCCCACAATGTGAACATCGAGAGTGAC
CAGGTGTCGCGTCTGCCCCATTTGCACACCTGGTTCCGCACAACCTGTGCCGTGGTCATGCATCTGACCAACGGC
ACCGTACAGATCAATTTCTCGGATCACATGAAGCTCATTCTGTGCCCGCGTCAGAGTGCCATCACGTACATCGAT
CGCGAGAAGAACTTTCGCACATATCGCTTCTCGACCATCGCGGAGAAAGGTGTGTCCAAAGATGTCTACCCAAAG
ATACGCTATGCCCAGGAAAAACTTGGCAAAATGCTGGAGAAGATGTTTAANTAA
>D.pseudoobscura pseudoobscura|Madera Canyon, AZ 14|r3.04|4_group1_5150903 Dpse\GA25172-RA|FBgn0246554,dpse_GLEANR_16509,GA25172
ATGGCCGAAAAACCGGAGGATATAAACACAGATATACCGTATTGTCTGTACGACTCGAATCTACGCCGGACTTAC
AAGCGTTTGCGGTTCTTTGGTAAGGGCGGCTTTGCCAAGTGCTACGAAATCATGGATGTGGAGACCGACGATGTT
TTTGCGGGCAAAATCGTATCAAAGAAGCTGATTATCAAGCACNNANANAAGGAGAAGACCGCCCAGGAGATCACC
ATTCACCGTGATCTCAATCATCCGAACATAGTAAAGTTCCACAGCTATTTCGAGGATATCCAGAACATATACATT
GTCCTGGAGCTGTGCAAGAAGCGGTCTCTGATNGAGCTGCACAAGCGTCGTGGATGCATCACGGAGTACGAGTGT
CGCTACTACATTTACCAGATCGTCCAGGGCGTCAAGTATCTGCACGACAAGCACATCATCCATCGCGACCTGAAG
CTGGGAAACCTCTTCCTGGACGATCTGCTGCACGTGAAGATTGGCGACTTTGGCCTGGCCACACNGATCGNATAC
GAGGGCGAACGCAAGAAGACTATGTGCGGCACCCCCAACTACATTGCCCCAGAGATCCTCAACNAGAAGGGGCAC
TCGTTCGAGGTGGACATTTGGTCCATTGGCTGCNTCATGTACACGCTGTTGGTGGGCCAGCCCCCGTTCGAGACC
AAATCGCTGAGGGACACTTACTCAAGGATCAAGAAGTGCGAGTACCGCGTGCCCAGCTACCTGAGAAAGCCCGCT
GCCGAGATGGTGATCGCCATGCTCCAGCCGGACCCCAGCTGCCGGCCAGCCATTGGCCAGNTGCTGAGCTACGAC
TTCCTGAAGAGCTCGAGGGTGCCCACGTTCTTGCCAATCTCTTGCCTGACCATGGCTCCGCGCATTGCCTACATC
GAAGACCCCCTTCAGCGCCTGCCGCTGATGCAGATGAACGGTATTGAGCAGTCGGCCCTCCTGAAGGGCAGCCTG
CAGGACACCATCACTGCTTCGTNCCAGATGTGCCGCCACANCGAGGACTACCGCGGCGACNTTGAGAGCTTGCAC
CAGCAGCTCACCCAACTGATTGAAAACGAGCCGTGCCAACTGCCAGGCAATCTCGGGGACGAGAATACCGATCCT
GCGGCACAGCCGCTCTTATGGATATCCAAGTGGGTCGACTACAGCGACAAGTACGGCTTCGNCTATCAGCTGTGC
GACGAGGGCATTGGCATTATGTTCAACGACACAACCAAACTGATTCTGCATCCCAATCNNATCAACGTCCACTNN
ATNGACAAGGACGGNAAGGAGAGCTACATGACCACCACCGATTACGGCAAGACCCTGGAAAAGAAGATGAGGCTG
CTGTCCTACTTCCAGCGCTACATGATCGAGAATCTCGCGATGGCTGGTGCCCACAATGTGAACATCGAGAGTGAC
CAGGTGTCGCGTCTGCCCCATTTGCACACCTGGTTCCGCACAACCTGTGCCGTGGTCATGCATCTGACCAACGGC
ACCGTACAGATCAATTTCTCGGATCACATGAAGCTCATTCTGTGCCCGCGTCAGAGTGCCATCACGTACATCGAT
CGCGAGAAGAACTTCCGCACATATCGCTTCTCGACCATCGCGGAGAAAGGTGTGTCCAAAGATGTTTACCCAAAG
ATACGCTATGCCCAGGAAAAACTTGGCAAAATGCTGGAGAAGATGTTTAANTAA
>D.pseudoobscura pseudoobscura|American Fork Canyon, UT 60|r3.04|4_group1_5150903 Dpse\GA25172-RA|FBgn0246554,dpse_GLEANR_16509,GA25172
ATGGCCGAAAAACCGGAGGATATAAGCACAGATATACCGTATTGTCTGTACGACTCGAATCTACGCCGGACTTAC
AAGCGTTTGCGGTTCTTTGGTAAGGGCGGCTTTGCCAAGTGCTACGAGATCATGGATGTGGAGACCGACGATGTT
TTTGCGGGCAAAATCGTATCAAAGAAGCTGATTATCAAGCACNNANANAAGGAGAAGACCGCCCAGGAGATCACC
ATTCACCGTGATCTCAATCATCCGAACATAGTAAAGTTCCACAGCTATTTCGAGGATGTCCAGAACATATACATT
GTCCTGGAGCTGTGCAAGAAGCGGTCTCTGATNGAGCTGCACAAGCGCCGTGGATGCATCACGGAGTACGAGTGC
CGTTACTACATTTACCAGATCGTCCAGGGCGTCAAGTATCTGCACGACAAGCACATCATCCATCGCGATCTGAAG
CTGGGAAACCTCTTCCTGGACGATCTGCTGCACGTGAAGATTGGCGACTTTGGCCTGGCCACACNGATCGNATAC
GAGGGCGAACGCAAGAAGACCATGTGCGGCACCCCCAACTACATTGCCCCAGAGATCCTCAACNAGCAGGGGCAC
TCGTTCGAGGTGGACATTTGGTCGATTGGCTGCNTCATGTACACGCTGTTGGTGGGCCAGCCCCCGTTCGAGACC
AAATCGCTGAGGGACACTTACTCAAGGATCAAGAAGTGCGAGTACCGCGTGCCCAGCTACTTGAGAAAGCCCGCT
GCCGAGATGGTGATCGCCATGCTCCAGCCGGACCCCAGCTGCCGGCCAGCCATTGGCCAGNTGCTGAACTACGAC
TTCCTGAAGGTCTCGAGGGTGCCCACGTTCTTGCCAATCTCTTGCCTGACCATGGCTCCGCGCATTGCCTACATC
GAAGACCCCCTTCATCGCCTGCCGCTGATGCAGATGAACGGTATTGAGCAGTCGGCACTCCTGAAGGGCAGCCTG
CAGGACACCATCACTGCTTCGTNCCAGATGTGCCGCCACANCGAGGACTACCGCGGCGACNTTGAGAGCTTGCAC
CAGCAGCTCACCCAACTGATCAACAACGAGCCGTGCCAACTGGCAGGCAATCTCGGGGACGAGAATACCGATCCT
GCGGCACAGCCGCTCTTATGGATATCCAAGTGGGTCGACTACAGCGACAAGTACGGCTTCGNCTATCAGCTGTGC
GACGAGGGCATTGGCATTATGTTCAACGACACAACCAAACTGATTCTCCATCCCAATCNNATCAACGTCCACTNN
ATNGACAAGGACGGNAAGGAGAGCTACATGACCACCACCGATTACGGCAAGGCCCTGGAAAAGAAGATGAGGCTG
CTGTCCTACTTCCAGCGCTACATGATCGAGAATCTCGCGATGGCTGGTGCCCACAATGTGAACATCGAGAGTGAC
CAGGTGTCGCGTCTGCCCCATTTGCACACCTGGTTCCGCACAACCTGTGCCGTGGTCATGCATCTGACCAACGGC
ACCCTACAGATCAACTTCTCGGATCACATGAAGCTCATTCTGTGCCCGCGTCAGAGTGCCATCACGTACATCGAT
CGCGAGAAGAACTTTCGCACATATCGCTTCTCGACCATCGCGGAGAACGGTGTGTCCAAAGATGTCTACCCAAAG
ATACGCTATGCCCAGGAAAAACTTGGCAAAATGCTGGAGAAGATGTTTAANTAA
>D.pseudoobscura pseudoobscura|Madera Canyon, AZ 17|r3.04|4_group1_5150903 Dpse\GA25172-RA|FBgn0246554,dpse_GLEANR_16509,GA25172
ATGGCCGAAAAACCGGAGGATATAAACACAGATATACCGTATTGTCTGTACGACTCGAATCTACGCCGGACTTAC
AAGCGTTTGCGGTTCTTTGGTAAGGGCGGCTTTGCCAAGTGCTACGAAATCATGGATGTGGAGACCGACGATGTT
TTTGCCGGCAAAATCGTATCAAAGAAGCTGATTATCAAGCACNNANANAAGGAGAAGACCGCCCAGGAGATCACC
ATTCACCGTGATCTCAATCATCCGAACATAGTAAAGTTCCACAGCTATTTCGAGGATGTCCAGAACATATACATT
GTCCTGGAGCTGTGCAAGAAGCGGTCTCTGATNGAGCTGCACAAGCGCCGTGGATGCATCACGGAGTACGAGTGC
CGCTACTACATTTACCAGATCGTCCAGGGCGTCAAGTATCTGCACGACAAGCACATCATCCATCGCGACCTGAAG
CTGGGAAACCTCTTCCTGGACGATCTGCTGCACGTGAAGATTGGCGACTTTGGCCTGGCCACACNCATCGNATAC
GAGGGCGAACGCAAGAAGACTATGTGCGGCACCCCCAACTACATTGCCCCCGAGATCCTCAACNAGAAGGGGCAC
TCGTTCGAGGTGGACATATGGTCGATTGGCTGCNTCATGTACACGCTGTTGGTGGGCCAGCCCCCGTTCGAGACC
AAATCGCTGAGGGACACTTACTCAAGGATCAAGAAGTGCGAGTACCGCGTGCCCAGCTACTTGAGAAAGCCCGCT
GCGGAGATGGTGATCGCCATGCTCCAGCCGGACCCCAGCTGCCGGCCAGCCATTGGTCAGNTGCTGAACTACGAC
TTCCTGAAGGTCTCGAGGGTGCCCACGTTCTTGCCAATCTCTTGCCTGACCATGGCTCCGCGCATTGCCTACATC
GAAGACCCCCTTCATCGCCTGCCGCTGATGCAGATGAACGGTATTGAGCAGTCGGCACTCCTGAAGGGCAGCCTG
CAGGACACCATCACTGCCTCGTNCCAGATGTGCCGCCACANCGAGGACTACCGCAGCGACNTTGAGAGCTTGCAC
CAGCAGCTCACCCATCTGATCAACAACGAGCCGTGCCAACTGGCAGGCAATCTCGGGGACGAGAATACCGATCCT
GCGGCACAGCCGCTCTTATGGATATCCAAGTGGGTCGACTACAGCGACAAGTACGGCTTCGNCTATCAGCTGTGC
GACGAGGGCATTGGCATTATGTTCAACGACACAACCAAACTGATTCTGCATCCCAATCNNATCAACGTCCACTNN
ATNGACAAGGACGGNAAGGAGAGCTACATGACCACCACCGATTACGGCAAGGCCCTGGAAAAGAAGATGAGGCTG
CTGTCCTACTTCCAGCGCTACATGATCGAGAATCTCGCGATGGCTGGTGCCCACAATGTGAACATCGAGAGTGAC
CAGGTGTCGCGTCTGCCCCATTTGCACACCTGGTTCCGCACAACCTGTGCCGTGGTCATGCATCTGACCAACGGC
ACCCTACAGATCAATTTCTCGGATCACATGAAGCTCATTCTGTGCCCGCGTCAGAGTGCCATCACGTACATCGAT
CGCGAGAAGAACTTTCGCACATATCGCTTCTCGACCATCGCGGAGAAAGGTGTGTCCAAAGATGTGTACCCAAAG
ATACGCTATGCCCAGGAAAAACTTGGCAAAATGCTGGAGAAGATGTTTAANTAA
>D.pseudoobscura pseudoobscura|American Fork Canyon, UT 19|r3.04|4_group1_5150903 Dpse\GA25172-RA|FBgn0246554,dpse_GLEANR_16509,GA25172
ATGGCCGAAAAACCGGAGGATATACACACAGATATACCGTATTGTCTGTACGACTCGAATCTACGCCGGACTTAC
AAGCGTTTGCGGTTCTTTGGTAAGGGCGGCTTTGCCAAGTGCTACGAAATCATGGATGTGGAGACCGACGATGTT
TTTGCGGGCAAAATCGTATCAAAGAAGCTGATTATCAAGCACNNANANAAGGAGAAGACTGCCCAGGAGATCACC
ATTCACCGTGATCTCAATCATCCGAACATAGTAAAGTTCCACAGCTATTTCGAGGATATCCAGAACATATACATT
GTCCTGGAGCTGTGCAAGAAGCGGTCTCTGATNGAGCTGCACAAGCGTCGTGGATGCATCACGGAGTACGAGTGC
CGCTACTACATTTACCAGATCGTCCAAGGCGTCAAGTATCTGCACGACAAGCACATCATCCATCGCGACCTGAAG
CTGGGAAACCTCTTCCTGGACGATCTGCTGCACGTGAAGATTGGCGACTTTGGCCTGGCCACACNGATCGNATAC
GAGGGCGAACGCAAGAAGACTATGTGCGGCACCCCCAACTACATTGCCCCCGAGATCCTCAACNAGCAGGGGCAC
TCGTTCGAGGTGGACATTTGGTCGATTGGCTGCNTCATGTACACTCTGTTGGTGGGCCAGCCCCCGTTCGAGACC
AAATCGCTGAGGGACACTTACTCAAGGATCAAGAAGTGCGAGTACCGCGTGCCCAGCTACTTGAGAAAGCCCGCT
GCCGAGATGGTGATCGCCATGCTCCAGCCGGACCCCAGCTGCCGGCCAGCCATTGGCCAGNTGCTGAACTACGAA
TTCCTGAAGGTCTCGAGGGTGCCCACGTTCTTGCCAATCTCTTGCCTGACCATGGCTCCGCGCATTGCCTACATC
GAAGACCCCCTTCATCGCCTGCCGCTGATGCAGATGAACGGTATTGAGCAGTCGGCCCTCCTGAAGGGCAGCCTG
CAGGACACCATCACTGCCTCGTNCCAGATGTGCCGCCACANCGAGGACTACCGCGGCGACNTTGAGAGCTTGCAC
CAGCAGCTCACCCAACTGATCAACAACGAGCCGTGCCAACTGCCAGGCAATCTCGGGGACGAGAATACCGATCCT
GCGGCACAGCCGCTCTTATGGATATCCAAGTGGGTCGACTACAGCGACAAGTACGGCTTCGNATATCAGCTCTGC
GACGAGGGCATTGGCATTATGTTCAACGACACAACCAAACTGATTCTGCATCCCAATCNNATCAACGTCCACTNN
ATNGACAACGACGGNAAGGAGAGCTACATGACCACCACCGATTACTGCAAGACCCTGGAAAAGAAGATGAGGCTG
CTGTCCTACTTCCAGCGCTACATGATCGAGAATCTCGCGATGGCTGGTGCCCACAATGTGAACATCGAGAGTGAC
CAGGTGTCGCGTCTGCCCCATTTGCACACCTGGTTCCGCACAACCTGTGCCGTGGTCATGCATCTGACCAACGGC
ACCGTACAGATCAATTTCTCGGATCACATGAAGCTCATTCTGTGCCCGCGTCAGAGTGCCATCACGTACATCGAT
CGCGAGAAGAACTTCCGCACATATCGCTTCTCGACCATCGCGGAGAAAGGTGTGTCCAAAGATGTCTACCCAAAG
ATACGCTATGCCCAGGAAAAACTTGGCAAAATGCTGGAGAAGATGTTTAANTAA
>D.pseudoobscura pseudoobscura|S7-Flag14|r3.04|4_group1_5150903 Dpse\GA25172-RA|FBgn0246554,dpse_GLEANR_16509,GA25172
ATGGCCGAAAAACCGGAGGATATAAACACAGATATACCGTATTGTCTGTACGACTCGAATCTACGCCGGACTTAC
AAGCGTTTGCGGTTCTTTGGTAAGGGCGGCTTTGCCAAGTGCTACGAAATCATGGATGTGGAGACGGACGATGTT
TTTGCCGGCAAAATCGTATCAAAGAAGCTGATTATCAAGCACNNANANAAGGAGAAGACCGCCCAGGAGATCACC
ATTCACCGTGATCTCAATCATCCGAACATAGTAAAGTTCCACAGCTATTTCGAGGATATCCAAAACATATACATT
GTCCTGGAGCTGTGCAAGAAGCGGTCTCTGATNGAGCTGCACAAGCGTCGTGGATGCATCACGGAGTACGAGTGC
CGCTACTACATTTACCAGATCGTCCAGGGCGTCAAGTATCTGCACGACAAGCACATCATCCATCGCGACCTGAAG
CTGGGAAACCTCTTCCTGGACGATCTGCTGCACGTGAAGATTGGCGACTTTGGCCTGGCCACACNCATCGNATAC
GAGGGCGAACGCAAGAAGACCATGTGCGGCACCCCCAACTACATTGCCCCCGAGATCCTCAACNAGCAGGGGCAC
TCGTTCGAGGTGGACATTTGGTCGATTGGCTGCNTCATGTACACGCTGTTGGTGGGCCAGCCCCCGTTCGAGACC
AAATCGCTGAGGGACACTTACTCGAGGATCAAGAAGTGCGAGTACCGCGTGCCCAGCTACCTGAGAAAGCCCGCT
GCGGAGATGGTGATCGCCATGCTCCAGCCGGACCCCAGCTGCCGGCCAGCCATTGGCCAGNTGCTGAACTACGAC
TTCCTGAAGGTCTCGAGGGTGCCCACGTTCTTGCCAATCTCTTGCCTGACCATGGCTCCGCGCATTGCCTACATC
GAAGACCCCCTTCAGCGCCTGCCGCTGATGCAGATGAACGGTATTGAGCAGTCGGCCCTCCTGAAGGGCAGCCTG
CAGGACACCATCACTGCTTCGTNCCAGATGTGCCGCCACANCGAGGACTACCGCGGCGACNTTGAGAGCTTGCAC
CAGCAGCTCACCCATCTGATTGAAAACGAGCCGTGCCAACTGCCTGGCAATCTCGGGGACGAGAATACCGATCCT
GCGGCACAGCCGCTCTTATGGATATCCAAGTGGGTCGACTACAGCGACAAGTACGGCTTCGNCTATCAGCTCTGC
GACGAGGGCATTGGCATTATGTTCAACGACACCACCAAACTGATTCTGCATCCCAATCNNATCAACGTCCACTNN
ATNGACAAGGACGGNAAGGAGAGCTACATGACCACCACCGATTACTGCAAGACCCTGGAAAAGAAGATGAGGCTG
CTGTCCTACTTCCAGCGCTACATGATCGAGAATCTCGCGATGGCTGGTGCCCACAATGTGAACATCGAGAGTGAC
CAGGTGTCGCGTCTGCCCCATTTGCACACCTGGTTCCGCACAACCTGTGCCGTGGTCATGCATCTGACCAACGGC
ACCCTACAGATCAATTTCTCGGATCACATGAAGCTCATTCTGTGCCCGCGTCAGAGTGCCATCACGTACATCGAT
CGCGAGAAGAACTTCCGCACATATCGCTTCTCGACCATCGCGGAGAAAGGTGTGTCCAAAGATGTGTACCCAAAG
ATACGCTATGCCCAGGAAAAACTTGGCAAAATGCTGGAGAAGATGTTTAANTAA
>D.pseudoobscura pseudoobscura|American Fork Canyon, UT 12-2|r3.04|4_group1_5150903 Dpse\GA25172-RA|FBgn0246554,dpse_GLEANR_16509,GA25172
ATGGCCGAAAAACCGGAGGATATAAACACAGATATACCGTATTGTCTGTACGACTCGAATCTACGCCGGACTTAC
AAGCGTTTGCGGTTCTTTGGTAAGGGCGGCTTTGCCAAGTGCTACGAAATCATGGATGTGGAGACCGACGATGTT
TTTGCGGGCAAAATCGTATCAAAGAAGCTGATTATCAAGCACNNANANAAGGAGAAGACCGCCCAGGAGATCACC
ATTCACCGTGATCTCAATCATCCGAACATAGTAAAGTTCCACAGCTATTTCGAGGATGTCCAGAACATATACATT
GTCCTGGAGCTGTGCAAGAAGCGGTCTCTGATNGAGCTGCACAAGCGTCGTGGATGCATCACGGAGTACGAGTGC
CGCTACTACATTTACCAGATCGTCCAGGGCGTCAAGTATCTGCACGACAAGCACATCATCCATCGCGACCTGAAG
CTGGGAAACCTCTTCCTGGACGATATGCTGCACGTGAAGATTGGCGACTTTGGCCTGGCCACACNCATCGNATAC
GAGGGCGAACGCAAGAAGACCATGTGCGGCACCCCCAACTACATTGCCCCAGAGATCCTCAACNAGCAGGGGCAC
TCGTTCGAGGTGGACATTTGGTCGATTGGCTGCNTCATGTACACGCTGTTGGTGGGCCAGCCCCCGTTCGAGACC
AAATCGCTGAGGGACACTTACTCAAGGATCAAGAAGTGCGAGTACCGCGTGCCCAGCTACCTGAGAAAGCCCGCT
GCGGAGATGGTGATCGCCATGCTACAGCCGGACCCCAGCTGCCGGCCAGCCATTGGCCAGNTGCTGAACTACGAA
TTCCTGAAGGTCTCGAGGGTGCCCACGTTCTTGCCAATCTCTTGCCTGACCATGGCTCCGCGCATTGCCTACATC
GAAGACCCCCTTCATCGCCTGCCGCTGATGCAGATGAACGGTATTGAGCAGTCGGCCCTCCTGAAGGGCAGCCTG
CAGGACACCATCACTGCTTCGTNCCAGATGTGTCGCCACANCGAGGACTACCGCGGCGACNTTGAGAGCTTGCAC
CAGCAGCTCACCCAACTGATTGAAAACGAGCCGTGCCAACTGCCAGGCAATCTCGGGGACGAGAATACCGATCCT
GCGGCACAGCCGCTCTTATGGATATCCAAGTGGGTCGACTACAGCGACAAGTACGGCTTCGNCTATCAGCTGTGC
GACGAGGGCATTGGCATTATGTTCAACGACACAACCAAACTGATCCTCCATCCCAATCNNATCAACGTCCACTNN
ATNGACAAGGACGGNAAGGAGAGCTACATGACCACCACCGATTACGGCAAGACCCTGGAAAAGAAGATGAGGCTG
CTGTCCTACTTCCAGCGCTACATGATCGAGAATCTCGCGATGGCTGGTGCCCACAGTGTGAACATCGAGAGTGAC
CAGGTGTCGCGTCTGCCCCATTTGCACACCTGGTTCCGCACAACCTGTGCCGTGGTCATGCATCTGACCAACGGC
ACCCTACAGATCAACTTCTCGGATCACATGAAGCTCATTCTGTGCCCGCGTCAGAGTGCCATCACGTACATCGAT
CGCGAGAAGAACTTCCGCACATATCGCTTCTCGACCATCGCGGAGAAAGGTGTGTCCAAAGATGTCTACCCAAAG
ATACGCTATGCCCAGGAAAAACTTGGCAAAATGCTGGAGAAGATGTTTAANTAA
>D.pseudoobscura pseudoobscura|Madera Canyon, AZ 27|r3.04|4_group1_5150903 Dpse\GA25172-RA|FBgn0246554,dpse_GLEANR_16509,GA25172
ATGGCCGAAAAACCGGAGGATGTAAACACAGATATACCGTATTGTCTGTACGATTCGAATCTACGCCGGACTTAC
AAGCGTTTGCGGTTCTTTGGTAAGGGCGGCTTTGCCAAGTGCTACGAAATCATGGATGTGGAGACCGACGATGTT
TTTGCGGGCAAAATCGTATCAAAGAAGCTGATTATCAAGCACNNANANAAGGAGAAGACCGCCCAGGAGATCACC
ATTCACCGTGATCTCAATCATCCGAACATAGTGAAGTTCCACAGCTATTTCGAGGATATCCAGAACATATACATT
GTCCTGGAGCTGTGCAAGAAGCGGTCTCTGATNGAGCTGCACAAGCGTCGTGGATGCATCACGGAGTACGAGTGC
CGTTACTACATTTACCAGATCGTCCAGGGCGTCAAGTATCTGCACGACAAGCACATCATCCATCGTGACCTGAAG
CTGGGAAACCTCTTCCTGGACGATCTGCTGCACGTGAAGATTGGCGACTTTGGCCTGGCCACACNGATCGNATAC
GAGGGCGAACGCAAGAAGACCATGTGCGGCACCCCCAACTACATTGCCCCCGAGATCCTCAACNAGCAGGGGCAC
TCGTTCGAGGTGGACATTTGGTCGATTGGCTGCNTCATGTACACGCTGTTGGTGGGCCAGCCACCGTTCGAGACC
AAATCGCTGAGGGACACTTACTCAAGGATCAAGAAGTGCGAGTACCGCGTGCCCAGCTACTTGAGAAAGCCCGCT
GCGGAGATGGTGATCGCCATGCTCCAGCCGGACCCCAGCTGCCGGCCAGCCATTGGCCAGNTGCTGAACTACGAC
TTCCTGAAGGTCTCGAGGGTGCCCACGTTCTTGCCAATCTCTTGCCTGACCATGGCTCCGCGCATTGCCTACATC
GAAGACCCCCTTCATCGCCTGCCGCTGATGCAGATGAACGGTATTGAGCAGTCGGCCCTCCTGAAGGGCAGCCTG
CAGGACACCATCACTGCCTCGTNCCAGATGTGCCGCCACANCGAGGACTACCGCAGCGACNTTGAGAGCTTGCAC
CAGCAGCTCACCCAACTGATTGAAAACGAGCCGTGCCAACTGCCAGGCAATCTCGGGGACGAGAATACCGATCCT
GCGGCACAGCCGCTCTTATGGATATCCAAGTGGGTCGACTACAGCGACAAGTACGGCTTCGNCTATCAGCTGTGC
GACGAGGGCATTGGCATTATGTTCAACGACACCACCAAACTGATTCTGCATCCCAATCNNATCAACGTCCACTNN
ATNGACAAGGACGGNAAGGAGAGCTACATGACCACCACCGATTACTGCAAGACCCTGGAAAAGAAGATGAGGCTG
CTGTCCTACTTCCAGCGCTACATGATCGAGAATCTCGCGATGGCTGGTGCCCACAATGTGAACATCGAGAGTGAC
CAGGTGTCGCGTCTGCCCCATTTGCACACCTGGTTCCGCACAACCTGTGCCGTGGTCATGCATCTGACCAACGGC
ACCCTACAGATCAACTTCTCGGATCACATGAAGCTCATTCTGTGCCCGCGTCTGAGTGCCATCACGTACATCGAT
CGCGAGAAGAACTTTCGCACATATCGCTTCTCGACCATCGCGGAGAAAGGTGTGTCCAAAGATGTCTACCCAAAG
ATACGCTATGCCCAGGAAAAACTTGGCAAAATGCTGGAGAAGATGTTTAANTAA
>D.pseudoobscura pseudoobscura|American Fork Canyon, UT 48|r3.04|4_group1_5150903 Dpse\GA25172-RA|FBgn0246554,dpse_GLEANR_16509,GA25172
ATGGCCGAAAAACCGGAGGATATACACACAGATATACCGTATTGTCTGTACGACTCGAATCTACGCCGGACTTAC
AAGCGTTTGCGGTTCTTTGGTAAGGGCGGCTTTGCCAAGTGCTACGAGATCATGGATGTGGAGACCGACGATGTT
TTTGCGGGCAAAATCGTATCAAAGAAGCTGATTATCAAGCACNNANANAAGGAGAAGACCGCCCAGGAGATCACC
ATTCACCGTGATCTCAATCATCCGAACATAGTGAAGTTCCACAGCTATTTCGAGGATATCCAGAACATATACATT
GTCCTGGAGCTGTGCAAGAAGCGGTCTCTGATNGAGCTGCACAAGCGCCGCGGATGCATCACGGAGTACGAGTGC
CGCTACTACATTTACCAGATCGTCCAAGGTGTCAAGTATCTGCACGACAAGCACATCATCCATCGCGACCTGAAG
CTGGGAAACCTCTTCCTGGACGATCTGCTGCACGTGAAGATTGGCGACTTTGGCCTGGCCACACNCATCGNATAC
GAGGGCGAACGCAAGAAGACTATGTGCGGCACCCCCAACTACATTGCCCCCGAGATCCTCAACNAGAAGGGGCAC
TCGTTCGAGGTGGACATTTGGTCGATTGGCTGCNTCATGTACACGCTGTTGGTGGGCCAGCCCCCGTTCGAGACC
AAATCGCTGAGGGACACTTACTCAAGGATCAAGAAGTGCGAGTACCGTGTGCCCAGCTACTTGAGAAAGCCCGCT
GCGGAGATGGTGATCGCCATGCTCCAGCCGGACCCCAGCTGCCGGCCAGCCATTGGCCAGNTGCTGAACTACGAC
TTCCTGAAGGTCTCGAGGGTGCCCACGTTCTTGCCAATCTCTTGCCTGACCATGGCTCCGCGCATTGCCTACATC
GAAGACCCCCTTCATCGCCTGCCGCTGATGCAGATGAACGGTATTGAGCAGTCGGCACTCCTGAAGGGCAGCCTG
CAGGACACCATCACTGCTTCGTNCCAGATGTGTCGCCACANCGAGGACTACCGCGGCGACNTTGAGAGCTTGCAC
CAGCAGCTCACCCAACTGATTGAAAACGAGCCGTGCCAACTCGCAGGCAATCTCGGGGACGAGAATACCGATCCT
GCGGCACAGCCGCTCTTATGGATATCCAAGTGGGTCGACTACAGCGACAAGTACGGCTTCGNCTATCAGCTCTGC
GACGAGGGCATCGGCATTATGTTCAACGACACAACCAAACTGATACTGCATCCCAATCNNATCAACGTCCACTNN
ATNGACAAGGACGGNAAGGAGAGCTACATGACCACCACCGATTACGGCAAGACCCTGGAAAAGAAGATGAGGCTG
CTGTCCTACTTCCAGCGCTACATGATCGAGAATCTCGCGATGGCTGGTGCCCACAATGTGAACATCGAGAGTGAC
CAGGTGTCGCGTCTGCCCCATTTGCACACCTGGTTCCGCACAACCTGTGCCGTGGTCATGCATCTGACCAACGGC
ACCGTACAGATCAATTTCTCGGATCACATGAAGCTCATTCTGTGCCCGCGTCAGAGTGCCATCACGTACATCGAT
CGCGAGAAGAACTTCCGCACATATCGCTTCTCGACCATCGCGGAGAAAGGTGTGTCCAAAGATGTCTACCCAAAG
ATACGCTATGCCCAGGAAAAACTTGGCAAAATGCTGGAGAAGATGTTTAANTAA
>D.pseudoobscura pseudoobscura|American Fork Canyon, UT 49|r3.04|4_group1_5150903 Dpse\GA25172-RA|FBgn0246554,dpse_GLEANR_16509,GA25172
ATGGCCGAAAAACCGGAGGATGTAAACACAGATATACCGTATTGTCTGTACGACTCGAATCTACGCCGGACTTAC
AAGCGTTTGCGGTTCTTTGGTAAGGGCGGCTTTGCCAAGTGCTACGAAATCATGGATGTGGAGACCGACGATGTT
TTTGCGGGCAAAATCGTATCAAAGAAGCTGATTATCAAGCACNNANANAAGGAGAAGACCGCCCAGGAGATCACC
ATTCACCGTGATCTCAATCATCCGAACATAGTAAAGTTCCACAGCTATTTCGAGGATATCCAGAACATATACATT
GTCCTGGAGCTGTGCAAGAAGCGGTCTCTGATNGAGCTGCACAAGCGTCGCGGATGCATCACGGAGTACGAGTGC
CGCTACTACATTTACCAGATCGTCCAGGGCGTCAAGTATCTGCACGACAAGCACATCATCCATCGCGACCTGAAG
CTGGGAAACCTCTTCCTGGACGATATGCTGCACGTGAAGATTGGCGACTTTGGCCTGGCCACACNGATCGNATAC
GAGGGCGAACGCAAGAGGACTATGTGCGGCACCCCCAACTACATTGCCCCCGAGATCCTCAACNAGCAGGGGCAC
TCGTTCGAGGTGGACATTTGGTCCATTGGCTGCNTCATGTACACGTTGTTGGTGGGCCAGCCCCCGTTCGAGACC
AAATCGCTGAGGGACACTTACTCAAGGATCAAGAAGTGCGAGTACCGCGTGCCCAGCTACTTGAGAAAGCCCGCT
GCGGAGATGGTGATGGCCATGCTCCAGCCGGACCCTAGCTGCCGGCCAGCCATTGGCCAGNTGCTGAACTACGAC
TTCCTGAAGGTCTCGAGGGTGCCCACGTTCTTGCCAATCTCTTGCCTGACCATGGCTCCGCGCATTGCCTACATC
GAAGACCCCCTTCAGCGCCTGCCGCTGATGCAGATGAACGGTATTGAGCAGTCGGCACTCCTGAAGGGCAGCCTG
CAGGACACCATCACTGCTTCGTNCCAGATGTGCCGCCACANCGAGGACTACCGCGGCGACNTTGAGAGCCTGCAC
CAGCAGCTCACCCAACTGATTGAAAACGAGCCGTGCCAACTGCCAGGCAATCTCGGGGACGAGAATACCGATCCT
GCGGCACAGCCGCTCTTATGGATATCCAAGTGGGTCGACTACAGCGACAAGTACGGCTTCGNCTATCAGCTCTGC
GACGAGGGCATTGGCATTATGTTCAACGACACAACCAAACTGATTCTGCATCCCAATCNNATCAACGTCCACTNN
ATNGACAAGGACGGNAAGGAGAGCTACATGACCACCACCGAATACTGCAAGACCCTGGAAAAGAAGATGAGGCTG
CTGTCCTACTTCCAGCGCTACATGATCGAGAATCTCGCGATGGCTGGTGCCCACAATGTGAACATCGAGAGTGAC
CAGGTGTCGCGGCTGCCCCATTTGCACACCTGGTTCCGCACAACCTGTGCCGTGGTCATGCATCTGACCAACGGC
ACCCTACAGATCAATTTCTCGGATCACATGAAGCTCATTCTGTGCCCGCGTCAGAGTGCCATTACGTACATCGAT
CGCGAGAAGAACTTCCGCACATATCGCTTCTCGACCATCGCGGAGAAAGGTGTGTCCAAAGATGTCTACCCAAAG
ATACGCTATGCCCAGGAAAAACTTGGCAAAATGCTGGAGAAGATGTTTAANTAA
>D.pseudoobscura pseudoobscura|American Fork Canyon, UT 57|r3.04|4_group1_5150903 Dpse\GA25172-RA|FBgn0246554,dpse_GLEANR_16509,GA25172
ATGGCCGAAAAACCGGAGGATATAAACACAGATATACCGTATTGTCTGTACGACTCGAATCTACGCCGGACTTAC
AAGCGTTTGCGGTTCTTTGGTAAGGGCGGCTTTGCCAAGTGCTACGAGATCATGGATGTGGAGACCGACGATGTT
TTTGCCGGCAAAATCGTATCAAAGAAGCTGATTATCAAGCACNNANANAAGGAGAAGACCGCCCAGGAGATCACC
ATTCACCGTGATCTCAATCATCCGAACATAGTAAAGTTCCACAGCTATTTCGAGGATATCCAAAACATATACATT
GTCCTGGAGCTGTGCAAGAAGCGGTCTCTGATNGAGCTGCACAAGCGCCGTGGATGCATCACGGAGTACGAGTGC
CGCTACTACATTTACCAGATCGTCCAGGGCGTCAAGTATCTGCACGACAAGCACATCATCCATCGCGACCTGAAG
CTGGGAAACCTCTTCCTGGACGATCTGCTGCACGTGAAGATTGGCGACTTTGGCCTGGCCACACNGATCGNCTAC
GAGGGCGAACGCAAGAAGACTATGTGCGGCACCCCCAACTACATTGCCCCCGAGATCCTCAACNAGAAGGGGCAC
TCGTTCGAGGTGGACATTTGGTCCATTGGCTGCNTCATGTACACGCTGTTGGTGGGCCAGCCCCCGTTCGAGACC
AAATCGCTGAGGGACACTTACTCAAGGATCAAGAAGTGCGAGTACCGCGTGCCCAGCTACTTGAGAAAGCCCGCT
GCGGAGATGGTGATCGCCATGCTCCAGCCGGACCCCAGCTGCCGGCCAGCCATTGGCCAGNTGCTGAACTACGAC
TTCCTGAAGGTCTCGAGGGTGCCCACGTTCTTGCCAATCTCCTGCCTGACCATGGCTCCGCGCATTGCCTACATC
GAAGACCCCCTTCATCGCCTGCCGCTGATGCAGATGAACGGTATTGAGCAGTCGGCACTCCTGAAGGGCAGCCTG
CAGGACACCATCACTGCCTCGTNCCAGATGTGTCGCCACANCGAGGACTACCGCGGCGATNTTGAGAGCTTGCAC
CAGCAGCTCACCCATCTGATCAACAACGAGCCGTGCCAACTGCCTGGCAATCTCGGGGACGAGAATACCGATCCT
GCGGCACAGCCGCTCTTATGGATATCCAAGTGGGTCGACTACAGCGACAAGTACGGCTTCGNCTATCAGCTGTGC
GACGAGGGCATTGGCATTATGTTCAACGACACCACCAAACTGATTCTGCATCCCAATCNNATCAACGTCCACTNN
ATNGACAAGGACGGNAAGGAGAGCTACATGACCACCACCGATTACTGCAAGGCCCTGGAAAAGAAGATGAGGCTG
CTGTCCTACTTCCAGCGCTACATGATTGAGAATCTCGCGATGGCTGGTGCCCACAATGTGAACATCGAGAGTGAC
CAGGTGTCGCGTCTGCCCCATTTGCACACCTGGTTCCGCACAACCTGTGCCGTGGTCATGCATCTGACCAACGGC
ACCGTACAGATCAATTTCTCGGATCACATGAAGCTCATTCTGTGCCCGCGTCAGAGTGCCATCACGTACATCGAT
CGCGAGAAGAACTTCCGCACATATCGCTTCTCGACCATCGCGGAGAAAGGTGTGTCCAAAGATGTCTACCCAAAG
ATACGCTATGCCCAGGAAAAACTTGGCAAAATGCTGGAGAAGATGTTTAANTAA
>D.pseudoobscura pseudoobscura|American Fork Canyon, UT 30|r3.04|4_group1_5150903 Dpse\GA25172-RA|FBgn0246554,dpse_GLEANR_16509,GA25172
ATGGCCGAAAAACCGGAGGATATACACACAGATATACCGTATTGTCTGTACGACTCGAATCTACGCCGGACTTAC
AAGCGTTTGCGGTTCTTTGGTAAGGGCGGCTTTGCCAAGTGCTACGAGATCATGGATGTGGAGACCGACGATGTT
TTTGCCGGCAAAATCGTATCAAAGAAGCTGATTATCAAGCACNNANANAAGGAGAAGACCGCCCAGGAGATCACC
ATTCACCGTGATCTCAATCATCCGAACATAGTGAAGTTCCACAGCTATTTCGAGGATGTCCAGAACATTTACATT
GTCCTGGAGCTGTGCAAGAAGCGGTCTCTGATNGAGCTGCACAAGCGCCGTGGATGCATCACGGAGTACGAGTGC
CGCTACTACATTTACCAGATCGTCCAGGGCGTCAAGTATCTGCACGACAAGCACATCATCCATCGCGACCTGAAG
CTGGGAAACCTCTTCCTGGACGATCTGCTGCACGTGAAGATTGGCGACTTTGGCCTGGCCACACNCATCGNATAC
GAGGGCGAACGCAAGAAGACTATGTGCGGCACCCCCAACTACATTGCCCCCGAGATCCTCAACNAGCAGGGGCAC
TCGTTAGAGGTGGACATTTGGTCGATTGGCTGCNTCATGTACACGCTGTTGGTGGGCCAGCCCCCGTTCGAGACC
AAATCGCTGAGGGACACTTACTCAAGGATCAAGAAGTGCGAGTACCGCGTGCCCAGCTACCTGAGAAAGCCCGCT
GCGGAGATGGTGATCGCCATGCTCCAGCCGGACCCCAGCTGCCGGCCAGCCATTGGCCAGNTGCTGAACTACGAC
TTCCTGAAGGTCTCGAGGGTGCCCACGTTCTTGCCAATCTCTTGCCTGACCATGGCTCCGCGCATTGCCTACATC
GAAGACCCCCTTCATCGCCTGCCGCTGATGCAGATGAACGTTATTGAGCAGTCGGCCCTCCTGAAGGGCAGCCTG
CAGGACACCATCACTGCCTCGTNCCAGATGTGCCGCCACANCGAGGACTACCGCGGCGACNTTGAGAGCTTGCAC
CAGCAGCTCACCCAACTGATTGAAAACGAGCCGTGCCAACTGGCAGGCAATCTCGGGGACGAGAATACCGATCCT
GCGGCACAGCCGCTCTTATGGATATCCAAGTGGGTCGACTACAGCGACAAGTACGGCTTCGNCTATCAGCTGTGC
GACGAGGGCATTGGCATTATGTTCAACGACACCACCAAACTGATTCTCCATCCCAACCNNATCAACGTCCACTNN
ATNGACAAGGACGGNAAGGAGAGCTACATGACCACCACCGATTACTGCAAGGCCCTGGAAAAGAAGATGAGGCTG
CTGTCCTACTTCCAGCGCTACATGATCGAGAATCTCGCGATGGCTGGTGCCCACAATGTGAACATCGAGAGTGAC
CAGGTATCGCGTCTGCCCCATTTGCACACCTGGTTCCGCACAACCTGTGCCGTGGTCATGCATCTGACCAACGGC
ACCCTACAGATCAATTTCTCGGATCACATGAAGCTCATTCTGTGCCCGCGTCTGAGTGCCATCACGTACATCGAT
CGCGAGAAGAACTTCCGCACATATCGCTTCTCGACCATCGCGGAGAAAGGTGTGTCCAAAGATGTCTACCCAAAG
ATACGCTATGCCCAGGAAAAACTTGGCAAAATGCTGGAGAAGATGTTTAANTAA
>D.pseudoobscura pseudoobscura|Madera Canyon, AZ 20|r3.04|4_group1_5150903 Dpse\GA25172-RA|FBgn0246554,dpse_GLEANR_16509,GA25172
ATGGCCGAAAAACCGGAGGATATAAACACAGATATACCGTATTGTCTGTACGACTCGAATCTACGCCGGACTTAC
AAGCGTTTGCGGTTCTTTGGTAAGGGCGGCTTTGCCAAGTGCTACGAGATCATGGATGTGGAGACCGACGATGTT
TTTGCGGGCAAAATCGTATCAAAGAAGCTGATTATCAAGCACNNANANAAGGAGAAGACCGCCCAGGAGATCACC
ATTCACCGTGATCTCGATCATCCGAACATAGTAAAGTTCCACAGCTATTTCGAGGATATCCAGAACATATACATT
GTCCTGGAGCTGTGCAAGAAGCGGTCTCTGATNGAGCTGCACAAGCGTCGTGGATGCATCACGGAGTACGAGTGC
CGTTACTACATTTACCAGATCGTCCAGGGCGTCAAGTATCTGCACGACAAGCACATCATCCATCGCGACCTGAAG
CTGGGAAACCTCTTCCTGGACGATCTGCTGCACGTGAAGATTGGCGACTTTGGCCTGGCCACACNGATCGNATAC
GAGGGCGAACGCAAGAAGACTATGTGCGGCACCCCCAACTACATTGCCCCCGAGATCCTCAACNAGCAGGGGCAC
TCGTTCGAGGTGGACATTTGGTCGATTGGCTGCNTCATGTACACGCTGTTGGTGGGCCAGCCCCCGTTCGAGACC
AAATCGCTGAGGGACACTTACTCAAGGATCAAGAAGTGCGAGTACCGCGTGCCCAGCTACTTGAGAAAGCCCGCT
GCGGAGATGGTGATCGCCATGCTCCAGCCGGACCCCAGCTGCCGGCCAGCCATTGGCCAGNTGCTGAACTACGAA
TTCCTGAAGGTCTCGAGGGTGCCCACGTTCTTGCCAATCTCTTGCCTGACCATGGCTCCGCGCATTGCCTACATC
GAAGACCCCCTTCAGCGCCTGCCGCTGATGCAGATGAACGGTATTGAGCAGTCGGCCCTCCTGAAGGGCAGCCTG
CAGGACACCATCACTGCCTCGTNCCAGATGTGCCGCCACANCGAGGACTACCGCGGCGACNTTGAGAGCTTGCAC
CAGCAGCTCACCCAACTGATTGAAAACGAGCCGTGCCAACTGCCAGGCAATCTCGGGGACGAGAATACCGATCCT
GCGGCACAGCCGCTCTTATGGATATCCAAGTGGGTCGACTACAGCGACAAGTACGGCTTCGNCTATCAGCTGTGC
GACGAGGGCATTGGCATTATGTTCAACGACACAACCAAACTGATTCTGCATCCCAATCNNATCAACGTCCACTNN
ATNGACAAGGACGGNAAGGAGAGCTACATGACCACCACCGATTACGGCAAGACCCTGGAAAAGAAGATGAGGCTG
CTGTCCTACTTCCAGCGCTACATGATCGAGAATCTCGCGATGGCTGGTGCCCACAATGTGAACATCGAGAGTGAC
CAGGTATCGCGTCTGCCCCATTTGCACACCTGGTTCCGCACAACCTGTGCCGTGGTCATGCATCTGACCAACGGC
ACCGTACAGATCAACTTCTCGGATCACATGAAGCTCATTCTGTGCCCGCGTCAGAGTGCCATCACGTACATCGAT
CGCGAGAAGAACTTCCGCACATATCGCTTCTCGACCATCGCGGAGAAAGGTGTGTCCAAAGATGTCTACCCAAAG
ATACGCTATGCCCAGGAAAAACTTGGCAAAATGCTGGAGAAGATGTTTAANTAA
>D.pseudoobscura pseudoobscura|Madera Canyon, AZ 15|r3.04|4_group1_5150903 Dpse\GA25172-RA|FBgn0246554,dpse_GLEANR_16509,GA25172
ATGGCCGAAAAACCGGAGGATATACACACAGATATACCGTATTGTTTGTACGACTCGAATCTACGCCGGACTTAC
AAGCGTTTGCGGTTCTTTGGTAAGGGCGGCTTTGCCAAGTGCTACGAAATCATGGATGTGGAGACCGACGATGTT
TTTGCCGGCAAAATCGTATCAAAGAAGCTGATTATCAAGCACNNANANAAGGAGAAGACCGCCCAGGAGATCACC
ATTCACCGTGATCTCAATCATCCGAACATAGTAAAGTTCCACAGCTATTTCGAGGATATCCAGAACATATACATT
GTCCTGGAGCTGTGCAAGAAGCGGTCTCTGATNGAGCTGCACAAGCGTCGTGGATGCATCACGGAGTACGAGTGC
CGCTACTACATTTACCAGATCGTCCAGGGCGTCAAGTATCTGCACGACAAGCACATCATCCATCGCGACCTGAAG
CTGGGAAACCTCTTCCTGGACGATATGCTGCACGTGAAGATTGGCGACTTTGGCCTGGCCACACNGATCGNATAC
GAGGGCGAACGCAAGAAGACCATGTGCGGCACCCCCAACTACATTGCCCCCGAGATCCTCAACNAGCAGGGGCAC
TCGTTCGAGGTGGACATTTGGTCGATTGGCTGCNTCATGTACACTCTGTTGGTGGGCCAGCCCCCGTTCGAGACC
AAATCGCTGAGGGACACTTACTCAAGGATCAAGAAGTGCGAGTACCGCGTGCCCAGCTACTTGAGAAAGCCCGCT
GCGGAGATGGTGATCGCCATGCTCCAGCCGGACCCCAGCTGCCGGCCAGCCATTGGCCAGNTGCTGAACTACGAC
TTCCTGAAGAGCTCGAGGGTGCCCACGTTCTTGCCAATCTCTTGCCTGACCATGGCTCCGCGCATTGCCTACATC
GAAGACCCCCTTCATCGCCTGCCGCTGATGCAGATGAACGGTATTGAGCAGTCGGCCCTCCTGAAGGGCAGCCTG
CAGGACACCATCACTGCCTCGTNCCAGATGTGCCGCCACANCGAGGACTACCGCGGCGACNTTGAGAGCTTGCAC
CAGCAGCTCACCCAACTGATTGAAAACGAGCCGTGCCAACTGCCAGGCAATCTCGGGGACGAGAATACCGATCCT
GCGGCACAGCCGCTCTTATGGATATCCAAGTGGGTCGACTACAGCGACAAGTACGGCTTCGNCTATCAGCTGTGC
GACGAGGGCATTGGCATTATGTTCAACGACACAACCAAACTGATTCTGCATCCCAATCNNATCAACGTCCACTNN
ATNGACAAGGACGGNAAGGAGAGCTACATGACCACCACCGAATACTGCAAGACCCTGGAAAAGAAGATGAAGCTG
CTGTCCTACTTCCAGCGCTACATGATCGAGAATCTCGCGATGGCTGGTGCCCACAACGTGAACATCGAGAGTGAC
CAGGTGTCGCGTCTGCCCCATTTGCACACCTGGTTCCGCACAACCTGTGCCGTGGTCATGCATCTGACCAACGGC
ACCCTACAGATCAATTTCTCGGATCACATGAAGCTCATTCTGTGCCCGCGTCAGAGTGCCATCACGTACATCGAT
CGCGAGAAGAACTTTCGCACATATCGCTTCTCGACCATCGCGGAGAAAGGTGTGTCCAAAGATGTCTACCCAAAG
ATACGCTATGCCCAGGAAAAACTTGGCAAAATGCTGGAGAAGATGTTTAANTAA
>D.pseudoobscura pseudoobscura|American Fork Canyon, UT 24|r3.04|4_group1_5150903 Dpse\GA25172-RA|FBgn0246554,dpse_GLEANR_16509,GA25172
ATGGCCGAAAAACCGGAGGATATACACACAGATATACCGTATTGTTTGTACGACTCGAATCTACGCCGGACTTAC
AAGCGTTTGCGGTTCTTTGGTAAGGGCGGCTTTGCCAAGTGCTACGAAATCATGGATGTGGAGACCGACGATGTT
TTTGCCGGCAAAATCGTATCAAAGAAGCTGATTATCAAGCACNNANANAAGGAGAAGACCGCCCAGGAGATCACC
ATTCACCGTGATCTCAATCATCCGAACATAGTAAAGTTCCACAGCTATTTCGAGGATGTCCAGAACATATACATT
GTCCTGGAGCTGTGCAAGAAGCGGTCTCTGATNGAGCTGCACAAGCGCCGTGGATGCATCACGGAGTACGAGTGC
CGCTACTACATTTACCAGATCGTCCAAGGCGTCAAGTATCTGCACGACAAGCACATCATCCATCGCGACCTGAAG
CTGGGAAACCTCTTCCTGGACGATATGCTGCACGTGAAGATTGGCGACTTTGGCCTGGCCACACNCATCGNATAC
GAGGGCGAACGCAAGAAGACTATGTGCGGCACCCCCAACTACATTGCCCCCGAGATCCTCAACNAGCAGGGGCAC
TCGTTCGAGGTGGACATTTGGTCGATTGGCTGCNTCATGTACACGCTGTTGGTGGGCCAGCCCCCGTTCGAGACC
AAATCGCTGAGGGACACTTACTCAAGGATCAAGAAGTGCGAGTACCGTGTGCCCAGCCACTTGAGAAAGCCCGCT
GCGGAGATGGTGATCGCCATGCTCCAGCCGGACCCCAGCTGCCGGCCAGCCATTGGCCAGNTGCTGAACTACGAA
TTCCTGAAGGTCTCGAGGGTGCCCACGTTCTTGCCAATCTCTTGCCTGACCATGGCTCCGCGCATTGCCTACATC
GAAGACCCCCTTCAGCGCCTGCCGCTGATGCAGATGAACGGTATTGAGCAGTCGGCACTCCTGAAGGGCAGCCTG
CAGGACACCATCACTGCCTCGTNCCAGATGTGCCGCCACANCGAGGACTACCGCGGCGACNTTGAGAGCCTGCAC
CAGCAGCTCACCCAACTGATTGAAAACGAGCCGTGCCAACTGGCAGGCAATCTCGGGGACGAGAATACCGATCCT
GCGGCACAGCCGCTCTTATGGATATCCAAGTGGGTCGACTACAGCGACAAGTACGGCTTCGNCTATCAGCTGTGC
GACGAGGGCATTGGCATTATGTTCAACGACACAACCAAACTGATTCTGCATCCCAATCNNATCAACGTCCACTNN
ATNGACAAGGACGGNAAGGAGAGCTACATGACCACCACCGATTACGGCAAGACCCTGGAAAAGAAGATGAGGCTG
CTGTCCTACTTCCAGCGCTACATGATCGAGAATCTCGCGATGGCTGGTGCCCACAATGTGAGCATCGAGAGTGAC
CAGGTGTCGCGTCTGCCCCATTTGCACACCTGGTTCCGCACAACCTGTGCCGTGGTCATGCATCTGACCAACGGC
ACCCTACAGATCAATTTCTCGGATCACATGAAGCTCATTCTGTGCCCGCGTCAGAGTGCCATTACGTACATCGAT
CGCGAGAAGAACTTCCGCACATATCGCTTCTCGACCATCGCGGAGAAAGGTGTGTCCAAAGATGTCTACCCAAAG
ATACGCTATGCCCAGGAAAAACTTGGCAAAATGCTGGAGAAGATGTTTAANTAA
>D.pseudoobscura pseudoobscura|Madera Canyon, AZ 06|r3.04|4_group1_5150903 Dpse\GA25172-RA|FBgn0246554,dpse_GLEANR_16509,GA25172
ATGGCCGAAAAACCGGAGGATATAAACACAGATATACCGTATTGTCTGTACGACTCGAATCTACGCCGGACTTAC
AAGCGTTTGCGGTTCTTTGGCAAGGGCGGCTTTGCCAAGTGCTACGAAATCATGGATGTGGAGACCGACGATGTT
TTTGCCGGCAAAATCGTATCAAAGAAGCTGATTATCAAGCACNNANANAAGGAGAAGACCGCCCAGGAGATCACC
ATTCACCGTGATCTCAATCATCCGAACATAGTGAAGTTCCACAGCTATTTCGAGGATGTCCAGAACATATACATT
GTCCTGGAGCTGTGCAAGAAGCGGTCTCTGATNGAGCTGCACAAGCGCCGTGGATGCATCACGGAGTACGAGTGC
CGCTACTACATTTACCAGATCGTCCAGGGCGTCAAGTATCTGCACGACAAGCACATCATCCATCGCGACCTGAAG
CTGGGAAACCTCTTCCTGGACGATATGCTGCACGTGAAGATTGGCGACTTTGGCCTGGCCACACNGATCGNATAC
GAGGGCGAACGCAAGAAGACTATGTGCGGCACCCCCAACTACATTGCCCCGGAGATCCTCAACNAGAAGGGGCAC
TCGTTCGAGGTGGACATTTGGTCCATTGGCTGCNTCATGTACACGCTGTTGGTGGGCCAGCCCCCGTTCGAGACC
AAATCGCTGAGGGACACTTACTCAAGGATCAAGAAGTGCGAGTACCGCGTGCCCAGCTACTTGAGAAAGCCCGCT
GCGGAGATGGTGATCGCCATGCTCCAGCCGGACCCCAGCTGCCGGCCAGCCATTGGCCAGNTGCTGAACTACGAC
TTCCTGAAGGTCTCGAGGGTGCCCACGTTCTTGCCAATCTCTTGCCTGACCATGGCTCCGCGCATTGCCTACATC
GAAGACCCCCTTCATCGCCTGCCGCTGATGCAGATGAACGGTATTGAGCAGTCGGCCCTCCTGAAGGGCAGCCTG
CAGGACACCATCACTGCCTCGTNCCAGATGTGCCGCCACANCGAGGACTACCGCGGCGACNTTGAGAGCTTGCAC
CAGCAGCTCACCCATCTGATTGAAAACGAGCCGTGCCAACTGCCGGGCAATCTCGGGGACGAGAATACCGATCCT
GCGGCACAGCCGCTCTTATGGATATCCAAGTGGGTCGACTACAGCGACAAGTACGGCTTCGNCTATCAGCTCTGC
GACGAGGGCATTGGCATTATGTTCAACGACACCACCAAACTAATTCTGCATCCCAATCNNATCAACGTCCACTNN
ATNGACAAGGACGGNAAGGAGAGCTACATGACCACCACCGATTACGGCAAGACCCTGGAAAAGAAGATGAGGCTG
CTGTCCTACTTCCAGCGCTACATGATCGAGAATCTCGCGATGGCTGGTGCCCACAATGTGAACATCGAGAGTGAC
CAGGTGTCGCGTCTGCCCCATTTGCACACCTGGTTCCGCACAACCTGTGCCGTGGTCATGCATCTGACCAACGGC
ACCCTACAGATCAATTTCTCGGATCACATGAAGCTCATTCTGTGCCCGCGTCAGAGTGCCATTACGTACATCGAT
CGCGAGAAGAACTTCCGCACATATCGCTTCTCGACCATCGCGGAGAAAGGTGTGTCCAAAGATGTGTACCCAAAG
ATACGCTATGCCCAGGAAAAACTTGGCAAAATGCTGGAGAAGATGTTTAANTAA
>D.pseudoobscura pseudoobscura|American Fork Canyon, UT 06|r3.04|4_group1_5150903 Dpse\GA25172-RA|FBgn0246554,dpse_GLEANR_16509,GA25172
ATGGCCGAAAAACCGGAGGATGTAAACACAGATATACCGTATTGTCTGTACGATTCGAATCTACGCCGGACTTAC
AAGCGTTTGCGGTTCTTTGGTAAGGGCGGCTTTGCCAAGTGCTACGAAATCATGGATGTGGAGACCGACGATGTT
TTTGCGGGCAAAATCGTATCAAAGAAGCTGATTATCAAGCACNNANANAAGGAGAAGACCGCCCAGGAGATCACC
ATTCACCGTGATCTCAATCATCCGAACATAGTAAAGTTCCACAGCTATTTCGAGGATATCCAGAACATATACATT
GTCCTGGAGCTGTGCAAGAAGCGGTCTCTGATNGAGCTGCACAAGCGCCGTGGATGCATCACGGAGTACGAGTGC
CGCTACTACATTTACCAGATCGTCCAGGGCGTCAAGTATCTGCACGACAAGCACATCATCCATCGCGACCTGAAG
CTGGGAAACCTCTTCCTGGACGATCTGCTGCACGTGAAGATTGGCGACTTTGGCCTGGCCACACNCATCGNATAC
GAGGGCGAACGCAAGAAGACTATGTGCGGCACCCCCAACTACATTGCCCCCGAGATCCTCAACNAGCAGGGGCAC
TCGTTCGAGGTGGACATTTGGTCGATTGGCTGCNTCATGTACACTCTGTTGGTGGGCCAGCCCCCGTTCGAGACC
AAATCGCTGAGGGACACTTACTCAAGGATCAAGAAGTGCGAGTACCGCGTGCCCAGCTACTTGAGAAAGCCCGCT
GCGGAGATGGTGATCGCCATGCTCCAGCCGGACCCCAGCTGCCGGCCAGCCATTGGCCAGNTGCTGAACTACGAA
TTCCTGAAGGTCTCGAGGGTGCCCACGTTCTTGCCAATCTCTTGCCTGACCATGGCTCCGCGCATTGCCTACATC
GAAGACCCCCTTCATCGCCTGCCGCTGATGCAGATGAACGGTATTGAGCAGTCGGCACTCCTGAAGGGCAGCCTG
CAGGACACCATCACTGCTTCGTNCCAGATGTGCCGCCACANCGAGGACTACCGCGGCGACNTTGAGAGCCTGCAC
CAGCAGCTCACCCAACTGATTGAAAACGAGCCGTGCCAACTGCCAGGCAATCTCGGGGACGAGAATACCGATCCT
GCGGCACAGCCGCTCTTATGGATATCCAAGTGGGTCGACTACAGCGACAAGTACGGCTTCGNCTATCAGCTCTGC
GACGAGGGCATTGGCATTATGTTCAACGACACAACCAAACTGATTCTGCATCCCAATCNNATCAACGTCCACTNN
ATNGACAAGGACGGNAAGGAGAGCTACATGACCACCACCGATTACTGCAAGGCCCTGGAAAAGAAGATGAGGCTG
CTGTCCTACTTCCAGCGCTACATGATCGAGAATCTCGCGATGGCTGGTGCCCACAACGTGAACATCGAGAGTGAC
CAGGTGTCGCGTCTGCCCCATTTGCACACCTGGTTCCGCACAACCTGTGCCGTGGTCATGCATCTGACCAACGGC
ACCCTACAGATCAATTTCTCGGATCACATGAAGCTCATTCTGTGCCCGCGTCTGAGTGCCATCACGTACATCGAT
CGCGAGAAGAACTTCCGCACATATCGCTTCTCGACCATCGCGGAGAACGGTGTGTCCAAAGATGTCTACCCAAAG
ATACGCTATGCCCAGGAAAAACTTGGCAGAATGCTGGAGAAGATGTTTAANTAA
>D.pseudoobscura pseudoobscura|Madera Canyon, AZ 13|r3.04|4_group1_5150903 Dpse\GA25172-RA|FBgn0246554,dpse_GLEANR_16509,GA25172
ATGGCCGAAAAACCGGAGGATATAAACACAGATATACCGTATTGTCTGTACGACTCGAATCTACGCCGGACTTAC
AAGCGTTTGCGGTTCTTTGGTAAGGGCGGCTTTGCCAAGTGCTACGAAATCATGGATGTGGAGACCGACGATGTT
TTTGCGGGCAAAATCGTATCAAAGAAGCTGATTATCAAGCACNNANANAAGGAGAAGACCGCCCAGGAGATCACC
ATTCACCGAGATCTCAATCATCCGAACATAGTAAAGTTCCACAGCTATTTCGAGGATATCCAAAACATATACATT
GTCCTGGAGCTGTGCAAGAAGCGGTCTCTGATNGAGCTGCACAAGCGCCGTGGATGCATCACGGAGTACGAGTGC
CGCTACTACATTTACCAGATCGTCCAAGGCGTCAAGTATCTGCACGACAAGCACATCATCCATCGCGACCTGAAG
CTGGGAAACCTCTTCCTGGACGATATGCTGCACGTGAAGATTGGCGACTTTGGCCTGGCCACACNGATCGNATAC
GAGGGCGAACGCAAGAAGACTATGTGCGGCACCCCCAACTACATTGCCCCCGAGATCCTCAACNAGAAGGGGCAC
TCGTTCGAGGTGGACATTTGGTCGATTGGCTGCNTCATGTACACGCTGTTGGTGGGCCAGCCCCCGTTCGAGACC
AAATCGCTGAGGGACACTTACTCAAGGATCAAGAAGTGCGAGTACCGCGTGCCCAGCTACTTGAGAAAGCCCGCT
GCGGAGATGGTGATCGCCATGCTCCAGCCGGACCCCAGCTGCCGGCCAGCCATTGGCCAGNTGCTGAACTACGAC
TTCCTGAAGGTCTCGAGGGTGCCCACGTTCTTGCCAATCTCTTGCCTGACCATGGCTCCGCGCATTGCCTACATC
GAAGACCCCCTTCATCGCCTGCCGCTGATGCAGATGAACGGTATTGAGCAGTCGGCACTCCTGAAGGGCAGCCTG
CAGGACACCATCACTGCTTCGTNCCAAATGTGCCGCCACANCGAGGACTACCGCAGCGACNTTGAGAGCTTACAC
CAGCAGCTCACCCAACTGATTGAAAACGAGCCGTGCCAACTGCCAGGCAATCTCGGGGACGAGAATACCGATCCT
GCGGCACAGCCGCTCTTATGGATATCCAAGTGGGTCGACTACAGCGACAAGTACGGCTTCGNCTATCAGCTCTGC
GACGAGGGCATTGGCATTATGTTCAACGACACCACCAAACTGATTCTGCATCCCAATCNNATCAACGTCCACTNN
ATNGACAAGGACGGNAAGGAGAGCTACATGACCACCACCGATTACTGCAAGGCCCTGGAAAAGAAGATGAGGCTG
CTGTCCTACTTCCAGCGCTACATGATCGAGAATCTCGCGATGGCTGGTGCCCACAATGTGAACATCGAGAGTGAC
CAGGTGTCGCGTCTGCCCCATTTGCACACCTGGTTCCGCACAACCTGTGCCGTGGTCATGCATCTGACCAACGGC
ACCCTACAGATCAATTTCTCGGATCACATGAAGCTCATTCTGTGCCCGCGTCTGAGTGCCATCACGTACATCGAT
CGCGAGAAGAACTTCCGCACATATCGCTTCTCGACTATCGCGGAGAAAGGTGTGTCCAAAGATGTCTACCCAAAG
ATACGCTATGCCCAGGAAAAACTTGGCAAAATGCTGGAGAAGATGTTTAANTAA
>D.pseudoobscura pseudoobscura|Dpse SR|r3.04|4_group1_5150903 Dpse\GA25172-RA|FBgn0246554,dpse_GLEANR_16509,GA25172
ATGGCCGAAAAACCGGAGGATATAAACACAGATATACCGTATTGTCTGTACGACTCGAATCTACGCCGGACTTAC
AAGCGTTTGCGGTTCTTTGGTAAGGGCGGCTTTGCCAAGTGCTACGAAATCATGGATGTGGAGACCGACGATGTT
TTTGCCGGCAAAATCGTATCAAAGAAGCTGATTATCAAGCACNNANANAAGGAGAAGACCGCCCAGGAGATCACC
ATTCACCGTGATCTCGATCATCCGAACATAGTAAAGTTCCACAGCTATTTCGAGGATGTCCAGAACATATACATT
GTCCTGGAGCTGTGCAAGAAGCGGTCTCTGATNGAGCTGCACAAGCGCCGCGGATGCATCACGGAGTACGAGTGC
CGCTACTACATTTACCAGATCGTCCAGGGCGTCAAGTATCTGCACGACAAGCACATCATCCATCGCGACCTGAAG
CTGGGAAACCTCTTCCTGGACGATATGCTGCACGTGAAGATTGGCGACTTTGGCCTGGCCACACNGATCGNATAC
GAGGGCGAACGCAAGAAGACCATGTGCGGCACCCCCAACTACATTGCCCCCGAGATCCTCAACNAGAAGGGGCAC
TCGTTCGAGGTGGACATTTGGTCGATTGGCTGCNTCATGTACACGCTGTTGGTGGGCCAGCCCCCGTTCGAGACC
AAATCGCTGAGGGACACTTACTCAAGGATCAAGAAGTGCGAGTACCGTGTGCCCAGCTACTTGAGAAAGCCCGCT
GCGGAGATGGTGATCGCCATGCTCCAGCCGGACCCCAGCTGCCGGCCAGCCATTGGCCAGNTGCTGAACTACGAC
TTCCTGAAGAGCTCGAGGGTGCCCACGTTCTTGCCAATCTCTTGCCTGACCATGGCTCCGCGCATTGCCTACATC
GAAGACCCCCTTCACCGCCTNCCGCTGATGCAGATGAACGGTATTGAGCAGTCGGCACTCCTGAAGGGCAGCCTG
CAGGACACCATCACTGCTTCGTNCCAGATGTGCCGCCACANCGAGGACTACCNCGGCGACNTTGAGAGCTTGCAC
CAGCAGCTCACCCAACTGATTGAAAACGAGCCGTGCCAACTNCNAGGCAATCTCGGGGACGAGAATACCGATCCT
GCGGCACAGCCGCTCTTATGGATATCCAAGTGGGTCGACTACAGCGACAAGTACGGCTTCGNCTATCAGCTGTGC
GACGAGGGCATTGGCATTATGTTCAACGACACAACCAAACTGATTCTGCATCCCAATCNNATCAACGTCCACTNN
ATNGACAAGGACGGNAAGGAGAGCTACATGACCACCACCGATTACTGCAAGACCCTGGAAAAGAAGATGAGGCTG
CTGTCCTACTTCCAGCGCTACATGATCGAGAATCTCGCGATGGCTGGTGCCCACAATGTGAACATCGAGAGTGAC
CAGGTGTCGCGTCTGCCCCATTTGCACACCTGGTTCCGCACAACCTGTGCCGTGGTCATGCATCTGACCAACGGC
ACCCTACAGATCAATTTCTCGGATCACATGAAGCTCATTCTGTGCCCGCGTCTGAGTGCCATCACGTACATCGAT
CGCGAGAAGAACTTTCGCACATATCGCTTCTCGACCATCNCGGAGAAAGGTGTGTCCAAAGATGTCTACCCAAAG
ATACGCTATGCCCAGGAAAAACTTGGCAAAATGCTGGAGAAGATGTTTAATTAA
>D.pseudoobscura pseudoobscura|Dpse ST|r3.04|4_group1_5150903 Dpse\GA25172-RA|FBgn0246554,dpse_GLEANR_16509,GA25172
ATGGCCGAAAAACCGGAGGATATAAACACAGATATACCGTATTGTCTGTACGACTCGAATCTACGCCGGACTTAC
AAGCGTTTGCGGTTCTTTGGTAAGGGCGGCTTTGCCAAGTGCTACGAGATCATGGATGTGGAGACCGACGATGTT
TTTGCGGGCAAAATCGTATCAAAGAAGCTGATTATCAAGCACNNANANAAGGAGAAGACCGCCCAGGAGATCACC
ATTCACCGTGATCTCAATCATCCGAACATAGTAAAGTTCCACAGCTATTTCGAGGATATCCAGAACATATACATT
GTCCTGGAGCTGTGCAAGAAGCGGTCTCTGATNGAGCTGCACAAGCGCCGTGGATGCATCACGGAGTACGAGTGC
CGCTACTACATTTACCAGATCGTCCAGGGCGTCAAGTATCTGCACGACAAGCACATCATCCATCGCGACCTGAAG
CTGGGAAACCTCTTCCTGGACGATCTGCTGCACGTGAAGATTGGCGACTTTGGCCTGGCCACACNGATCGNATAC
GAGGGCGAACGCAAGAAGACTATGTGCGGCACCCCCAACTACATTGCCCCCGAGATCCTCAACNAGCAGGGGCAC
TCGTTCGAGGTGGACATTTGGTCGATTGGCTGCNTCATGTACACGCTGTTGGTGGGCCAGCCCCCGTTCGAGACC
AAATCGCTGAGGGACACTTACTCAAGGATCAAGAAGTGCGAGTACCGCGTGCCCAGCTACCTGAGAAAGCCCGCT
GCGGAGATGGTGATCGCCATGCTCCAGCCGGACCCCAGCTGCCGGCCAGCCATTGGCCAGNTGCTGAACTACGAC
TTCCTGAAGGTCTCGAGGGTGCCCACGTTCTTGCCAATCTCTTGCCTGACCATGGCTCCGCGCATTGCCTACATC
GAAGACCCCCTTCATCGCCTNCCGCTGATGCAGATGAACGGTATTGAGCAGTCGGCCCTCCTGAAGGGCAGCCTG
CAGGACACCATCACTGCTTCGTNCCAGATGTGCCGCCACANCGAGGACTACCNCAGCGACNTTGAGAGCTTGCAC
CAGCAGCTCACCCATCTGATTGAAAACGAGCCGTGCCAACTNCNAGGCAATCTCGGGGACGAGAATACCGATCCT
GCGGCACAGCCGCTCTTATGGATATCCAAGTGGGTCGACTACAGCGACAAGTACGGCTTCGNCTATCAGCTGTGC
GACGAGGGCATTGGCATTATGTTCAACGACACAACCAAACTGATTCTGCATCCCAATCNNATCAACGTCCACTNN
ATNGACAAGGACGGNAAGGAGAGCTACATGACCACCACCGATTACGGCAAGACCCTGGAAAAGAAGATGAGGCTG
CTGTCCTACTTCCAGCGCTACATGATCGAGAATCTCGCGATGGCTGGTGCCCACAATGTGAACATCGAGAGTGAC
CAGGTGTCGCGTCTGCCCCATTTGCACACCTGGTTCCGCACAACCTGTGCCGTGGTCATGCATCTGACCAACGGC
ACCCTACAGATCAATTTCTCGGATCACATGAAGCTCATTCTGTGCCCGCGTCAGAGTGCCATCACGTACATCGAT
CGCGAGAAGAACTTCCGCACATATCGCTTCTCGACCATCNCGGAGAAAGGTGTGTCCAAAGATGTCTACCCAAAG
ATACGCTATGCCCAGGAAAAACTTGGCAAAATGCTGGAGAAGATGTTTAACTAA
>D.miranda|SP138|r3.04|4_group1_5150903 Dpse\GA25172-RA|FBgn0246554,dpse_GLEANR_16509,GA25172
ATGTCCGAAAAACCGGAGGATAAAAACACAGATATACCGGATAGTCTCTACGACTCGAAGCTACACCGGACGTAC
AAGCGTTTGCGGTTCTTTGGAAGGGGCGGCTTTGCCAAGTGCTACGAAATCATCGATGTGGAGACCGACGATGTT
TTTGCCGGCAAAATCGTATCAAAGAAGCTGATTATCAAGCACNNCNANAAGGAGAAGATGGTTCAGGAGATCGCC
ATTCACCGTAGTCTCAATCATCCGAACATAGTGAAGTTCCACAGCAATTTCGAGGATATCCAGAACATATACATT
GTCCTGGAGCTGTGCAAGAAGCGGTCTNTGTGNGAGCTGCACAAGCGCCGCAGAAGCATCACGGAGTACGAGTGC
CGCTACTACATTTACCAGATCGTCCAAGGCGTCAAGTATCTGCACGACAAGTGCATCATCCATCGCGACTTGAAG
CTGGCAAACCTGTTCCTGAACGATATGCTGCACGTGAAGATTGGCGACTTTGGCCTGGCCACACNCATCGNATAC
GAGGGCGAACGCAAGAAGACTCTGTGCGGCACCCCCGACTACGTTGCCCCAGAGATTCTCAAC--GNAGGGGCAC
TCGTTCGAGGTGGACATATGGTCCATTGGCTGCNTCATGTTCACTCTGTTGGTGGGCCAACCCCCGTTCGAGACC
AAATCGCTGAAGGACACTTACTCAAGGATCAAGAAGTGCGAGTACCGTGTGCCCACCTACTTGCGAAAGCCCGCT
GCGGATATGGTGATCTCCATGCTCCAGCAGGACCCCAGCTGCCGGCCAGCCATTGGCCAGNTGCTGAACTACGAC
TTCCTGAAGGNCTCGAGGGTGCCCACGTTCTTGCCAATCTCTTGCCTGACCATGGCTCCGCGCATTGCCTACATC
GAAGACCCCCTTCATCGCCTGCCGCTGATGCAGATGAACGNTATTGAGCAGTCGGCNNTNCTGNAGNNCAGCNTG
NAGNACACCATCNCTGCNTCNTNCCAGATGTGCCGCCACANCGAGGACTACCGCNGCGACNTTGAGAGCTTGCAC
CAGCAGCTCACCCATCTGATCAACAAGAAGCCGTGCCTGCTGCCAGGCAATCTCGGGGACGAGAATACCGATCCT
GCGGCACAGCCGCTCTTCTGGATATCCAAGTGGGTCGACTACAGCGACAAGTACGGCTTCGNCTATCAGCTCTGC
GACGAGGGCATTGGCATTATGTTCAACGACACAACCAAACTGATTCTGCTTCCCAATCNNATCAACGTCCACTNN
ATNGACAAGGACGGNAAGGAGAGCTACATGACAACGAGCGATTACTGCAAGACGCTGGAAAAGAAGATGAAGCTG
CTGTCCTACTTCCAGAGCTACATGATCGAGCATCTCGTGAGGGCTGGAGCCCACAATGTGAACATCGAGAGTGAC
CAGGTATCGCGTCTGCCCCATTTGCACTCCTGGTTCCGCACAACCTGTGCCGTGGCCATGCATCTGACCAACGGC
ACCGTACAGCTCAATTTCTCGGATCACATGAAGCTCATTCTTTGCCCGCGTCTGAGGTCCATTACGTACATCGAT
CGCGAGAAGATCTTCCGCACATATCGCTTCTCGACCATCGCGGAGAACGGTGTGTCCAAAGATGTGTATCCAAAG
ATACGCTATGCCCAAGAAAAACTTCGCAAAATGCTGGAGAAGATGTTT------
>D.miranda|MAO3.3|r3.04|4_group1_5150903 Dpse\GA25172-RA|FBgn0246554,dpse_GLEANR_16509,GA25172
ATGTCCGAAAAACCGGAGGATAAAAACACAGATATACCGGATAGTCTCTACGACTCGAAGCTACACCGGACGTAC
AAGCGTTTGCGGTTCTTTGGAAGGGGCGGCTTTGCCAAGTGCTACGAAATCATCGATGTGGAGACCGACGATGTT
TTTGCCGGCAAAATCGTATCAAAGAAGCTGATTATCAAGCACNNNNANAAGGAGAAGATGGTTCAGGAGATCGCC
ATTCACCGTAGTCTCAATCATCCGAACATAGTGAAGTTCCACAGCTATTTCGAGGATATCCAGAACATATACATT
GTCCTGGAGCTGTGCAAGAAGCGGTCTCTGTGNGAGCTGCACAAGCGCCGCAGAAGCATCACGGAGTACGAGTGC
CGCTACTACATTTACCAGATCGTCCAAGGCGTCAAGTATCTGCACGACAAGTGCATCATCCATCGCGACTTGAAG
CTGGCAAACCTGTTCCTGAACGATATGCTGCACGTGAAGATTGGCGACTTTGGCCTGGCCACACNCATCGNATAC
GAGGGCGAACGCAAGAAGACTCTGTGCGGCACCCCCGACTACGTTGCCCCAGAGATTCTCAAC--GNAGGGGCAC
TCGTTCGAGGTGGACATATGGTCCATTGGCTGCNTCATGTTCACTCTGTTGGTGGGCCAACCCCCGTTCGAGACC
AAATCGCTGAAGGACACTTACTCAAGGATCCAGAAGTGCGAGTACCGTGTGCCCACCTACTTGCGAAAGCCCGCT
GCGGATATGGTGATCTCCATGCTCCAGCAGGACCCCAGCTGCCGGCCAGCCATTGGCCAGNTGCTGAACTACGAC
TTCCTGAAGGNCTCGAGGGTGCCCACGTTCTTGCCAATCTCTTGCCTGACCATGGCTCCGCGCATTGCCTACATC
GAAGACCCCCTTCANCGCCTGCCGCTGATGCAGATGAACGNTATTGAGCAGTCGGCNNTNCTGNAGNNCAGCNTG
NAGNACACCATCNCTGCNTCNTNCCAGATGTGCCGCCACANCGAGGACTACCGCNGCGACNTTGAGAGCTTGCAC
CAGCAGCTCACCCATCTGATCAACAAGAAGCCGTGCCTGCTGCCAGGCAATCTCGGGGACGAGAATACCGATCCT
GCGGCACAGCCGCTCTTCTGGATATCCAAGTGGGTCGACTACAGCGACAAGTACGGCTTCGNCTATCAGCTCTGC
GACGAGGGCATTGGCATTATGTTCAACGACACNACCAAACTGATTCTGCNTCCCAATCNNATCAACGTCCACTNN
ATNGACAANGACGGNAAGGAGAGCTACATGACNACNANCGANTACTGCAAGACNCTGGAAAAGAAGATGANGCTG
CTGTCCTACTTCCAGNGCTACATGATCGAGNATCTCGNGANGGCTGGNGCCCACAATGTGAACATCGAGAGTGAC
CAGGTATCGCGTCTGCCCCATTTGCACTCCTGGTTCCGCACAACCTGTGCCGTGGCCATGCATCTGACCAACGGC
ACCGTACAGCTCAATTTCTCGGATCACATGAAGCTCATTCTTTGCCCGCGTCTGAGGTCCATTACGTACATCGAT
CGCGAGAAGATCTTCCGCACATATCGCTTCTCGACCATCGCGGAGAACGGTGTGTCCAAAGATGTGTATCCAAAG
ATACGCTATGCCCAAGAAAAACTTCGCAAAATGCTGGAGAAGATGTTT------
>D.miranda|MA28|r3.04|4_group1_5150903 Dpse\GA25172-RA|FBgn0246554,dpse_GLEANR_16509,GA25172
ATGTCCGAAAAACCGGAGGATAAAAACACAGATATACCGGATAGTCTCTACGACTCGAAGCTACACCGGACGTAC
AAGCGTTTGCGGTTCTTTGGAAGGGGCGGCTTTGCCAAGTGCTACGAAATCATCGATGTGGAGACCGACGATGTT
TTTGCCGGCAAAATCGTATCAAAGAAGCTGATTATCAAGCACNNCNANAAGGAGAAGATGGTTCAGGAGATCGCC
ATTCACCGTAGTCTCAATCATCCGAACATAGTGAAGTTCAACAGCTATTTCGAGGATATCCAGAACATATACATT
GTCCTGGAGCTGTGCAAGAAGCGGTCTNTGTGNGAGCTGCACAAGCGCCGCAGAAGCATCACGGAGTACGAGTGC
CGCTACTACATTTACCAGATCGTCCAAGGCGTCAAGTATCTGCACGACAAGTGCATCATCCATCGCGACTTGAAG
CTGGCAAACCTGTTCCTGAACGATATGCTGCACGTGAAGATTGGCGACTTTGGCCTGGCCACACNCATCGNATAC
GAGGGCGAACGCAAGAAGACTCTGTGCGGCACCCCCGACTACGTTGCCCCAGAGATTCTCAAC--GNAGGGGCAC
TCGTTCGAGGTGGACATATGGTCCATTGGCTGCNTCATGTTCACTCTGTTGGTGGGCCAACCCCCGTTCGAGACC
AAATCGCTGAAGGACACTTACTCAAGGATCAGGAAGTGCGAGTACCGTGTGCCCACCTACTTGCGAAAGCCCGCT
GCGGATATGGTGATCTCCATGCTCCAGCAGGACCCCAGCTGCCGGCCAGCCATTGGCCAGNTGCTGAACTACGAC
TTCCTGAAGGNCTCGAGGGTGCCCACGTTCTTGCCAATCTCTTGCCTGACCATGGCTCCGCGCATTGCCTACATC
GAAGACCCCCTTCANCGCCTGCCGCTGATGCAGATGAACGNTATTGAGCAGTCGGCNNTNCTGNAGNNCAGCNTG
NAGNACACCATCNCTGCNTCNTNCCAGATGTGCCGCCACANCGAGGACTACCGCNGCGACNTTGAGAGCTTGCAC
CAGCAGCTCACCCATCTGATCAACAAGAAGCCGTGCCTGCTGCCAGGCAATCTCGGGGACGAGAATACCGATCCT
GCGGCACAGCCGCTCTTCTGGATATCCAAGTGGGTCGACTACAGCGACAAGTACGGCTTCGNCTATCAGCTCTGC
GACGAGGGCATTGGCATTATGTTCAACGACACAACCAAACTGATTCTGCTTCCCAATCNNATCAACGTCCACTNN
ATNGACAAGGACGGNAAGGAGAGCTACATGACAACGAGCGATTACTGCAAGACGCTGGAAAAGAAGATGAAGCTG
CTGTCCTACTTCCAGAGCTACATGATCGAGCATCTCGTGAGGGCTGGAGCCCACAATGTGAACATCGAGAGTGAC
CAGGTATCGCGTCTGCCCCATTTGCACTCCTGGTTCCGCACAACCTGTGCCGTGGCCATGCATCTGACCAACGGC
ACCGTACAGCTCAATTTCTCGGATCACATGAAGCTCATTCTTTGCCCGCGTCTGAGGTCCATTACGTACATCGAT
CGCGAGAAGATCTTCCGCACATATCGCTTCTCGACCATCGCGGAGAACGGTGTGTCCAAAGATGTGTATCCAAAG
ATACGCTATGCCCAAGAAAAACTTCGCAAAATGCTGGAGAAGATGTTT------
>D.miranda|MAO3.4|r3.04|4_group1_5150903 Dpse\GA25172-RA|FBgn0246554,dpse_GLEANR_16509,GA25172
ATGNCCGAAAANCCGGAGGATNNANACACAGATATACCGNATNGTCTCTACGACTCGAAGCTACACCGGACGTAC
AAGCGTTTGCGGTTCTTTGGAAGGGGCGGCTTTGCCAAGTGCTACGAAATCATCGATGTGGAGACCGACGATGTT
TTTGCCGGCAAAATCGTATCAAAGAAGCTGATTATCAAGCACNNNNANAAGGAGAAGATGGTTCAGGAGATCGCC
ATTCACCGTAGTCTCAATCATCCGAACATAGTGAAGTTCCACAGCTATTTCGAGGATATCCAGAACATATACATT
GTCCTGGAGCTGTGCAAGAAGCGGTCTCTGTGNGAGCTGCACAAGCGCCGCAGAAGCATCACGGAGTACGAGTGC
CGCTACTACATTTACCAGATCGTCCAAGGCGTCAAGTATCTGCACGACAAGTGCATCATCCATCGCGACTTGAAG
CTGGCAAACCTGTTCCTGAACGATATGCTGCACGTGAAGATTGGCGACTTTGGCCTGGCCACACNCATCGNATAC
GAGGGCGAACGCAAGAAGACTCTGTGCGGCACCCCCGACTACGTTGCCCCAGAGATTCTCAAC--GNAGGGGCAC
TCGTTCGAGGTGGACATATGGTCCATTGGCTGCNTCATGTTCACTCTGTTGGTGGGCCAACCCCCGTTCGAGACC
AAATCGCTGAAGGACACTTACTCAAGGATCAAGAAGTGCGAGTACCGTGTGCCCACCTACTTGCGAAAGCCCGCT
GCGGATATGGTGATCTCCATGCTCCAGCAGGACCCCAGCTGCCGGCCAGCCATTGGCCAGNTGCTGAACTACGAC
TTCCTGAAGGNCTCGAGGGTGCCCACGTTCTTGCCAATCTCTTGCCTGACCATGGCTCCGCGCATTGCCTACATC
GAAGACCCCCTTCATCGCCTGCCGCTGATGCAGATGAACGNTATTGAGCAGTCGGCNNTNCTGNAGNNCAGCNTG
NAGNACACCATCNCTGCNTCNTNCCAGATGTGCCGCCACANCGAGGACTACCGCNGCGACNTTGAGAGCTTGCAC
CAGCAGCTCACCCATCTGATCAACAAGAAGCCGTGCCTGCTGCCAGGCAATCTCGGGGACGAGAATACCGATCCT
GCGGCACAGCCGCTCTTCTGGATATCCAAGTGGGTCGACTACAGCGACAAGTACGGCTTCGNCTATCAGCTCTGC
GACGAGGGCATTGGCATTATGTTCAACGACACAACCAAACTGATTCTGCTTCCCAATCNNATCAACGTCCACTNN
ATNGACAAGGACGGNAAGGAGAGCTACATGACAACGAGCGATTACTGCAAGACGCTGGAAAAGAAGATGAAGCTG
CTGTCCTACTTCCAGAGCTACATGATCGAGCATCTCGTGAGGGCTGGAGCCCACAATGTGAACATCGAGAGTGAC
CAGGTATCGCGTCTGCCCCATTTGCACTCCTGGTTCCGCACAACCTGTGCCGTGGNCATGCATCTGACCAACGGC
ACCNTACAGNTCAATTTCTCGGATCACATGAAGCTCATTCTTTGCCCGCGTCTGAGGTCCATTACGTACATCGAT
CGCGAGAAGATCTTCCGCACATATCGCTTCTCGACCATCGCGGAGAACGGTGTGTCCAAAGATGTGTATCCAAAG
ATACGCTATGCCCAAGAAAAACTTCGCAAAATGCTGGAGAAGATGTTT------
>D.miranda|MAO3.5|r3.04|4_group1_5150903 Dpse\GA25172-RA|FBgn0246554,dpse_GLEANR_16509,GA25172
ATGTCCGAAAAACCGGAGGATAAAAACACAGATATACCGGATAGTCTCTACGACTCGAAGCTACACCGGACGTAC
AAGCGTTTGCGGTTCTTTGGAAGGGGCGGCTTTGCCAAGTGCTACGAAATCATCGATGTGGAGACCGACGATGTT
TTTGCCGGCAAAATCGTATCAAAGAAGCTGATTATCAAGCACNNCNANAAGGAGAAGATGGTTCAGGAGATCGCC
ATTCACCGTAGTCTCAATCATCCGAACATAGTGAAGTTCCACAGCAATTTCGAGGATATCCAGAACATATACATT
GTCCTGGAGCTGTGCAAGAAGCGGTCTNTGTGNGAGCTGCACAAGCGCCGCAGAAGCATCACGGAGTACGAGTGC
CGCTACTACATTTACCAGATCGTCCAAGGCGTCAAGTATCTGCACGACAAGTGCATCATCCATCGCGACTTGAAG
CTGGCAAACCTGTTCCTGAACGATATGCTGCACGTGAAGATTGGCGACTTTGGCCTGGCCACACNCATCGNATAC
GAGGGCGAACGCAAGAAGACTCTGTGCGGCACCCCCGACTACGTTGCCCCAGAGATTCTCAAC--GNAGGGGCAC
TCGTTCGAGGTGGACATATGGTCCATTGGCTGCNTCATGTTCACTCTGTTGGTGGGCCAACCCCCGTTCGAGACC
AAATCGCTGAAGGACACTTACTCAAGGATCAAGAAGTGCGAGTACCGTGTGCCCACCTACTTGCGAAAGCCCGCT
GCGGATATGGTGATCTCCATGCTCCAGCAGGACCCCAGCTGCCGGCCAGCCATTGGCCAGNTGCTGAACTACGAC
TTCCTGAAGGNCTCGAGGGTGCCCACGTTCTTGCCAATCTCTTGCCTGACCATGGCTCCGCGCATTGCCTACATC
GAAGACCCCCTTCATCGCCTGCCGCTGATGCAGATGAACGNTATTGAGCAGTCGGCNNTNCTGNAGNNCAGCNTG
NAGNACACCATCNCTGCNTCNTNCCAGATGTGCCGCCACANCGAGGACTACCGCNGCGACNTTGAGAGCTTGCAC
CAGCAGCTCACCCATCTGATCAACAAGAAGCCGTGCCTGCTGCCAGGCAATCTCGGGGACGAGAATACCGATCCT
GCGGCACAGCCGCTCTTCTGGATATCCAAGTGGGTCGACTACAGCGACAAGTACGGCTTCGNCTATCAGCTCTGC
GACGAGGGCATTGGCATTATGTTCAACGACACNACCAAACTGATTCTGCNTCCCAATCNNATCAACGTCCACTNN
ATNGACAANGACGGNAAGGAGAGCTACATGACNACNANCGANTACNGCAAGNNGCTGGAAAAGAAGATGAAGCTG
CTGTCCTACTTCCAGAGCTACATGATCGAGCATCTCGTGAGGGCTGGAGCCCACAATGTGAACATCGAGAGTGAC
CAGGTATCGCGTCTGCCCCATTTGCACTCCTGGTTCCGCACAACCTGTGCCGTGGCCATGCATCTGACCAACGGC
ACCGTACAGCTCAATTTCTCGGATCACATGAAGCTCATTCTTTGCCCGCGTCTGAGATCCATTACGTACATCGAT
CGCGAGAAGATCTTCCGCACATATCGCTTCTCGACCATCGCGGAGAACGGTGTGTCCAAAGATGTGTATCCAAAG
ATACGCTATGCCCAAGAAAAACTTCGCAAAATGCTGGAGAAGATGTTT------
>D.miranda|MAO3.6|r3.04|4_group1_5150903 Dpse\GA25172-RA|FBgn0246554,dpse_GLEANR_16509,GA25172
ATGTCCGAAAAACCGGAGGATAAAAACACAGATATACCGGATAGTCTCTACGACTCGAAGCTACACCGGACGTAC
AAGCGTTTGCGGTTCTTTGGAAGGGGCGGCTTTGCCAAGTGCTACGANATCATNGATGTGGAGACNGACGATGTT
TTTGCCGGCAAAATCGTATCAAAGAAGCTGATTATCAAGCACNNCNANAAGGAGAAGATGGTTCAGGAGATCGCC
ATTCACCGTAGTCTCAATCATCCGAACATAGTGAAGTTCCACAGCAATTTCGAGGATATCCAGAACATATACATT
GTCCTGGAGCTGTGCAAGAAGCGGTCTNTGTGNGAGCTGCACAAGCGCCGCAGAAGCATCACGGAGTACGAGTGC
CGCTACTACATTTACCAGATCGTCCAAGGCGTCAAGTATCTGCACGACAAGTGCATCATCCATCGCGACTTGAAG
CTGGCAAACCTGTTCCTGAACGATATGCTGCACGTGAAGATTGGCGACTTTGGCCTGGCCACACNCATCGNATAC
GAGGGCGAACGCAAGAAGACTCTGTGCGGCACCCCCGACTACGTTGCCCCAGAGATTCTCAAC--GNAGGGGCAC
TCGTTCGAGGTGGACATATGGTCCATTGGCTGCNTCATGTTCACTCTGTTGGTGGGCCAACCCCCGTTCGAGACC
AAATCGCTGAAGGACACTTACTCAAGGATCAAGAAGTGCGAGTACCGTGTGCCCACCTACTTGCGAAAGCCCGCT
GCGGATATGGTGATCTCCATGCTCCAGCAGGACCCCAGCTGCCGGCCAGCCATTGGCCAGNTGCTGAACTACGAC
TTCCTGAAGGNCTCGAGGGTGCCCACGTTCTTGCCAATCTCTTGCCTGACCATGGCTCCGCGCATTGCCTACATC
GAAGACCCCCTTCATCGCCTGCCGCTGATGCAGATGAACGNTATTGAGCAGTCGGCNNTNCTGNAGNNCAGCNTG
NAGNACACCATCNCTGCNTCNTNCCAGATGTGCCGCCACANCGAGGACTACCGCNGCGACNTTGAGAGCTTGCAC
CAGCAGCTCACCCATCTGATCAACAAGAAGCCGTGCCTGCTGCCAGGCAATCTCGGGGACGAGAATACCGATCCT
GCGGCACAGCCGCTCTTCTGGATATCCAAGTGGGTCGACTACAGCGACAAGTACGGCTTCGNCTATCAGCTCTGC
GACGAGGGCATTGGCATTATGTTCAACGACACAACCAAACTGATTCTGCTTCCCAATCNNATCAACGTCCACTNN
ATNGACAAGGACGGNAAGGAGAGCTACATGACAACGAGCGATTACTGCAAGACGCTGGAAAAGAAGATGAAGCTG
CTGTCCTACTTCCAGAGCTACATGATCGAGCATCTCGTGAGGGCTGGAGCCCACAATGTGAACATCGAGAGTGAC
CAGGTATCGCGTCTGCCCCATTTGCACTCCTGGTTCCGCACAACCTGTGCCGTGGCCATGCATCTGACCAACGGC
ACCGTACAGCTCAATTTCTCGGATCACATGAAGCTCATTCTTTGCCCGCGTCTGAGGTCCATTACGTACATCGAT
CGCGAGAAGATCTTCCGCACATATCGCTTCTCGACCATCGCGGAGAACGGTGTGTCCAAAGATGTGTATCCAAAG
ATACGCTATGCCCAAGAAAAACTTCGCAAAATGCTGGAGAAGATGTTT------
>D.miranda|MAO101.4|r3.04|4_group1_5150903 Dpse\GA25172-RA|FBgn0246554,dpse_GLEANR_16509,GA25172
ATGTCCGAAAAACCGGAGGATAAAAACACAGATATACCGGATAGTCTCTACGACTCGAAGCTACACCGGACGTAC
AAGCGTTTGCGGTTCTTTGGAAGGGGCGGCTTTGCCAAGTGCTACGAAATCATCGATGTGGAGACCGACGATGTT
TTTGCCGGCAAAATCGTATCAAAGAAGCTGATTATCAAGCACNNCNANAAGGAGAAGATGGTTCAGGAGATCGCC
ATTCACCGTAGTCTCAATCATCCGAACATAGTGAAGTTCCACAGCAATTTCGAGGATATCCAGAACATATACATT
GTCCTGGAGCTGTGCAAGAAGCGGTCTNTGTGNGAGCTGCACAAGCGCCGCAGAAGCATCACGGAGTACGAGTGC
CGCTACTACATTTACCAGATCGTCCAAGGCGTCAAGTATCTGCACGACAAGTGCATCATCCATCGCGACTTGAAG
CTGGCAAACCTGTTCCTGAACGATATGCTGCACGTGAAGATTGGCGACTTTGGCCTGGCCACACNCATCGNATAC
GAGGGCGAACGCAAGAAGACTCTGTGCGGCACCCCCGACTACGTTGCCCCAGAGATTCTCAACNAGAAGGGGCAC
TCGTTCGAGGTGGACATATGGTCCATTGGCTGCNTCATGTTCACTCTGTTGGTGGGCCAACCCCCGTTCGAGACC
AAATCGCTGAAGGACACTTACTCAAGGATCCAGAAGTGCGAGTACCGTGTGCCCACCTACTTGCGAAAGCCCGCT
GCGGATATGGTGATCTCCATGCTCCAGCAGGACCCCAGCTGCCGGCCAGCCATTGGCCAGNTGCTGAACTACGAC
TTCCTGAAGGNCTCGAGGGTGCCCACGTTCTTGCCAATCTCTTGCCTGACCATGGCTCCGCGCATTGCCTACATC
GAAGACCCCCTTCATCGCCTGCCGCTGATGCAGATGAACGNTATTGAGCAGTCGGCNNTNCTGNAGNNCAGCNTG
NAGNACACCATCNCTGCNTCNTNCCAGATGTGCCGCCACANCGAGGACTACCGCNGCGACNTTGAGAGCTTGCAC
CAGCAGCTCACCCATCTGATCAACAAGAAGCCGTGCCTGCTGCCAGGCAATCTCGGGGACGAGAATACCGATCCT
GCGGCACAGCCGCTCTTCTGGATATCCAAGTGGGTCGACTACAGCGACAAGTACGGCTTCGNCTATCAGCTCTGC
GACGAGGGCATTGGCATTATGTTCAACGACACNACCAAACTGATTCTGCNTCCCAATCNNATCAACGTCCACTNN
ATNGACAANGACGGNAAGGAGAGCTACATGACAACGAGCGATTACTGCAAGACGCTGGAAAAGAAGATGAAGCTG
CTGTCCTACTTCCAGAGCTACATGATCGAGCATCTCGTGAGGGCTGGAGCCCACAATGTGAACATCGAGAGTGAC
CAGGTATCGCGTCTGCCCCATTTGCACTCCTGGTTCCGCACAACCTGTGCCGTGGCCATGCATCTGACCAACGGC
ACCGTACAGCTCAATTTCTCGGATCACATGAAGCTCATTCTTTGCCCGCGTCTGAGGTCCATTACGTACATCGAT
CGCGAGAAGATCTTCCGCACATATCGCTTCTCGACCATCGCGGAGAACGGTGTGTCCAAAGATGTGTATCCAAAG
ATACGCTATGCCCAAGAAAAACTTCGCAAAATGCTGGAGAAGATGTTT------
>D.miranda|ML6f|r3.04|4_group1_5150903 Dpse\GA25172-RA|FBgn0246554,dpse_GLEANR_16509,GA25172
ATGNCCGAAAANCCGGAGGATNNANACACAGATATACCGNATNGTCTNTACGACTCGAANCTACNCCGGACNTAC
AAGCGTTTGCGGTTCTTTGGNANGGGCGGCTTTGCCAAGTGCTACGAAATCATCGATGTGGAGACCGACGATGTT
TTTGCCGGCAAAATCGTATCAAAGAAGCTGATTATCAAGCACNNNNANAAGGAGAAGATGGTTCAGGAGATCGCC
ATTCACCGTAGTCTCAATCATCCGAACATAGTGAAGTTCCACAGCAATTTCGAGGATATCCAGAACATATACATT
GTCCTGGAGCTGTGCAAGAAGCGGTCTCTGTGNGAGCTGCACAAGCGCCGCAGAAGCATCACGGAGTACGAGTGC
CGCTACTACATTTACCAGATCGTCCAAGGCGTCAAGTATCTGCACGACAAGTGCATCATCCATCGCGACTTGAAG
CTGGCAAACCTGTTCCTGAACGATATGCTGCACGTGAAGATTGGCGACTTTGGCCTGGCCACACNCATCGNATAC
GAGGGCGAACGCAAGAAGACTCTGTGCGGCACCCCCGACTACGTTGCCCCAGAGATTCTCAAC--GNAGGGGCAC
TCGTTCGAGGTGGACATATGGTCCATTGGCTGCNTCATGTTCACTCTGTTGGTGGGCCAACCCCCGTTCGAGACC
AAATCGCTGAAGGACACTTACTCAAGGATCAAGAAGTGCGAGTACCGTGTGCCCACCTACTTGCGAAAGCCCGCT
GCGGATATGGTGATCTCCATGCTCCAGCAGGACCCCAGCTGCCGGCCAGCCATTGGCCAGNTGCTGAACTACGAC
TTCCTGAAGGNCTCGAGGGTGCCCACGTTCTTGCCAATCTCTTGCCTGACCATGGCTCCGCGCATTGCCTACATC
GAAGACCCCCTTCATCGCCTGCCGCTGATGCAGATGAACGNTATTGAGCAGTCGGCNNTNCTGNAGNNCAGCNTG
NAGNACACCATCNCTGCNTCNTNCCAGATGTGCCGCCACANCGAGGACTACCGCNGCGACNTTGAGAGCTTGCAC
CAGCAGCTCACCCATCTGATCAACAAGAAGCCGTGCCTGCTGCCAGGCAATCTCGGGGACGAGAATACCGATCCT
GCGGCACAGCCGCTCTTCTGGATATCCAAGTGGGTCGACTACAGCGACAAGTACGGCTTCGNCTATCAGCTCTGC
GACGAGGGCATTGGCATTATGTTCAACGACACNACCAAACTGATTCTGCNTCCCAATCNNATCAACGTCCACTNN
ATNGACAANGACGGNAAGGAGAGCTACATGACAACGAGCGATTACTGCAAGACGCTGGAAAAGAAGATGAAGCTG
CTGTCCTACTTCCAGAGCTACATGATCGAGCATCTCGTGAGGGCTGGAGCCCACAATGTGAACATCGAGAGTGAC
CAGGTATCGCGTCTGCCCCATTTGCACTCCTGGTTCCGCACAACCTGTGCCGTGGCCATGCATCTGACCAACGGC
ACCGTACAGCTCAATTTCTCGGATCACATGAAGCTCATTCTTTGCCCGCGTCTGAGGTCCATTACGTACATCGAT
CGCGAGAAGATCTTCCGCACATATCGCTTCTCGACCATCGCGGAGAACGGTGTGTCCAAAGATGTGTATCCAAAG
ATACGCTATGCCCAAGAAAAACTTCGCAAAATGCTGGAGAAGATGTTT------
>D.miranda|ML14|r3.04|4_group1_5150903 Dpse\GA25172-RA|FBgn0246554,dpse_GLEANR_16509,GA25172
ATGTCCGAAAAACCGGAGGATAAAAACACAGATATACCGGATAGTCTCTACGACTCGAAGCTACACCGGACGTAC
AAGCGTTTGCGGTTCTTTGGAAGGGGCGGCTTTGCCAAGTGCTACGAAATCATCGATGTGGAGACCGACGATGTT
TTTGCCGGCAAAATCGTATCAAAGAAGCTGATTATCAAGCACNNANANAAGGAGAAGATGGTTCAGGAGATCGCC
ATTCACCGTAGTCTCAATCATCCGAACATAGTGAAGTTCCACAGCTATTTCGAGGATATCCAGAACATATACATT
GTCCTGGAGCTGTGCAAGAAGCGGTCTCTGTGNGAGCTGCACAAGCGCCGCAGAAGCATCACGGAGTACGAGTGC
CGCTACTACATTTACCAGATCGTCCAAGGCGTCAAGTATCTGCACGACAAGTGCATCATCCATCGCGACTTGAAG
CTGGCAAACCTGTTCCTGAACGATATGCTGCACGTGAAGATTGGCGACTTTGGCCTGGCCACACNCATCGNATAC
GAGGGCGAACGCAAGAAGACTCTGTGCGGCACCCCCGACTACGTTGCCCCAGAGATTCTCAACNAGAAGGGGCAC
TCGTTCGAGGTGGACATATGGTCCATTGGCTGCNTCATGTTCACTCTGTTGGTGGGCCAACCCCCGTTCGAGACC
AAATCGCTGAAGGACACTTACTCAAGGATCCAGAAGTGCGAGTACCGTGTGCCCACCTACTTGCGAAAGCCCGCT
GCGGATATGGTGATCTCCATGCTCCAGCAGGACCCCAGCTGCCGGCCAGCCATTGGCCAGNTGCTGAACTACGAC
TTCCTGAAGGNCTCGAGGGTGCCCACGTTCTTGCCAATCTCTTGCCTGACCATGGCTCCGCGCATTGCCTACATC
GAAGACCCCCTTCATCGCCTGCCGCTGATGCAGATGAACGNTATTGAGCAGTCGGCNNTNCTGNAGNNCAGCNTG
NAGNACACCATCNCTGCNTCNTNCCAGATGTGCCGCCACANCGAGGACTACCGCNGCGACNTTGAGAGCTTGCAC
CAGCAGCTCACCCATCTGATCAACAAGAAGCCGTGCCTGCTGCCAGGCAATCTCGGGGACGAGAATACCGATCCT
GCGGCACAGCCGCTCTTCTGGATATCCAAGTGGGTCGACTACAGCGACAAGTACGGCTTCGNCTATCAGCTCTGC
GACGAGGGCATTGGCATTATGTTCAACGACACAACCAAACTGATTCTGCTTCCCAATCNNATCAACGTCCACTNN
ATNGACAAGGACGGNAAGGAGAGCTACATGACAAAGAGCGATTACTGCAAGACGCTGGAAAAGAAGATGAAGCTG
CTGTCCTACTTCCAGAGCTACATGATCGAGCATCTCGTGAGGGCTGGAGCCCACAATGTGAACATCGAGAGTGAC
CAGGTATCGCGTCTGCCCCATTTGCACTCCTGGTTCCGCACAACCTGTGCCGTGGCCATGCATCTGACCAACGGC
ACCGTACAGCTCAATTTCTCGGATCACATGAAGCTCATTCTTTGCCCGCGTCTGAGGTCCATTACGTACATCGAT
CGCGAGAAGATCTTCCGCACATATCGCTTCTCGACCATCGCGGAGAACGGTGTGTCCAAAGATGTGTATCCAAAG
ATACGCTATGCCGAGGAAAAACTTCGCAAAATGCTGGAGAAGATGTTT------
>D.miranda|ML16|r3.04|4_group1_5150903 Dpse\GA25172-RA|FBgn0246554,dpse_GLEANR_16509,GA25172
ATGTCCGAAAAACCGGAGGATAAAAACACAGATATACCGGATAGTCTCTACGACTCGAAGCTACACCGGACGTAC
AAGCGTTTGCGGTTCTTTGGAAGGGGCGGCTTTGCCAAGTGCTACGAAATCATCGATGTGGAGACCGACGATGTT
TTTGCCGGCAAAATCGTATCAAAGAAGCTGATTATCAAGCACNNCNANAAGGAGAAGATGGTTCAGGAGATCGCC
ATTCACCGTAGTCTCAATCATCCGAACATAGTGAAGTTCCACAGCAATTTCGAGGATATCCAGAACATATACATT
GTCCTGGAGCTGTGCAAGAAGCGGTCTNTGTGNGAGCTGCACAAGCGCCGCAGAAGCATCACGGAGTACGAGTGC
CGCTACTACATTTACCAGATCGTCCAAGGCGTCAAGTATCTGCACGACAAGTGCATCATCCATCGCGACTTGAAG
CTGGCAAACCTGTTCCTGAACGATATGCTGCACGTGAAGATTGGCGACTTTGGCCTGGCCACACNCATCGNATAC
GAGGGCGAACGCAAGAAGACTCTGTGCGGCACCCCCGACTACGTTGCCCCAGAGATTCTCAACNAGAAGGGGCAC
TCGTTCGAGGTGGACATATGGTCCATTGGCTGCNTCATGTTCACTCTGTTGGTGGGCCAACCCCCGTTCGAGACC
AAATCGCTGAAGGACACTTACTCAAGGATCAAGAAGTGCGAGTACCGTGTGCCCACCTACTTGCGAAAGCCCGCT
GCGGATATGGTGATCTCCATGCTCCAGCAGGACCCCAGCTGCCGGCCAGCCATTGGCCAGNTGCTGAACTACGAC
TTCCTGAAGGNCTCGAGGGTGCCCACGTTCTTGCCAATCTCTTGCCTGACCATGGCTCCGCGCATTGCC------
---------------------------------------------------------CTN---AA----------
C--GACACCATCGCTGCTTCATNCCAGATGTGCCGCCACANCGAGGACTACCGCAGCGACNTTGAGAGCTTGCAC
CAGCAGCTCACCCATCTGATCAACAAGAAGCCGTGCCTGCTGCCAGGCAATCTCGGGGACGAGAATACCGATCCT
GCGGCACAGCCGCTCTTCTGGATATCCAAGTGGGTCGACTACAGCGACAAGTACGGCTTCGNCTATCAGCTCTGC
GACGAGGGCATTGGCATTATGTTCAACGACACAACCAAACTGATTCTGCTTCCCAATCNNATCAACGTCCACTNN
ATNGACAAGGACGGNAAGGAGAGCTACATGACAACGAGCGATTACTGCAAGACGCTGGAAAAGAAGATGAAGCTG
CTGTCCTACTTCCAGAGCTACATGATCGAGCATCTCGTGAGGGCTGGAGCCCACAATGTGAACATCGAGAGTGAC
CAGGTATCGCGTCTGCCCCATTTGCACTCCTGGTTCCGCACAACCTGTGCCGTGGCCATGCATCTGACCAACGGC
ACCGTACAGCTCAATTTCTCGGATCACATGAAGCTCATTCTTTGCCCGCGTCTGAGGTCCATTACGTACATCGAT
CGCGAGAAGATCTTCCGCACATATCGCTTCTCGACCATCGCGGAGAACGGTGTGTCCAAAGATGTGTATCCAAAG
ATACGCTATGCCCAAGAAAAACTTCGCAAAATGCTGGAGAAGATGTTT------
>D.miranda|SP235|r3.04|4_group1_5150903 Dpse\GA25172-RA|FBgn0246554,dpse_GLEANR_16509,GA25172
ATGTCCGAAAAACCGGAGGATAAAAACACAGATATACCGGATAGTCTCTACGACTCGAAGCTACACCGGACGTAC
AAGCGTTTGCGGTTCTTTGGAAGGGGCGGCTTTGCCAAGTGCTACGAAATCATCGATGTGGAGACCGACGATGTT
TTTGCCGGCAAAATCGTATCAAAGAAGCTGATTATCAAGCACNNCNANAAGGAGAAGATGGTTCAGGAGATCGCC
ATTCACCGTAGTCTCAATCATCCGAACATAGTGAAGTTCCACAGCAATTTCGAGGATATCCAGAACATATACATT
GTCCTGGAGCTGTGCAAGAAGCGGTCTNTGTGNGAGCTGCACAAGCGCCGCAGAAGCATCACGGAGTACGAGTGC
CGCTACTACATTTACCAGATCGTCCAAGGCGTCAAGTATCTGCACGACAAGTGCATCATCCATCGCGACTTGAAG
CTGGCAAACCTGTTCCTGAACGATATGCTGCACGTGAAGATTGGCGACTTTGGCCTGGCCACACNCATCGNATAC
GAGGGCGAACGCAAGAAGACTCTGTGCGGCACCCCCGACTACGTTGCCCCAGAGATTCTCAACNAGAAGGGGCAC
TCGTTCGAGGTGGACATATGGTCCATTGGCTGCNTCATGTTCACTCTGTTGGTGGGCCAACCCCCGTTCGAGACC
AAATCGCTGAAGGACACTTACTCAAGGATCAAGAAGTGCGAGTACCGTGTGCCCACCTACTTGCGAAAGCCCGCT
GCGGATATGGTGATCTCCATGCTCCAGCAGGACCCCAGCTGCCGGCCAGCCATTGGCCAGNTGCTGAACTACGAC
TTCCTGAAGGNCTCGAGGGTGCCCACGTTCTTGCCAATCTCTTGCCTGACCATGGCTCCGCGCATTGCCTACATC
GAAGACCCCCTTCATCGCCTGCCGCTGATGCAGATGAACGNTATTGAGCAGTCGGCNNTNCTGNAGNNCAGCNTG
NAGNACACCATCNCTGCNTCNTNCCAGATGTGCCGCCACANCGAGGACTACCGCNGCGACNTTGAGAGCTTGCAC
CAGCAGCTCACCCATCTGATCAACAAGAAGCCGTGCCTGCTGCCAGGCAATCTCGGGGACGAGAATACCGATCCT
GCGGCACAGCCGCTCTTCTGGATATCCAAGTGGGTCGACTACAGCGACAAGTACGGCTTCGNCTATCAGCTCTGC
GACGAGGGCATTGGCATTATGTTCAACGACACNACCAAACTGATTCTGCNTCCCAATCNNATCAACGTCCACTNN
ATNGACAAGGACGGNAAGGAGAGCTACATGACAACGAGCGATTACTGCAAGACGCTGGAAAAGAAGATGAAGCTG
CTGTCCTACTTCCAGAGCTACATGATCGAGCATCTCGTGAGGGCTGGAGCCCACAATGTGAACATCGAGAGTGAC
CAGGTATCGCGTCTGCCCCATTTGCACTCCTGGTTCCGCACAACCTGTGCCGTGGCCATGCATCTGACCAACGGC
ACCGTACAGCTCAATTTCTCGGATCACATGAAGCTCATTCTTTGCCCGCGTCTGAGGTCCATTACGTACATCGAT
CGCGAGAAGATCTTCCGCACATATCGCTTCTCGACCATCGCGGAGAACGGTGTGTCCAAAGATGTGTATCCAAAG
ATACGCTATGCCCAAGAAAAACTTCGCAAAATGCTGGAGAAGATGTTT------
