# Supplementary material for: Testis- and ovary-expressed polo-like kinase transcripts and gene duplications affect male fertility when expressed in the Drosophila melanogaster germline
Source: G3 (Bethesda). 2024 Nov 20;15(1):jkae273. doi: 10.1093/g3journal/jkae273 (PMC11708218; doi:10.1093/g3journal/jkae273)
Supplement: jkae273_Supplementary_Data [file jkae273_supplementary_data.zip › Supplemental_Tables_S1-S3_G3-2024-405417.xlsx]

## Sheet: TableS01-PCR-primers
Primer-name	primer-sequence	adapter+primer	gene	sample-template	product
Dpse_GA11545_F3	GTTTCTTTGGGAACGCATTT	CACCGTTTCTTTGGGAACGCATTT	Dpse-polo	D. pseudoobscura males	Dpse-polo
Dpse_GA11545_R3	AGGCGTTCGTGATTTAGCTT	AGGCGTTCGTGATTTAGCTT	Dpse-polo	D. pseudoobscura males	Dpse-polo
Dpse_GA25172_F2a	TTTCGGAGCGTTTTTGTAGC	CACCTTTCGGAGCGTTTTTGTAGC	Dpse-polo-dup1	D. pseudoobscura males	Dpse-polo-dup1
Dpse_GA25172_R1a	CAATTTCATTCGAAAAACAGGA	CAATTTCATTCGAAAAACAGGA	Dpse-polo-dup1	D. pseudoobscura males	Dpse-polo-dup1
polo-RB-F8	GTTCTCCGCTTTGTGCTTGG	CACCGTTCTCCGCTTTGTGCTTGG	Dmel-polo	D. melanogaster testis	poloT
polo-RB-R12	TCGTGTACGAAAACCATTAAACAGA	TCGTGTACGAAAACCATTAAACAGA	Dmel-polo	D. melanogaster testis	poloT
polo-RB-F12	CGAGATTTGATCGCCGCTTC	CACCCGAGATTTGATCGCCGCTTC	Dmel-polo	D. melanogaster ovary	poloO
polo-RB-R11	TGCATTAAGTGATCGGATCGTG	TGCATTAAGTGATCGGATCGTG	Dmel-polo	D. melanogaster ovary	poloO

## Sheet: TableS02-UAS-poloX-strains
Strain-ID	Transgene-ID	forward-primer	reverse-primer	PCR-product	gene	sample-template
GA11545 f10	GA11545	Dpse_GA11545_F3	Dpse_GA11545_R3	Dpse-polo	Dpse-polo	D. pseudoobscura males
GA11545 m14	GA11545	Dpse_GA11545_F3	Dpse_GA11545_R3	Dpse-polo	Dpse-polo	D. pseudoobscura males
GA11545 m7	GA11545	Dpse_GA11545_F3	Dpse_GA11545_R3	Dpse-polo	Dpse-polo	D. pseudoobscura males
GA25172 f10	GA25172	Dpse_GA25172_F2a	Dpse_GA25172_R1a	Dpse-polo-dup1	Dpse-polo-dup1	D. pseudoobscura males
PoloT f15	PoloT	polo-RB-F8	polo-RB-R12	poloT	polo	D. melanogaster testis
PoloT m9	PoloT	polo-RB-F8	polo-RB-R12	poloT	polo	D. melanogaster testis
PoloO m12	PoloO	polo-RB-F12	polo-RB-R11	poloO	polo	D. melanogaster ovary
PoloO m4	PoloO	polo-RB-F12	polo-RB-R11	poloO	polo	D. melanogaster ovary

## Sheet: TableS03-Tajima-test
	all sites	kinase	linker	PB1	PB2	PBD
Identical sites in all three sequences	468	221	73	71	70	156
Divergent sites in all three sequences	6	1	2	0	1	1
XM 002132425 (Dpse-polo-dup1)	80	26	25	6	11	23
XM 001353282 (Dpse-polo)	3	2	1	0	0	0
polo	10	3	3	2	0	2
Total	567	253	104	79	82	182
X2	71.43	20.57	22.15	6	11	23
pval	0	1e-05	0	0.01431	0.00091	0
